# Supplementary material for: Six new bacterial species of Marinilabiliales isolated from the marine coastal sediment and reclassified Ancylomarina and Labilibaculum as Marinifilum comb. nov. based on the genome analysis
Source: Front Microbiol. 2025 Jul 23;16:1634775. doi: 10.3389/fmicb.2025.1634775 (PMC12325347; doi:10.3389/fmicb.2025.1634775)
Supplement: Supplementary file 2 [file Table_1.xls]

## Sheet: Table Legends
Table	Description
Supplementary Table S1	Biochemical and physiological characteristics of strains RSCT41T, 1640T, N1E11T, N1Y90T, A049T and A043T. +, positive; v, variable; –, negative
Supplementary Table S2	Major cellular fatty acid composition (%) of strains RSCT41T, 1640T, N1E11T, N1Y90T, A049T and A043T. Values were percentages of total fatty acids. Fatty acids that represented > 2.0 % of the total fatty acids in all strains were listed. Summed features represented groups of two fatty acids that could not be separated by GLC or GC with the MIDI system. The specific fatty acids composition are bel…
Supplementary Table S3	Phenotypic characteristics (API ZYM, 20E, 50CH, Biolog) of strains RSCT41T, 1640T, N1E11T, N1Y90T, A049T and A043T. +, Positive; -, Negative; w, weak; NA, No data available.
Supplementary Table S4	The general features of the genomes.
Supplementary Table S5	The AAI and POCP similarity values of between strains RSCT41T, N1E11T, 1640T, N1Y90T, A049T and A043T with other strains of the order of Marinilabiliales
Supplementary Table S6	All globally distributed samples with 97.0% sequence similarity to strain RSCT41T, N1E11T, 1640T, N1Y90T, A049T and A043T. Relative abundance values greater than 0.01. Includes latitude and longitude and their specific type.
Supplementary Table S7	Metabolic reconstruction of of the order of Marinilabiliales in the phylogenomic tree.
Supplementary Table S8	The list of the Carbohydrate-active enzymes (CAZymes) and its activities in family in the genome of strains RSCT41T, N1E11T, 1640T, N1Y90T, A049T and A043T and all bacteria in the phylogenomic tree. AAs, auxiliary activities; CBMs, carbohydrate-binding modules; CEs, carbohydrate esterases; GHs, glycoside hydrolases; GTs, glycosyl transferase; PLs, polysaccharide lyases.
Supplementary Table S9	Four types of Predicted Polysaccharide Utilization Loci (PULs).
Supplementary Table S10	Basic Features of Identified PULs Across Genomes.

## Sheet: S1
Supplementary Table S1. Biochemical and physiological characteristics of strains RSCT41T, 1640T, N1E11T, N1Y90T, A049T and A043T. +, positive; v, variable; –, negative
Strain ID	N1E11T	RSCT41T	N1Y90T	A043T	A049T	1640T
highest sequence similarity Species	C. marina N1Y132T 97.23%	C. sediminis JR1T 97.92%	C. sediminis JR1T 95.15%	C. sediminis JR1T 98.20%	C. linearis FB218T 95.46%	M. breve JC075T 96.61%
Species name	C. longa	C. agarovorans	C. fragile	C. litoralis	C. caseinilyticus	M. sediminis
Accession number of KCTC Certificate of Deposit	KCTC 102107	KCTC 62601	KCTC 72190	KCTC 82737	KCTC 82741
Accession number of MCCC Certificate of Deposit	MCCC 1H01432	MCCC 1H00314	MCCC 1H00481	MCCC 1H00450	MCCC 1H00447	MCCC 1H01311
Cell size (µm)	8-20.5, 0.3-0.4	16-30, 0.3-0.4	8.5-30.5, 0.3-0.4	9.14, 0.6	4.6-21.5, 0.3-0.4	4.6-21.5, 0.3-0.4
Temperature for growth (°C): range	12~45	15-37	20-33	20-40	25-40	25-40
Temperature for growth (°C): optimum	30~33	30-33（33）	28	37	37	28
NaCl tolerance (%, w/v):range	0~6	0.5-4.5	0-7	2-5	1-4	1-8
NaCl tolerance (%, w/v): optimum	2~3	2-3	2	3	3	2-3
pH for growth: range	6.5~9.0	6.5-8.5	6.5-8.0	6.5-8.0	6.5-8.0	5.5-9.0
pH for growth:optimum	8	7.5	7	7	7	7-8.5
Tween20	+	-	+	+	-	+
Tween40	-	-	+	+	-	-
Tween60	-	-	+	-	-	+
Tween80	-	-	+	-	-	+
Starch	+	+	+	+	+	-
Cellulose	+	-	-	-	-	+
DNA	+	+	-	-	-	-
Agar	+	+	-	-	-	-
Gelatin	-	-	-	-	-	-
Casein	-	-	+	+	+	-
Oxidase	+	-	NA	NA	NA	+
catalase	+	-	NA	NA	NA	-
Nitrate reduction	+	+	-	-	-	+
Gram-test	-	-	-	-	-	-
GC%	0.4316	0.3934	0.3696	0.3934	0.3613	0.3449
Major quinone	MK-7	MK-7	MK-7	MK-7	MK-7	MK-7
Polar lipids	PE, L	PE, L	DPG，PE，L	DPG，PE，L	DPG，PE，L	DPG，PE

## Sheet: S2
Supplementary Table S2. Major cellular fatty acid composition (%) of strains RSCT41T, 1640T, N1E11T, N1Y90T, A049T and A043T. Values were percentages of total fatty acids. Fatty acids that represented > 2.0 % of the total fatty acids in all strains were listed. Summed features represented groups of two fatty acids that could not be separated by GLC or GC with the MIDI system. The specific fatty a…
	N1E11T	RSCT41T	N1Y90T	A043T	A049T	1640T
1899-12-31 14:00:00	0.67	TR	0.72	0.67	TR	2.9
1899-12-31 16:00:00	1.17	TR	1.68	2.17	1.81	30.16
1899-12-31 17:00:00	TR	TR	TR	TR	TR	1.21
1899-12-31 18:00:00	TR	TR	TR	0.55	TR	2.72
13:0 iso	5.43	7.82	3.01	6.43	4.82	ND
14:0 iso	2.04	2.407	2.78	3.04	2.17	ND
15:0 iso	39.24	36.81	30.43	29.24	40.81	TR
16:0 iso	1.72	1.04	3.21	4.72	2.04	TR
17:0 iso	2.27	1.61	TR	1.27	TR	ND
13:0 anteiso	TR	TR	1.84	TR	TR	ND
15:0 anteiso	16.33	12.31	12.03	13.33	14.31	ND
19:0 anteiso	ND	ND	ND	ND	ND	4.21
13:1 at 12-13	TR	TR	1.28	TR	TR	ND
15:0 2OH	TR	TR	1.39	TR	1.1	TR
15:0 3OH	1.23	ND	2.11	2.23	ND	ND
16:0 3OH	1.78	1.96	1.29	2.98	TR	ND
17:0 2OH	0.25	1.62	2.43	1.25	TR	ND
14:1 w5c	TR	TR	1.08	TR	TR	ND
15:1 w6c	6.36	2.36	7.32	3.36	1.36	0.11
16:1 w5c	1	1.61	0.98	1.2	TR	ND
18:1 w9c	1.68	1.02	TR	1.38	ND	25.37
18:0 10-methyl, TBSA	ND	ND	ND	ND	ND	12.42
15:0 iso 3OH	8.47	3.59	7.72	5.47	6.59	ND
16:0 iso 3OH	7.46	6.69	5.53	4.46	3.69	0.07
17:0 iso 3OH	3.6	4.22	2.25	8.6	5.22	ND
Summed Feature 1	TR	0.22	4.06	TR	0.87	ND
Summed Feature 2	0.22	0.87	TR	0.52	TR	ND
Summed Feature 3	0.87	0.75	1.13	0.87	0.75	15.9
Summed Feature 4	ND	3.51	ND	ND	3.51	ND
Summed Feature 7	ND	ND	ND	ND	3.51	0.42
Summed Feature 8	0.68	TR	TR	0.68	TR	ND

## Sheet: S3
Supplementary Table S3. Phenotypic characteristics (API ZYM, 20E, 50CH, Biolog) of strains RSCT41T, 1640T, N1E11T, N1Y90T, A049T and A043T. +, Positive; -, Negative; w, weak; NA, No data available.
		N1Y90T	A049T	A043T	RSCT41T	N1E11T	1640T
API ZYM
2	alkaline phosphatase	+	+	+	+	+	+
3	esterase(C4)	-	+	+	+	w	+
4	esterase lipase (C8)	-	+	+	+	w	+
5	lipase (C14)	-	+	-	-	-	w
6	leucine arylamidase	+	+	+	w	w	+
7	valine arylamidase	+	+	+	-	-	w
8	cystine arylamidase	+	+	-	-	-	w
9	trypsin	+	+	+	+	-	-
10	α-chymotrypsin	+	+	+	+	-	-
11	acid phosphatase	+	+	+	+	+	+
12	naphthol-AS-Biphosphohydrolase	+	+	+	w	+	+
13	α-galactosidase	-	-	-	-	+	-
14	β-galactosidase	-	-	-	-	-	w
15	β-glucuronidase	-	-	-	-	+	-
16	α-glucosidase	-	+	+	-	+	+
17	β-glucosidase	-	+	+	w	+	+
18	N-acetyl-β-glucosaminidase	+	+	+	-	+	-
19	α-mannosidase	-	-	-	-	-	-
20	α-fucosidase	-	-	-	-	+	-
API 20NE
NO3	potassium nitrate	-	-	-	-	-	w
TRP	L-tryptophane	+	-	+	+	-	-
GLU	D-glucose	-	-	-	-	-	-
ADH	arginine dihydrolase	-	-	-	-	-	-
URE	urease	-	-	-	-	-	w
ESC	β-glucosidase	+	+	+	+	+	+
GEL	gelatin	-	+	+	+	-	-
PNPG	β-galactosidase	+	+	+	+	+	-
GLU	glucose	-	-	-	-	-	-
ARA	arabinose	-	-	-	-	-	-
MNE	mannose	-	-	-	-	-	-
MAN	mannitol	-	-	-	-	-	-
NAG	N-Acétyl-Glucosamine	-	-	-	-	-	-
MAL	maltose	-	-	-	-	-	-
GNT	potassium gluconate	-	-	-	-	-	-
CAP	acide caprique	-	-	-	-	-	-
ADI	acide adipique	-	-	-	-	-	-
MLT	acide malique	-	-	-	-	-	-
CIT	citrate utilization	-	-	-	-	-	-
PAC	acide phénylacétique	-	-	-	-	-	-
API 50CHB
1	glycerol	-	-	-
2	erythritol	-	-	-
3	D-arabinose	-	-	-
4	L-arabinose	+	+	-
5	D-ribose	+	+	-
6	D-xylose	-	+	-
7	L-xylose	-	-	-
8	D-adonitol	-	-	-
9	methyl-β-D-xylopyranoside	-	-	-
10	D-galactose	-	-	-
11	D-glucose	-	-	-
12	D-fructose	-	-	-
13	D-mannose	-	-	-
14	L-sorbose	-	-	-
15	L-rhamnose	-	-	-
16	dulcito	-	-	-
17	inositol	-	-	-
18	D-mannito	-	-	-
19	D-sorbitol	-	-	-
20	methyl-αD-mannopyranoside	-	-	-
21	methyl-αD-glucopyranoside	-	-	-
22	N-acetylglucosamine	-	-	-
23	amygdaline	-	-	-
24	arbulin	-	-	-
25	esculin	+	+	+
26	salicin	-	-	-
27	D-cellobiose	-	-	-
28	D-maltose	-	-	-
29	D-lactose	-	-	-
30	D-melibiose	-	-	-
31	D-saccharose	-	-	-
32	D-trehalose	-	-	-
33	inulin	-	-	-
34	D-melezitose	-	-	-
35	D-raffinose	-	-	-
36	starch	-	-	-
37	glycogen	-	-	-
38	xylitol	-	-	-
39	gentiobiose	-	-	-
40	D-turanose	-	-	-
41	D-lyxose	-	-	-
42	D-tagatose	+	+	+
43	D-fucose	-	-	-
44	L-fucose	-	-	-
45	D-arabitol	-	-	-
46	L-arabitol	-	-	-
47	potassium gluconate	-	-	-
48	potassium2-ketogluconate	-	-	-
49	potassium5-ketogluconate	+	+	+
API Biolog GEN III MicroPlate
1A	negative-control	-	-	-
2A	dextrin	-	+	-
3A	D-maltose	+	+	-
4A	D-trehalose	+	-	-
5A	D-cellobiose	+	+	+
6A	gentiobioswe	+	+	+
7A	sucrose	+	-	-
8A	D-turanose	+	-	+
9A	stachyose	-	-	-
1B	D-raffinose	+	-	-
2B	D-lactose	+	+	+
3B	D-melibiose	-	+	+
4B	β-methyl-D-glucoside	-	-	-
5B	D-salicin	+	-	-
6B	N-acetyl-D-glucosamine	+	+	-
7B	N-acetyl-β-D-mannosamine	+	-	-
8B	N-acetyl-D-galactosamine	+	-	-
9B	N-acetyl neuraminic acid	+	-	-
1C	α-D-glucose	+	+	+
2C	D-mannose	+	+	+
3C	D-fructose	+	-	+
4C	D-galactose	+	+	-
5C	3-methyl glucose	+	-	-
6C	D-fucose	+	-	-
7C	L-fucose	+	-	-
8C	L-rhamnose	+	-	-
9C	inosine	-	-	-
1D	D-sorbitol	-	-	-
2D	D-mannitol	+	-	-
3D	D-arabitol	-	-	-
4D	myo-inositol	-	-	-
5D	glycerol	-	-	-
6D	D-glucose-6-PO4	+	-	-
7D	D-fructose-6-PO4	-	+	+
8D	D-aspartic acid	-	-	-
9D	D-serine	-	-	-
1E	gelatin	-	-	-
2E	glycyl- L-proline	+	-	+
3E	L-alanine	-	-	-
4E	L-arginine	-	-	-
5E	L-aspartic acid	-	-	-
6E	L-glutamic acid	+	-	-
7E	L-histidine	+	-	-
8E	L-pyroglutamic acid	+	-	-
9E	L-serine	+	-	-
1F	pectin	-	-	-
2F	D-galacturonic acid	-	+	+
3F	L-galactonic acid lactone	-	+	+
4F	D-gluconic acid	-	-	-
5F	D-glucuronic acid	-	-	+
6F	glucuronamide	+	+	+
7F	mucic acid	-	-	-
8F	quinic acid	-	-	-
9F	D-saccharic acid	-	-	-
1G	ρ-hydroxy-phenylacectic acid	-	-	-
2G	methyl pyruvate	-	-	-
3G	D-lactic acid methyl ester	+	-	-
4G	L-lactic acid	+	-	-
5G	citric acid	-	-	-
6G	α-keto-glutaric acid	-	+	+
7G	D-malic acid	-	-	-
8G	L-malic acid	-	+	+
9G	bromo-succinic acid	-	-	-
1H	Tween-40	-	-	+
2H	γ-amino-butyric acid	-	-	-
3H	α-hydroxy-butyric acid	-	-	-
4H	β-hydroxy-D, L-butyric acid	+	-	-
5H	α-keto-butyric acid	-	-	-
6H	acetoacetic acid	-	+	+
7H	propionic acid	-	-	-
8H	acetic acid	+	-	-
9H	formic acid	-	-	-

## Sheet: S4
Supplementary Table S4. The general features of the genomes.
user_genome	Tree_ID	Strain status	Envriomental type	genus	GC'	'GC std'	'Genome size Mb'	'# ambiguous bases'	'N50 (scaffolds)'	'Mean scaffold length'	'Coding density'	'# predicted genes'	Completeness	Contamination	Strain heterogeneity	∑ susC/D pair	∑ CAZyme gene clusters (CGCs)	∑ PUL-like	∑ PUL	∑ four types of PUL	Sum_GH	Sum_PL	Sum_CE	Sum (GH, PL,CE)	Sum_AA	Sum_CBM	Sum_GT	Sum_Sulfatase	Sum_SusD	Sum TIGR	Sum_SusC	Sum_TonB
4-1052	1	Root	#N/A	Algibacter	0.34276	0.0322472	4.62915	0	431324	105208	0.904679	3812	99.34	0.86	0	2	15	2	15	34	149	30	6	185	0	12	68	80	49	39	23	16
Salinivirga_cyanobacteriivorans	2	Type strain	Other (5)	Salinivirga	0.390344	0	4.81239	0	4812386	4812386	0.884034	3904	99.52	1.43	0	2	7	2	2	13	36	0	8	44	0	8	51	2	14	23	4	19
R1_Bin_METABAT__308_1	3	MAG	Other (5)	JAAYQU01	40.0113	0	2.32021		169213	128901		1891	86.67	0.95	0	1	6	2	1	10	20	2	11	33	0	6	26	3	2	17	2	15
N1_Bin_Bin_125_1	4	MAG	Coastal sediment (46)	JAAYQU01	40.3433	0	2.24141		27999	18835.4		1920	84.71	0.9	0	0	6	0	1	7	17	2	12	31	0	5	25	1	2	15	2	13
Breznakibacter_xylanolyticus	5	Type strain	Freshwater sediment (2)	Breznakibacter	0.465718	0.062425	4.38095	14984	126977	47619	0.852042	3560	100	1.09	0	0	13	4	12	29	128	13	20	161	1	4	51	4	45	32	19	13
Marinilabilia_salmonicolor	6	Type strain	Marine sediment (17)	Marinilabilia	0.419305	0.0319871	4.98263	0	149271	69203.2	0.865297	3962	100	1.63	0	1	8	6	24	39	195	4	18	217	1	13	54	9	88	55	39	16
Marinilabilia_rubra	7	Type strain	Marine solar saltern (3)	Marinilabilia	0.408464	0.0350936	5.37774	0	277382	91148.2	0.850117	4063	99.46	0.54	0	2	11	1	24	38	169	3	15	187	0	7	67	65	88	54	41	13
Thermophagus_xiamenensis	8	Type strain	Marine sediment (17)	Thermophagus	0.390923	0.0241153	3.86353	0	77215	33890.6	0.838302	3054	99.46	0.54	0	3	13	2	21	39	114	6	12	132	0	5	54	4	58	39	27	12
Anaerophaga_thermohalophila	9	Type strain	Other (5)	Anaerophaga	0.412976	0.0349317	4.32424	0	52550	20494	0.824204	3450	99.46	5.98	92.31	3	15	0	18	36	111	7	17	135	0	3	61	4	56	37	26	11
Xiashengella_succiniciproducens	10	Type strain	Other (5)	Geofilum	0.427836	0	3.10101	0	3101014	3101014	0.905272	2599	99.18	1.09	0	1	9	3	6	19	71	1	9	81	0	5	47	2	25	25	9	16
Geofilum_rubicundum	11	Type strain	Marine sediment (17)	Geofilum	0.44822	0.0511816	4.9214	0	65843	23214.2	0.894844	4649	98.1	1.27	0	1	16	4	20	41	174	19	13	206	0	11	58	3	78	55	37	18
Geofilum_rhodophaeum	12	Type strain	Coastal sediment (46)	Geofilum	0.489484	0.0873247	4.14878	49	184872	49390.3	0.915044	3392	100	1.09	0	1	14	3	16	34	140	16	12	168	0	6	60	2	66	51	31	20
R1_Bin_METABAT__173_1	13	MAG	Other (5)		0.427089	0	3.34606		25240	17798.2		2707	79.89	0.54	0	3	11	3	15	32	142	8	25	175	3	13	44	2	21	43	21	22
Alkaliflexus_imshenetskii	14	Type strain	Non-Marine salt environment (5)	Alkaliflexus	0.427089	0.0282558	4.12227	4200	4108720	824454	0.871833	3305	96.74	1.09	0	2	9	5	14	30	133	8	14	155	0	8	45	5	58	42	25	17
Alkalitalea_saponilacus	15	Type strain	Non-Marine salt environment (5)	Natronoflexus	0.392737	0	4.77557	0	4775573	4775573	0.863614	3738	99.46	1.09	0	0	19	2	12	33	156	13	16	185	0	10	51	3	45	35	19	16
Natronoflexus_pectinivorans	16	Type strain	Non-Marine salt environment (5)	Natronoflexus	0.396067	0.0489349	4.47228	484	325539	97223.5	0.874367	3463	99.46	0.54	0	0	16	4	13	33	157	10	13	180	0	10	55	3	54	38	23	15
Saccharicrinis_aurantiacus	17	Type strain	Marine animal (2)	Saccharicrinis	0.350638	0.0321022	5.87976	0	222682	85214	0.878198	4572	100	1.27	0	3	16	5	27	51	218	4	7	229	0	5	67	91	90	63	39	24
1431	18	Other Strain	Coastal sediment (46)	Saccharicrinis	0.351987	0.0227648	5.69784	0	249688	34742.9	0.875849	4403	100	1.27	0	3	16	4	26	49	216	6	8	230	0	4	62	93	88	62	38	24
Plebeiobacterium_sediminum	19	Type strain	Coastal sediment (46)	Saccharicrinis	0.333821	0.0314596	6.58815	0	74668	15392.9	0.870012	5275	100	0.54	0	3	14	5	35	57	257	10	26	293	0	12	71	2	134	79	61	18
Plebeiobacterium_marinum	20	Type strain	Coastal sediment (46)	Saccharicrinis	0.367511	0.0293838	5.62128	0	106391	30060.3	0.887765	4362	100	1.63	0	4	14	2	20	40	249	12	32	293	1	10	51	5	114	69	52	17
Labilibacter_sediminis	21	Type strain	Coastal sediment (46)	Saccharicrinis	0.358756	0.0416286	6.37209	71	225091	16680.9	0.846702	4857	100	2.57	6.67	4	11	3	29	47	225	9	13	247	1	12	66	147	120	72	52	20
Labilibacter_marinus	22	Type strain	Coastal sediment (46)	Saccharicrinis	0.353803	0.022699	6.02658	0	154838	74402.2	0.887104	4692	100	1.36	33.33	3	17	5	24	49	249	22	9	280	0	10	67	93	87	59	36	23
Saccharicrinis_fermentans	23	Type strain	Marine sediment (17)	Saccharicrinis	0.37563	0.0355388	5.98206	1800	5926711	1.49552e+06	0.86468	4743	100	0.54	0	5	12	5	22	44	228	13	19	260	0	14	62	54	118	79	56	23
Saccharicrinis_carchari	24	Type strain	Marine animal (2)	Saccharicrinis	0.411352	0.0464063	4.64453	803	524340	149824	0.869647	3621	100	1.09	0	4	6	7	23	40	122	1	10	133	0	6	54	11	72	45	31	14
Carboxylicivirga_linearis	25	Type strain	Marine sediment (17)	Carboxylicivirga	0.363721	0.0341046	6.05005	0	236764	33425.7	0.89654	4882	100	2.72	0	5	14	5	20	44	211	12	17	240	1	10	65	11	80	63	35	28
A049	26	Novle species	Coastal sediment (46)	Carboxylicivirga	0.361344	0.0266525	5.64772	0	103522	38949.8	0.901213	4517	100	2.17	0	2	11	3	26	42	229	11	28	268	0	16	62	14	94	63	41	22
1525	27	Other Strain	Coastal sediment (46)	Carboxylicivirga	0.369457	0.0413873	6.55652	0	1010324	168116	0.904019	5089	100	1.63	0	7	8	2	28	45	277	18	12	307	3	17	62	129	115	74	52	22
N1Y90	28	Novle species	Coastal sediment (46)	Carboxylicivirga	0.369585	0.0221218	5.59934	0	88101	39995.3	0.896647	4585	100	1.63	0	7	10	3	20	40	169	15	16	200	0	9	55	27	88	61	39	22
1490	29	Other Strain	Coastal sediment (46)	Carboxylicivirga	0.369663	0.0259091	5.60419	0	187593	41512.5	0.895978	4585	100	1.63	0	7	10	4	17	38	169	15	16	200	0	9	55	27	88	61	39	22
N1E11	30	Novle species	Coastal sediment (46)	Carboxylicivirga	0.431556	0.046926	4.87755	775	184647	58765.7	0.889297	3812	100	1.63	0	9	7	3	17	36	133	7	9	149	1	9	52	60	96	59	43	16
1411-1	31	Other Strain	Coastal sediment (46)	Carboxylicivirga	0.431623	0.0453268	4.89814	0	140064	22572.1	0.887125	3857	100	1.63	0	9	8	3	18	38	133	7	9	149	1	9	52	60	96	59	43	16
Carboxylicivirga_taeanensis	32	Type strain	Coastal sediment (46)	Carboxylicivirga	0.417649	0.0627119	4.86222	0	400194	37401.7	0.886802	3948	100	1.63	0	7	8	2	20	37	101	0	8	109	1	8	51	25	87	51	37	14
Carboxylicivirga_sediminis	33	Type strain	Marine solar saltern (3)	Carboxylicivirga	0.409039	0.031216	5.80848	0	137867	43672.8	0.897194	4633	100	2.72	0	8	8	4	34	54	203	7	12	222	1	14	54	72	143	80	64	16
Carboxylicivirga_mesophila	34	Type strain	Coastal sediment (46)	Carboxylicivirga	0.412115	0.0367365	5.65089	0	181737	64952.8	0.895405	4423	100	2.17	0	8	7	7	32	54	196	4	13	213	2	13	53	76	146	83	65	18
RSCT41	35	Novle species	Coastal sediment (46)	Carboxylicivirga	0.393462	0.0328977	6.57954	0	178571	78327.9	0.874594	5125	100	2.17	0	17	9	5	29	60	151	10	11	172	1	12	58	81	148	85	66	19
A043	36	Novle species	Coastal sediment (46)	Carboxylicivirga	0.393424	0.0426769	5.29712	0	178403	34621.7	0.893325	4269	100	2.17	0	9	11	5	27	52	153	10	12	175	1	11	52	38	104	67	47	20
M1479-2	37	Other Strain	Coastal sediment (46)	Carboxylicivirga	0.37974	0.0247966	5.41056	0	123682	39493.2	0.873494	4268	100	1.09	0	8	7	5	21	41	108	17	10	135	1	11	60	60	98	60	43	17
Carboxylicivirga_marina	38	Type strain	Coastal sediment (46)	Carboxylicivirga	0.380783	0.0238848	5.64962	0	72959	27425.3	0.87348	4546	100	2.17	0	7	15	2	18	42	164	2	11	177	1	15	56	106	85	50	36	14
3-1382-1	39	Other Strain	Coastal sediment (46)	Carboxylicivirga	0.379501	0.0374398	5.66985	0	151654	28781	0.870659	4599	100	2.17	0	8	13	3	15	39	159	3	10	172	1	12	62	106	78	44	31	13
Ancylomarina_euxinus	40	Type strain	Seawater (5)	Ancylomarina	0.35717	0.0338055	4.40395	0	205623	57194.2	0.857915	3557	100	1.34	0	6	2	0	9	17	44	4	3	51	0	11	27	6	64	40	28	12
Ancylomarina_subtilis	41	Type strain	Coastal sediment (46)	Ancylomarina	0.368792	0.0385484	4.00349	288	2672475	307961	0.869078	3297	99.46	1.88	0	7	1	3	5	16	31	0	4	35	0	5	25	3	51	40	23	17
Ancylomarina_salipaludis	42	Type strain	Non-Marine salt environment (5)	Ancylomarina	0.365738	0.0760182	4.1481	0	241529	75420	0.86166	3375	99.46	1.34	0	9	2	4	6	21	28	0	4	32	0	9	30	3	59	41	26	15
Labilibaculum_antarcticum	43	Type strain	Coastal sediment (46)	Labilibaculum	0.35995	0	5.71899	0	5718991	5718991	0.854429	4495	99.46	2.69	0	4	10	5	19	38	184	8	10	202	0	10	46	58	75	46	32	14
Labilibaculum_filiforme	44	Type strain	Marine sediment (17)	Labilibaculum	0.354433	0.0280217	5.19545	514	319438	94462.7	0.867293	4128	99.19	1.88	0	6	10	3	16	35	152	3	10	165	1	10	27	34	62	42	26	16
Labilibaculum_manganireducens	45	Type strain	Marine sediment (17)	Labilibaculum	0.363232	0.0347638	5.31996	0	138994	54845	0.868363	4253	99.19	2.42	0	9	6	3	20	38	166	5	22	193	0	9	38	3	97	60	43	17
Labilibaculum_euxinus	46	Type strain	Seawater (5)	Labilibaculum	0.36167	0.0207217	5.15175	9	86706	43658.9	0.867565	4089	99.19	2.42	0	6	5	2	19	32	153	5	27	185	0	6	37	4	86	53	38	15
Ancylomarina_longa	47	Type strain	Marine sediment (17)	Ancylomarina	0.357261	0.0528607	4.14416	0	151423	12482.4	0.840476	3560	99.19	3.14	0	5	6	3	8	22	46	0	8	54	1	6	32	2	33	24	13	11
1640	48	Novle species	Coastal sediment (46)	Marinifilum	0.34489	0.0297022	4.98061	0	508615	34587.6	0.881458	4135	99.19	2.69	0	5	6	3	9	23	70	3	6	79	0	8	39	6	60	39	25	14
Marinifilum_caeruleilacunae	49	Type strain	Marine sediment (17)	Marinifilum	0.372938	0.0417821	5.2901	0	102388	24720.1	0.877966	4446	99.19	1.63	0	12	7	3	13	35	88	5	11	104	0	8	41	18	82	56	35	21
Marinifilum_fragile	50	Type strain	Coastal sediment (46)	Marinifilum	0.357131	0.0272022	4.71848	0	136879	62913.1	0.86898	4161	99.46	1.88	0	11	3	2	11	27	60	3	5	68	1	11	32	7	87	57	37	20
Marinifilum_breve	51	Type strain	Marine sediment (17)	Marinifilum	0.357731	0.0707145	5.61396	0	454855	26356.6	0.862393	4629	99.73	2.8	0	8	5	2	15	30	72	7	10	89	1	11	35	27	78	60	33	27
Marinifilum_flexuosum	52	Type strain	Seawater (5)	Marinifilum	0.358774	0.0384322	5.16974	270	870577	323109	0.868616	4195	100	1.88	0	8	4	1	13	26	74	4	8	86	0	9	37	23	71	48	29	19
2-1438	53	Other Strain	Coastal sediment (46)	Marinifilum	0.358523	0.0216206	5.16675	0	182497	24143.7	0.868585	4258	100	2.42	0	8	3	1	14	26	74	4	6	84	1	12	36	23	74	47	31	16
1468	54	Other Strain	Coastal sediment (46)	Marinifilum	0.358526	0.0191299	5.12741	0	186869	34182.8	0.868863	4224	100	2.42	0	11	3	1	13	28	76	4	7	87	1	12	36	27	80	52	34	18
Puteibacter_caeruleilacunae	55	Type strain	Marine sediment (17)	Puteibacter	0.377667	0.0863607	8.07507	0	346938	21083.7	0.883806	6090	100	1.08	0	8	11	7	58	84	305	29	14	348	3	21	44	147	319	186	156	30
Prolixibacter_denitrificans	56	Type strain	Other (5)	Prolixibacter	0.451078	0	4.76987	0	4769871	4769871	0.878481	4032	99.46	2.96	0	4	8	7	21	40	148	1	13	162	1	9	43	7	74	46	31	15
Prolixibacter_bellariivorans	57	Type strain	Marine sediment (17)	Prolixibacter	0.442557	0	5.18991	0	5189911	5189911	0.8778	4273	99.46	2.42	0	8	9	6	27	50	172	9	23	204	0	11	51	5	98	64	45	19
Aquipluma_nitroreducens	58	Type strain	Freshwater (1)	UBA6024	0.403145	0	5.71228	0	5712279	5712279	0.887873	4837	100	2.69	0	4	12	3	28	47	196	1	27	224	1	16	49	9	94	58	44	14
Gaoshiqia_sediminis	59	Type strain	Coastal sediment (46)	Mangrovibacterium	0.460461	0.0414765	4.96365	0	112878	29370.7	0.890865	4127	100	2.96	0	3	15	3	26	47	231	14	27	272	0	10	56	22	118	69	55	14
Mangrovibacterium_lignilyticum	60	Type strain	Coastal sediment (46)	Mangrovibacterium	0.434349	0.0474234	5.63444	771	1796172	352153	0.884418	4488	100	2.42	0	2	12	5	34	53	264	15	25	304	1	17	53	7	157	91	73	18
Mangrovibacterium_marinum	61	Type strain	Coastal sediment (46)	Mangrovibacterium	0.467569	0.0407202	4.59824	447	190358	75381	0.866222	3653	100	4.03	0	2	10	3	27	42	214	10	25	249	1	12	41	6	92	59	43	16
Mangrovibacterium_diazotrophicum	62	Type strain	Coastal sediment (46)	Mangrovibacterium	0.446018	0.0135005	5.80044	305	4108058	580044	0.89852	4654	100	2.42	0	5	13	4	31	53	232	15	29	276	1	17	63	12	152	95	74	21
Sunxiuqinia_elliptica	63	Type strain	Marine sediment (17)	Sunxiuqinia	0.416813	0.0313023	5.09432	2927	278758	195936	0.891163	4102	100	2.96	0	7	6	5	39	57	166	1	13	180	2	12	54	38	151	90	72	18
Sunxiuqinia_indica	64	Type strain	Seawater (5)	Sunxiuqinia	0.405157	0.0332533	5.25089	486	349286	134638	0.889089	4422	99.46	2.42	0	3	10	3	33	49	185	17	27	229	1	7	49	11	113	74	54	20
Sunxiuqinia_dokdonensis	65	Type strain	Marine sediment (17)	Sunxiuqinia	0.454565	0.0337592	4.96283	0	43403	22057	0.887842	4338	100	2.96	0	4	15	5	30	54	172	6	21	199	1	9	46	18	95	54	41	13
4-1396	66	Other Strain	Coastal sediment (46)	Sunxiuqinia	0.440936	0.0385389	4.73116	0	294632	67588	0.889851	3854	100	3.49	0	2	11	2	24	39	188	2	12	202	2	7	51	43	100	61	47	14
4-1364	67	Other Strain	Coastal sediment (46)	Sunxiuqinia	0.437086	0.0425146	5.03598	485	353495	132526	0.890938	4050	100	3.49	0	4	8	3	25	40	204	2	15	221	2	10	47	47	128	76	61	15
X108	68	Other Strain	Other (5)	Tangfeifania	0.40518	0.0309697	5.09966	0	42662	13076.1	0.889309	4604	99.46	2.96	0	4	19	6	9	38	165	12	14	191	1	8	50	57	39	33	15	18
Tangfeifania_diversioriginum	69	Type strain	Non-Marine salt environment (5)	Tangfeifania	0.418353	0.0360173	4.77968	0	124000	59008.4	0.896634	4115	99.46	4.03	0	4	16	5	20	45	164	4	17	185	2	9	49	17	71	45	31	14
Mariniphaga_sediminis	70	Type strain	Coastal sediment (46)	Mariniphaga	0.417428	0.0428664	5.82616	0	302260	83230.9	0.899893	4701	100	4.03	11.11	17	13	4	50	84	193	16	33	242	2	8	50	43	182	109	89	20
Mariniphaga_anaerophila	71	Type strain	Coastal sediment (46)	Mariniphaga	0.417689	0.0514297	5.0483	466	575318	112184	0.906671	3979	99.73	2.96	0	11	14	4	42	71	181	23	23	227	1	6	54	46	154	96	74	22
Maribellus_maritimus	72	Type strain	Coastal sediment (46)	Draconibacterium	0.378556	0.031455	7.33408	0	157911	36488	0.901025	6022	99.46	3.23	0	9	19	6	41	75	275	13	25	313	1	10	68	97	170	103	80	23
Maribellus_comscasis	73	Type strain	Marine sediment (17)	Draconibacterium	0.383812	0	7.81131	0	7811310	7811310	0.900162	6330	99.46	3.49	0	7	16	2	40	65	291	13	23	327	3	10	70	123	177	114	82	32
Maribellus_sediminis	74	Type strain	Coastal sediment (46)	Draconibacterium	0.420222	0.0212541	5.59559	0	1325649	430430	0.897859	4350	100	1.34	0	5	11	9	20	45	259	13	22	294	1	18	45	47	91	58	41	17
Maribellus_luteus	75	Type strain	Seawater (5)	Draconibacterium	0.440674	0.0568041	6.14581	107	319959	17361	0.888579	5107	100	8.56	0	6	6	3	45	60	216	8	20	244	1	16	43	50	176	106	84	22
X8	76	Other Strain	Other (5)	Draconibacterium	0.384383	0.0247542	6.05861	0	146571	59398.1	0.886284	4748	99.89	2.69	0	14	11	6	36	67	229	5	20	254	1	8	43	48	171	103	82	21
Draconibacterium_halophilum	77	Type strain	Coastal sediment (46)	Draconibacterium	0.399825	0	4.8954	0	4895399	4895399	0.880135	4117	99.07	3.49	0	3	11	4	18	36	163	0	17	180	1	14	55	22	70	49	31	18
Draconibacterium_orientale	78	Type strain	Coastal sediment (46)	Draconibacterium	0.413111	0	5.13208	0	5132075	5132075	0.869815	4231	99.89	3.06	0	3	11	4	18	36	193	3	17	213	0	21	65	16	90	61	40	21
Draconibacterium_sediminis	79	Type strain	Freshwater sediment (2)	Draconibacterium	0.40941	0.0238613	5.99223	0	642136	315381	0.890017	4720	99.89	2.96	0	6	9	3	23	41	285	15	18	318	1	24	53	77	140	86	64	22
Draconibacterium_mangrovi	80	Type strain	Coastal sediment (46)	Draconibacterium	0.408319	0.0244963	5.90344	0	455564	218646	0.887569	4690	100	2.42	0	8	6	3	27	44	254	8	22	284	1	28	52	45	136	83	63	20

## Sheet: S5
Supplementary Table S5. The AAI and POCP similarity values of between strains RSCT41T, N1E11T, 1640T, N1Y90T, A049T and A043T with other strains of the order of Marinilabiliales
AAI/POCP	Tree_ID	classification	4-1052	Salinivirga_cyanobacteriivorans	R1_Bin_METABAT__308_1	N1_Bin_Bin_125_1	Breznakibacter_xylanolyticus	Marinilabilia_salmonicolor	Marinilabilia_rubra	Thermophagus_xiamenensis	Anaerophaga_thermohalophila	Xiashengella_succiniciproducens	Geofilum_rubicundum	Geofilum_rhodophaeum	R1_Bin_METABAT__173_1	Alkaliflexus_imshenetskii	Alkalitalea_saponilacus	Natronoflexus_pectinivorans	Saccharicrinis_aurantiacus	A1431	Plebeiobacterium_sediminum	Plebeiobacterium_marinum	Labilibacter_sediminis	Labilibacter_marinus	Saccharicrinis_fermentans	Saccharicrinis_carchari	Carboxylicivirga_linearis	A049	A1525	N1Y90	A1490	N1E11	1411-1	Carboxylicivirga_taeanensis	Carboxylicivirga_sediminis	Carboxylicivirga_mesophila	RSCT41	A043	M1479-2	Carboxylicivirga_marina	3-1382-1	Ancylomarina_euxinus	Ancylomarina_subtilis	Ancylomarina_salipaludis	Labilibaculum_antarcticum	Labilibaculum_filiforme	Labilibaculum_manganireducens	Labilibaculum_euxinus	Ancylomarina_longa
4-1052	1	d__Bacteria;p__Bacteroidota;c__Bacteroidia;o__Flavobacteriales;f__Flavobacteriaceae;g__Algibacter_E;s__Algibacter_E mikhailovii	100	20.17	19.5	18.75	21.43	22.31	23.16	23.2	22.21	22.46	20.54	22.35	21.86	22.4	21.79	22.67	28.27	29.2	21.76	22.62	24.67	29.77	25.89	24.93	23.11	23.74	29.82	25.03	25.02	24.31	24.18	24.83	25.2	25.39	24.31	25.22	25.37	24.46	24.03	26.16	25.97	25.81	28.14	28.06	25.5	25.64	24.66
Salinivirga_cyanobacteriivorans	2	d__Bacteria;p__Bacteroidota;c__Bacteroidia;o__Bacteroidales;f__Salinivirgaceae;g__Salinivirga;s__Salinivirga cyanobacteriivorans	54.21	100	39.55	38.46	27.93	31.31	32.03	32.25	33.01	30	29.42	30.48	29.04	31.17	30.76	30.38	26.37	26.93	28.86	29.95	28.5	27.78	29.06	32.47	29.62	31.08	28.62	31.61	31.46	32.12	31.99	32.44	30.05	30.77	28.64	31.38	30.03	29.4	29.22	33.57	34.15	33.77	31.6	32.27	31.96	32.45	34.14
R1_Bin_METABAT__308_1	3	d__Bacteria;p__Bacteroidota;c__Bacteroidia;o__Bacteroidales;f__Salinivirgaceae;g__JAAYQU01;s__	54.31	58.15	100	83.68	27.88	28.55	27.76	32.56	30.59	31.87	25.69	29.43	30.99	30.77	28.6	30.28	24.26	24.94	23.61	26.49	24.27	24.75	23.99	29.47	25.16	26.45	23.98	25.88	25.91	29.28	29.07	29.42	25.83	26.66	24.31	27.95	27.29	26.04	25.81	30.84	31.73	31.6	26.97	28.28	27.59	28.46	30.88
N1_Bin_Bin_125_1	4	d__Bacteria;p__Bacteroidota;c__Bacteroidia;o__Bacteroidales;f__Salinivirgaceae;g__JAAYQU01;s__	54.6	58.4	99.89	100	27.11	27.44	26.79	31.3	29.75	30.74	25.03	28.6	29.61	29.91	27.66	29.44	23.63	24.32	22.95	26.29	23.93	24.59	23.6	29.06	24.67	25.87	23.98	25.55	25.56	28.52	28.32	28.83	25.36	26.11	23.87	27.32	26.91	25.55	25.27	29.93	30.84	30.67	26.41	27.55	27.04	27.68	30.11
Breznakibacter_xylanolyticus	5	d__Bacteria;p__Bacteroidota;c__Bacteroidia;o__Bacteroidales;f__Marinilabiliaceae;g__Breznakibacter;s__Breznakibacter xylanolyticus	55.03	56.7	56.62	57.04	100	44.18	41.95	46.19	43.45	45.67	44.26	48.31	45.86	47.03	46.67	47.75	39.01	39.22	42.85	45.89	37.5	38.57	40.33	41.01	44.75	46.46	38.07	42.57	42.56	43.05	42.8	41.36	40.56	40.14	37.04	43.77	40.6	38.58	38.51	32.75	33.51	33.08	32.69	33.82	35.72	36.16	32.64
Marinilabilia_salmonicolor	6	d__Bacteria;p__Bacteroidota;c__Bacteroidia;o__Bacteroidales;f__Marinilabiliaceae;g__Marinilabilia;s__Marinilabilia salmonicolor	55	57.1	56.58	57.01	61.3	100	66.77	63.03	61.08	48.18	50.93	52.84	49.14	52.93	50.86	52.78	39.44	40.24	43.75	44.9	39.45	40.26	43.87	46.97	46.37	47.91	41.86	45.81	45.79	45.95	45.71	45.76	44.53	45.43	41.24	46.77	43.12	42.52	41.95	35.64	36.48	35.3	36.86	37.32	37.87	38.85	36.69
Marinilabilia_rubra	7	d__Bacteria;p__Bacteroidota;c__Bacteroidia;o__Bacteroidales;f__Marinilabiliaceae;g__Marinilabilia;s__Marinilabilia rubra	55.23	57.35	56.68	57.16	61.19	76.36	100	60.63	59.54	45.54	49.9	48.34	47.56	51.25	49.62	51.38	40.3	41.27	41.44	44.23	43.23	42.3	44.27	47.69	44.81	47.02	44.69	45.07	45.07	47.58	47.26	47.2	47.61	48.36	43.5	47.95	45.3	45.09	44.6	35.63	36.67	35.61	38.82	38.08	37.81	37.73	36.56
Thermophagus_xiamenensis	8	d__Bacteria;p__Bacteroidota;c__Bacteroidia;o__Bacteroidales;f__Marinilabiliaceae;g__Thermophagus;s__Thermophagus xiamenensis	55.55	57.49	57.3	57.8	61.63	72.33	72.46	100	67.59	52.63	49.68	54.28	52.16	52.85	51.07	53.8	39.52	41.48	42.24	46.28	40.59	40.91	44.15	48.92	46.07	48.67	42.01	44.9	44.89	45.9	45.59	46.3	44.07	45.38	41.2	47.13	44.13	43.41	42.75	36.53	37.93	37.1	37.53	38.15	39.37	40.57	38.96
Anaerophaga_thermohalophila	9	d__Bacteria;p__Bacteroidota;c__Bacteroidia;o__Bacteroidales;f__Marinilabiliaceae;g__Anaerophaga;s__Anaerophaga thermohalophila	55.52	57.7	57.28	57.7	61.88	75.73	75.85	76.88	100	50.23	47.54	50.81	48.1	50.75	49.91	51.59	37.32	37.92	39.5	42.82	37.89	38.28	42.55	45.74	42.07	44.43	38.61	41.41	41.38	43.06	42.79	43.38	41.18	42.1	38.63	44.39	40.64	40.42	39.74	34.29	35.09	34.46	34.46	35.9	36.56	37.08	35.8
Xiashengella_succiniciproducens	10	d__Bacteria;p__Bacteroidota;c__Bacteroidia;o__Bacteroidales;f__Marinilabiliaceae;g__Geofilum;s__Geofilum sp002411385	55.67	56.87	57.15	57.51	61.58	63.23	62.98	63.41	63.82	100	52.66	61.66	52.71	57.14	54.6	57.24	35.98	36.49	37.97	41.03	36.28	36.44	38.34	43.4	40.4	42.05	36.97	41.38	41.3	41.98	41.7	41.15	38.58	39.32	36.41	41.39	39.39	38.28	37.68	34.13	34.63	34.72	32.14	33.98	33.92	35.27	34.16
Geofilum_rubicundum	11	d__Bacteria;p__Bacteroidota;c__Bacteroidia;o__Bacteroidales;f__Marinilabiliaceae;g__Geofilum;s__Geofilum rubicundum	55.55	57.23	56.73	57.14	61.95	64.79	64.7	64.25	65.18	69.41	100	62.52	50.85	57.87	58.49	59.99	36.3	37.65	40.68	43.1	37.19	37.56	41.62	43.83	43.46	44.51	38.62	41.65	41.68	40.93	40.73	40.65	39.67	40.03	36.85	41.73	39.27	38.58	38.18	31.85	32.37	32.03	32.4	33.12	34.94	35.02	32.16
Geofilum_rhodophaeum	12	d__Bacteria;p__Bacteroidota;c__Bacteroidia;o__Bacteroidales;f__Marinilabiliaceae;g__Geofilum;s__Geofilum rhodophaeum	55.18	56.8	56.45	56.84	61.7	64.13	64.07	63.72	64.95	69.23	73.42	100	53.4	58.52	59.2	61.12	37.14	38.27	41.64	45.07	37.2	38.16	42.34	44.52	44.2	46.24	38.53	42.36	42.35	42.83	42.59	42.22	39.88	40.77	38.05	43.3	40.52	39.25	38.65	33.89	34.82	34.59	33.74	34.79	36.52	37.29	33.56
R1_Bin_METABAT__173_1	13	d__Bacteria;p__Bacteroidota;c__Bacteroidia;o__Bacteroidales;f__Marinilabiliaceae;g__;s__	55.42	57.28	57.62	58.13	62.77	64.69	64.55	64.88	65.55	66.5	69.46	67.97	100	62.4	55.52	58.33	36.02	36.99	38.71	41.62	36.41	37.42	38.13	43.01	41.61	44.64	38.64	41.13	41.13	41.53	41.27	41.8	40.19	41.4	36.95	42.78	39.17	38.76	38.29	33.51	34.09	33.64	33.17	34.32	35.95	37.26	33.97
Alkaliflexus_imshenetskii	14	d__Bacteria;p__Bacteroidota;c__Bacteroidia;o__Bacteroidales;f__Marinilabiliaceae;g__Alkaliflexus;s__Alkaliflexus imshenetskii	55.22	57.19	57.06	57.43	62.15	64.38	64.04	64.17	65.09	67.46	71.31	69.67	71.15	100	64.02	66.65	39.17	39.78	40.49	43.18	39	40.33	41.87	45.49	43.65	45.98	40.72	43.78	43.79	43.8	43.54	44.71	42.71	43.56	39.29	45.52	42.46	41.37	40.49	34.7	35.05	34.73	34.53	35.09	36.33	37.16	34.77
Alkalitalea_saponilacus	15	d__Bacteria;p__Bacteroidota;c__Bacteroidia;o__Bacteroidales;f__Marinilabiliaceae;g__Natronoflexus;s__Natronoflexus saponilacus	55.21	57.05	56.91	57.38	61.58	64.02	64.09	64.14	64.91	66.49	70.21	68.33	69.02	71.26	100	82.5	37.7	38.61	40.91	44.07	38.79	38.93	40	44.67	43.4	45.09	38.8	42.47	42.47	42.32	42.09	42.02	40.56	41.51	38.67	42.41	41.01	40.99	40.27	33.46	33.72	33.15	32.84	33.99	35.24	35.9	33.31
Natronoflexus_pectinivorans	16	d__Bacteria;p__Bacteroidota;c__Bacteroidia;o__Bacteroidales;f__Marinilabiliaceae;g__Natronoflexus;s__Natronoflexus pectinivorans	55.1	57.05	56.89	57.35	61.67	64.03	63.97	64.06	64.89	66.55	70.03	68.14	68.99	71.3	92.5	100	38.97	40.12	41.36	45.44	39.35	40.16	40.78	45.49	44.64	46.32	40.36	43.59	43.6	43.47	43.18	43.69	41.96	42.87	39.32	44.05	42.15	41.48	40.96	34.43	34.9	34.45	33.83	35.03	35.99	37.24	34.43
Saccharicrinis_aurantiacus	17	d__Bacteria;p__Bacteroidota;c__Bacteroidia;o__Bacteroidales;f__Marinilabiliaceae;g__Saccharicrinis;s__Saccharicrinis aurantiacus	55.9	56.67	56.03	56.5	61.26	60.7	60.97	61.12	61.29	60.71	61.26	60.81	61.6	60.96	61.09	60.9	100	83.24	45.05	48.56	50.21	59.1	52.27	46.28	46.11	44.45	49.4	44.82	44.82	45.66	45.44	44.6	47.79	45.95	42.93	46.66	46.71	44.54	44.82	34.04	34.5	34.19	38.84	40.2	34.59	34.81	33.2
A1431	18	d__Bacteria;p__Bacteroidota;c__Bacteroidia;o__Bacteroidales;f__Marinilabiliaceae;g__Saccharicrinis;s__Saccharicrinis aurantiacus	56.36	56.68	56.04	56.46	61.21	60.73	61.02	60.99	61.39	60.75	61.17	60.77	61.65	61.03	60.94	60.85	96.92	100	46.09	49.41	51.66	60.25	53.07	47.68	46.56	45.04	50.75	45.23	45.23	45.55	45.33	45.54	47.97	47.38	44.34	47.64	47.66	45.58	45.46	35.29	35.97	35.61	40	40.69	35.59	35.95	34.56
Plebeiobacterium_sediminum	19	d__Bacteria;p__Bacteroidota;c__Bacteroidia;o__Bacteroidales;f__Marinilabiliaceae;g__Saccharicrinis;s__	55.51	56.76	57.02	57.52	61.36	61.15	61.63	61.64	62.01	61.06	61.57	61.13	62.12	61.52	61.3	61.32	68.6	68.52	100	64.45	49.06	49.64	51.51	48	51.15	51.98	41.29	46.28	46.29	44.74	44.52	42.58	44.33	43.38	41.91	47.85	43.28	42.13	42.67	34.83	35.55	34.36	36.93	37.52	40.32	40.75	35.05
Plebeiobacterium_marinum	20	d__Bacteria;p__Bacteroidota;c__Bacteroidia;o__Bacteroidales;f__Marinilabiliaceae;g__Saccharicrinis;s__	55.69	56.96	56.89	57.17	61.57	61.61	61.86	61.58	62.06	61.02	61.79	61.19	62.39	61.9	61.47	61.5	69.12	69.11	76.84	100	53.05	53.47	55.13	51.66	54.07	56.36	44	49.22	49.21	49.26	49.03	45.96	47.52	46.76	44.89	52.47	48.37	45.29	45.57	37.27	37.52	36.69	38.36	38.87	43.01	42.15	36.74
Labilibacter_sediminis	21	d__Bacteria;p__Bacteroidota;c__Bacteroidia;o__Bacteroidales;f__Marinilabiliaceae;g__Saccharicrinis;s__Saccharicrinis sediminis	55.49	57.11	56.77	57.13	61.75	61.72	61.87	61.84	62.27	61.36	61.86	61.49	62.6	61.88	61.72	61.83	69.45	69.38	72.2	72.67	100	56.45	49.99	50.84	46.11	45.98	49.46	46.76	46.78	47.86	47.66	47.04	49.97	51.33	49.42	47.68	49.8	51.29	50.54	35.73	35.43	35.24	37.97	36.86	36.28	36.47	35.07
Labilibacter_marinus	22	d__Bacteria;p__Bacteroidota;c__Bacteroidia;o__Bacteroidales;f__Marinilabiliaceae;g__Saccharicrinis;s__Saccharicrinis marinus	56.38	56.69	56.5	56.8	61.19	61.32	61.27	61.36	61.77	60.96	61.35	60.94	62.07	61.46	61.35	61.38	69.21	69.21	71.35	71.8	73.29	100	57.35	51.82	45.91	46.6	54.89	48.53	48.52	44.24	44.03	45.89	47.71	47.58	46.17	47.78	48.92	46.33	45.86	35.87	35.36	35.49	41.58	41.47	36.89	37.4	34.52
Saccharicrinis_fermentans	23	d__Bacteria;p__Bacteroidota;c__Bacteroidia;o__Bacteroidales;f__Marinilabiliaceae;g__Saccharicrinis;s__Saccharicrinis fermentans	56.34	57.08	56.62	56.99	61.47	61.47	61.45	61.74	62.06	61.06	61.56	60.99	62.13	61.59	61.27	61.3	68.85	68.76	71.28	71.87	73.03	75.59	100	53.38	46.68	47.57	48.37	46.12	46.12	45.25	45.05	43.86	45.58	44.64	42	47.02	44.92	43.38	42.74	34.57	35.3	34.62	40.23	42.02	38.7	39.5	35.27
Saccharicrinis_carchari	24	d__Bacteria;p__Bacteroidota;c__Bacteroidia;o__Bacteroidales;f__Marinilabiliaceae;g__Saccharicrinis;s__Saccharicrinis carchari	55.73	56.83	56.59	57.01	61.6	61.62	61.73	61.61	62.08	60.99	61.94	61.33	62.02	61.48	61.51	61.55	68.05	67.99	70.23	70.83	72.09	73.61	74.06	100	45.44	48.31	45.03	48	48.03	51.56	51.26	50.42	48.43	50.25	44.5	49.32	46.39	45.65	45.21	40.25	40.49	39.71	39.22	39.8	39.53	40.36	39.92
Carboxylicivirga_linearis	25	d__Bacteria;p__Bacteroidota;c__Bacteroidia;o__Bacteroidales;f__Marinilabiliaceae;g__Carboxylicivirga;s__Carboxylicivirga linearis	55.22	57.14	56.84	57.26	61.83	61.82	62.16	62	62.69	61.3	61.74	61.43	62.6	61.99	61.69	61.75	62.95	62.96	64.74	64.68	63.55	62.98	63.58	62.82	100	75.26	57.97	61.02	61.09	56.76	56.55	56.76	58.95	58.18	54.38	61.64	56.86	54.83	54.95	36.73	37.38	36.34	38.62	38.41	41.6	41.46	36.85
A049	26	d__Bacteria;p__Bacteroidota;c__Bacteroidia;o__Bacteroidales;f__Marinilabiliaceae;g__Carboxylicivirga;s__	55.34	56.9	57.1	57.48	62.61	61.64	62.15	62.16	62.71	61.58	61.79	61.7	62.85	62.17	62.06	61.99	63.15	63.14	64.66	65.65	63.7	63.13	63.58	63.17	82.6	100	59.47	63.1	63.15	56.62	56.29	56.92	58.7	57.96	53.52	60.87	56.31	54.81	54.9	37.65	38.74	37.82	40.26	40.29	42.74	43.43	38.41
A1525	27	d__Bacteria;p__Bacteroidota;c__Bacteroidia;o__Bacteroidales;f__Marinilabiliaceae;g__Carboxylicivirga;s__	56.52	56.7	56.5	56.88	61.75	61.69	61.83	61.94	62.55	61.2	61.95	61.81	62.31	61.96	61.92	61.82	63.16	63.26	63.13	63.68	63.76	63.81	63.9	62.81	73.56	73.76	100	65.45	65.42	54.4	54.15	55.72	59.4	60.3	59.28	57.64	59.86	58.95	58.02	36.83	36.55	36.09	41.62	41.69	37.95	38.52	36.42
N1Y90	28	d__Bacteria;p__Bacteroidota;c__Bacteroidia;o__Bacteroidales;f__Marinilabiliaceae;g__Carboxylicivirga;s__	55.61	56.85	56.7	57.14	61.84	61.66	61.85	61.75	62.25	61.09	62.07	61.52	62.41	61.84	61.81	61.65	63.02	62.98	63.66	64.09	63.59	63.1	63.65	63.05	72.21	72.42	75.17	100	99.6	59.59	59.29	60.33	62.09	62.4	59.92	64.94	62.09	59.01	58.66	40.3	40.32	39.33	41.45	41.48	40.64	41.83	39.28
A1490	29	d__Bacteria;p__Bacteroidota;c__Bacteroidia;o__Bacteroidales;f__Marinilabiliaceae;g__Carboxylicivirga;s__	55.59	56.86	56.7	57.14	61.83	61.66	61.85	61.75	62.27	61.1	62.07	61.52	62.4	61.84	61.8	61.64	63.01	62.97	63.68	64.07	63.57	63.09	63.65	63.05	72.21	72.43	75.18	100	100	59.7	59.39	60.33	62.13	62.4	59.96	64.9	62.14	58.97	58.66	40.3	40.36	39.35	41.43	41.47	40.64	41.81	39.3
N1E11	30	d__Bacteria;p__Bacteroidota;c__Bacteroidia;o__Bacteroidales;f__Marinilabiliaceae;g__Carboxylicivirga;s__	55.57	57.17	56.85	57.35	62.62	62.36	62.3	62.32	62.72	61.53	62.31	62.25	62.66	62.44	62.19	62.27	63.28	62.86	64.06	64.82	64.01	63.12	63.46	63.2	69.82	70.43	70.52	70.57	70.57	100	99.58	68.7	65.55	65.99	60.02	65.79	62.26	62.47	61.1	40.04	41.29	39.95	40.25	39.67	39.1	39.47	38.99
1411-1	31	d__Bacteria;p__Bacteroidota;c__Bacteroidia;o__Bacteroidales;f__Marinilabiliaceae;g__Carboxylicivirga;s__	55.57	57.17	56.85	57.35	62.61	62.36	62.31	62.34	62.73	61.53	62.31	62.24	62.66	62.43	62.2	62.29	63.28	62.86	64.07	64.85	64.02	63.12	63.45	63.2	69.82	70.44	70.52	70.56	70.56	100	100	68.38	65.28	65.66	59.8	65.51	61.94	62.22	60.85	39.83	41.05	39.73	40.1	39.46	38.91	39.27	38.78
Carboxylicivirga_taeanensis	32	d__Bacteria;p__Bacteroidota;c__Bacteroidia;o__Bacteroidales;f__Marinilabiliaceae;g__Carboxylicivirga;s__	55.64	57.19	57.01	57.34	62.35	62.46	62.42	62.48	63.08	61.79	62.36	62.23	62.86	62.44	62.2	62.15	62.82	62.86	63.63	63.84	63.6	63.08	63.33	63.15	70.01	70.21	70.58	70.61	70.61	77.64	77.64	100	68.94	71.72	63.81	69.19	65.2	64.28	62.74	41.85	42.87	42.24	40.92	40.34	40.32	40.89	40.8
Carboxylicivirga_sediminis	33	d__Bacteria;p__Bacteroidota;c__Bacteroidia;o__Bacteroidales;f__Marinilabiliaceae;g__Carboxylicivirga;s__Carboxylicivirga sediminis	55.6	57.14	57.06	57.51	62.79	62.21	62.32	62.4	62.92	61.77	62.57	62.29	62.62	62.43	62.11	62.23	63.11	63.18	63.94	64.41	64.18	63.08	63.56	63.17	70.29	70.68	70.75	71.19	71.2	77.71	77.72	81.65	100	84.88	67.86	72.59	68.43	66.43	66.39	40.21	40.05	39.45	41.22	40.65	39.6	40.77	38.28
Carboxylicivirga_mesophila	34	d__Bacteria;p__Bacteroidota;c__Bacteroidia;o__Bacteroidales;f__Marinilabiliaceae;g__Carboxylicivirga;s__Carboxylicivirga mesophila	55.56	57.1	57.15	57.64	62.5	62.21	62.45	62.5	62.94	61.87	62.57	62.31	62.67	62.55	62.29	62.32	62.84	62.86	63.34	63.74	64.04	63.04	63.28	63.04	69.99	70.33	70.79	70.72	70.72	77.9	77.9	81.94	95.01	100	69.92	71.68	69.2	68.83	67.27	41.33	41.17	40.43	41.76	40.9	41.04	41.6	39.77
RSCT41	35	d__Bacteria;p__Bacteroidota;c__Bacteroidia;o__Bacteroidales;f__Marinilabiliaceae;g__Carboxylicivirga;s__	55.66	57.05	57.02	57.37	62.07	62.03	62.3	62.15	62.52	61.45	62.24	61.95	62.69	62.39	61.83	62.02	62.97	63.14	63.49	64.03	64.49	63.02	63.41	63.11	69.68	70.16	70.71	70.59	70.59	77.15	77.15	77.53	78.44	78.41	100	68.74	67.71	68.47	66.13	37.76	37.64	37.1	40.44	38.66	38.36	38.29	36.48
A043	36	d__Bacteria;p__Bacteroidota;c__Bacteroidia;o__Bacteroidales;f__Marinilabiliaceae;g__Carboxylicivirga;s__	55.69	56.96	56.96	57.47	62.33	62.16	62.36	62.34	62.68	61.45	62.36	61.84	62.59	62.12	62.02	62.04	63.32	63.47	64.45	64.77	63.61	63.32	63.76	63.33	70.66	71.09	70.85	71.42	71.42	77.47	77.47	78.18	79.53	79.15	84.93	100	70.11	66.48	66.36	41.11	41.53	40.31	41.92	41.34	42.23	42.41	39.26
M1479-2	37	d__Bacteria;p__Bacteroidota;c__Bacteroidia;o__Bacteroidales;f__Marinilabiliaceae;g__Carboxylicivirga;s__Carboxylicivirga sp007097485	55.49	56.97	56.65	57.06	62.17	61.98	62.3	61.98	62.55	61.42	62	61.83	62.76	62.02	61.95	62.08	63.09	63.3	63.51	64.04	63.67	63.05	63.27	62.99	69.48	69.91	70.33	70.95	70.95	76.05	76.05	76.53	77.11	76.94	77.45	78.4	100	71.45	71.86	40.26	39.85	39.68	40.24	39.98	38.83	39.75	38.16
Carboxylicivirga_marina	38	d__Bacteria;p__Bacteroidota;c__Bacteroidia;o__Bacteroidales;f__Marinilabiliaceae;g__Carboxylicivirga;s__Carboxylicivirga marina	55.7	57.13	56.72	57.07	61.98	61.99	62.18	61.97	62.44	61.38	62.2	61.88	62.57	62.23	61.81	62.1	62.77	62.86	63.23	63.63	64.21	63.14	63.3	62.96	69.76	70.09	70.93	71.11	71.1	76.59	76.59	77.53	78.69	78.48	80.57	81.57	79.03	100	87.67	38.37	38.7	37.96	39.27	38.64	38.7	38.83	37.36
3-1382-1	39	d__Bacteria;p__Bacteroidota;c__Bacteroidia;o__Bacteroidales;f__Marinilabiliaceae;g__Carboxylicivirga;s__Carboxylicivirga marina	55.73	57.16	56.73	57.12	62.24	61.98	62.13	62.06	62.45	61.35	62.27	61.92	62.51	62.38	61.91	62.1	62.92	62.92	63.39	63.9	64.03	63.14	63.41	62.92	69.88	70.2	70.81	71.16	71.15	76.68	76.68	77.66	78.57	78.4	80.61	81.54	79.54	98.98	100	38	38.4	37.85	38.82	37.94	37.7	38.32	36.95
Ancylomarina_euxinus	40	d__Bacteria;p__Bacteroidota;c__Bacteroidia;o__Bacteroidales;f__Marinifilaceae;g__Ancylomarina;s__Ancylomarina euxinus	55.54	57.58	56.83	57.27	58.28	58.51	58.4	58.73	58.89	58.5	58.73	58.36	59.13	58.71	58.76	58.73	59.18	59.29	59.1	59.21	59.52	59.28	59.15	59.03	59.15	59.41	59.38	59.48	59.48	59.35	59.35	59.25	59.48	59.47	59.5	59.56	59.21	59.19	59.3	100	77.93	77.58	60.21	60.59	59.95	61.88	59.67
Ancylomarina_subtilis	41	d__Bacteria;p__Bacteroidota;c__Bacteroidia;o__Bacteroidales;f__Marinifilaceae;g__Ancylomarina;s__Ancylomarina subtilis	55.75	57.92	57.1	57.55	58.57	58.78	58.6	59.1	59.4	58.94	59.07	58.76	59.28	59.05	58.93	59.12	59.13	59.2	59.54	59.78	59.78	59.43	59.32	59.15	59.39	59.49	59.47	59.48	59.47	59.4	59.4	59.47	59.47	59.42	59.62	59.72	59.45	59.37	59.44	85.56	100	83.38	60.07	60.39	60.89	62.62	61.85
Ancylomarina_salipaludis	42	d__Bacteria;p__Bacteroidota;c__Bacteroidia;o__Bacteroidales;f__Marinifilaceae;g__Ancylomarina;s__Ancylomarina salipaludis	55.64	57.78	57.09	57.54	58.58	58.86	58.53	58.94	59.29	58.78	59.02	58.59	59.4	59.1	59.05	59.07	59.31	59.34	59.53	59.77	59.63	59.4	59.33	59.02	59.47	59.57	59.46	59.49	59.49	59.65	59.65	59.42	59.52	59.5	59.67	59.84	59.42	59.5	59.61	85.42	91.98	100	58.83	59.4	59.53	61.79	60.2
Labilibaculum_antarcticum	43	d__Bacteria;p__Bacteroidota;c__Bacteroidia;o__Bacteroidales;f__Marinifilaceae;g__Labilibaculum;s__Labilibaculum antarcticum	56.1	57.5	56.81	57.28	58.1	58.38	58.03	58.38	58.63	58.44	58.63	58.11	58.67	58.39	58.51	58.45	59.64	59.68	59.07	59.42	59.34	60.14	60.35	59.22	59.09	59.07	59.85	59.36	59.36	59.08	59.07	59.2	59.19	59.23	59.3	59.41	59.07	59.13	59.21	70.76	70.89	70.86	100	73.62	68.63	70.42	64.27
Labilibaculum_filiforme	44	d__Bacteria;p__Bacteroidota;c__Bacteroidia;o__Bacteroidales;f__Marinifilaceae;g__Labilibaculum;s__Labilibaculum filiforme	56.1	57.42	56.86	57.23	58.39	58.42	58.15	58.77	58.93	58.77	58.56	58.25	58.76	58.62	58.65	58.53	59.64	59.66	59.24	59.45	59.1	60.08	60.68	59.17	59.17	59.37	60.12	59.7	59.69	59.4	59.4	59.37	59.61	59.58	59.48	59.58	59.4	59.34	59.31	70.69	70.8	70.83	84.5	100	70.35	70.79	64
Labilibaculum_manganireducens	45	d__Bacteria;p__Bacteroidota;c__Bacteroidia;o__Bacteroidales;f__Marinifilaceae;g__Labilibaculum;s__Labilibaculum manganireducens	55.45	57.66	56.98	57.46	58.24	58.5	58.08	58.66	58.96	58.68	58.57	58.31	58.88	58.48	58.45	58.36	58.83	59.06	59.82	60.22	59.29	59.31	59.92	59.02	59.59	59.72	59.3	59.45	59.44	59.18	59.18	59.35	59.24	59.33	59.23	59.61	59.09	59.1	59.14	70.86	71.16	71.03	87.17	86.37	100	82.7	64.89
Labilibaculum_euxinus	46	d__Bacteria;p__Bacteroidota;c__Bacteroidia;o__Bacteroidales;f__Marinifilaceae;g__Labilibaculum;s__Labilibaculum euxinus	55.77	57.78	56.94	57.41	58.32	58.46	58.37	58.78	59.04	58.74	58.73	58.22	58.98	58.52	58.65	58.26	58.97	59.08	59.85	60.19	59.3	59.2	59.96	59.1	59.66	59.79	59.26	59.34	59.34	59.17	59.17	59.37	59.15	59.31	59.18	59.61	59.04	59.16	59.24	70.89	71.32	71.08	87.15	86.43	96.29	100	66.44
Ancylomarina_longa	47	d__Bacteria;p__Bacteroidota;c__Bacteroidia;o__Bacteroidales;f__Marinifilaceae;g__Ancylomarina_A;s__Ancylomarina_A longa	55.85	57.88	57.02	57.42	58.74	58.7	58.5	59.06	59.14	59	58.97	58.68	59.17	58.97	59.03	59.04	59.05	59.25	59.5	59.62	59.35	59.54	59.46	59.19	59.56	59.74	59.37	59.45	59.44	59.76	59.76	59.62	59.41	59.53	59.68	59.69	59.56	59.5	59.45	70.01	70.52	70.53	75.14	75.32	75.73	75.85	100
A1640	48	d__Bacteria;p__Bacteroidota;c__Bacteroidia;o__Bacteroidales;f__Marinifilaceae;g__Marinifilum;s__Marinifilum sp009295825	55.81	57.73	56.95	57.36	58.42	58.69	58.47	58.8	59.04	58.78	58.96	58.45	59.16	58.76	58.87	58.82	59.18	59.24	59.11	59.54	59.58	59.54	59.5	59.34	59.57	59.57	59.68	59.77	59.76	59.8	59.8	59.75	59.55	59.64	59.57	59.79	59.6	59.45	59.52	70.97	71.11	71.08	76.14	76.24	76.38	76.35	76.2
Marinifilum_caeruleilacunae	49	d__Bacteria;p__Bacteroidota;c__Bacteroidia;o__Bacteroidales;f__Marinifilaceae;g__Marinifilum;s__Marinifilum caeruleilacunae	55.71	58.16	57.16	57.59	58.61	58.6	58.65	59.1	59.28	59.01	58.98	58.58	59.32	58.88	59.08	59	59.46	59.51	59.45	59.88	59.82	59.51	59.83	59.43	59.72	59.61	59.89	59.92	59.92	59.96	59.96	59.9	59.82	60	60.2	60.1	59.68	59.71	59.85	70.34	70.78	70.83	74.9	74.96	75.39	75.45	75.46
Marinifilum_fragile	50	d__Bacteria;p__Bacteroidota;c__Bacteroidia;o__Bacteroidales;f__Marinifilaceae;g__Marinifilum;s__Marinifilum fragile	55.82	58.15	57.36	57.81	58.92	59.09	58.8	59.29	59.71	59.11	59.23	58.78	59.56	59.16	59.27	59.31	59.67	59.74	59.85	60.11	59.69	59.95	59.91	59.36	59.87	59.99	60.07	59.98	59.98	60.36	60.36	60.03	60.14	60.18	59.96	60.38	59.82	59.86	59.87	70.47	70.79	70.85	75.03	75.08	75.52	75.53	75.65
Marinifilum_breve	51	d__Bacteria;p__Bacteroidota;c__Bacteroidia;o__Bacteroidales;f__Marinifilaceae;g__Marinifilum;s__Marinifilum breve	55.53	57.95	57.21	57.56	58.7	58.92	58.69	59.12	59.37	59.07	59.01	58.61	59.3	58.95	58.98	59.04	59.32	59.52	59.36	59.87	59.57	59.49	59.49	59.15	59.83	59.73	59.86	59.92	59.91	60.02	60.02	59.84	59.68	59.79	60.04	59.95	59.62	59.78	59.8	70.47	70.82	70.83	74.78	74.81	75.34	75.4	75.39
Marinifilum_flexuosum	52	d__Bacteria;p__Bacteroidota;c__Bacteroidia;o__Bacteroidales;f__Marinifilaceae;g__Marinifilum;s__Marinifilum flexuosum	55.71	57.85	57.2	57.66	58.74	58.85	58.64	59	59.29	58.89	59.08	58.58	59.26	58.96	58.91	58.99	59.37	59.46	59.41	59.74	59.49	59.58	59.64	59.28	59.71	59.62	59.76	59.77	59.76	60.04	60.04	59.85	59.68	59.78	59.68	59.97	59.66	59.82	59.82	70.39	71.07	70.81	74.86	75.04	75.51	75.57	75.56
2-1438	53	d__Bacteria;p__Bacteroidota;c__Bacteroidia;o__Bacteroidales;f__Marinifilaceae;g__Marinifilum;s__Marinifilum flexuosum	55.74	57.9	57.2	57.61	58.81	58.81	58.65	59	59.26	58.96	59.09	58.63	59.28	58.98	58.97	59.05	59.39	59.43	59.55	59.87	59.55	59.66	59.67	59.31	59.79	59.73	59.84	59.82	59.82	60.09	60.09	59.86	59.86	59.88	59.83	60.06	59.69	59.92	59.93	70.51	70.94	70.91	74.87	74.96	75.47	75.46	75.62
A1468	54	d__Bacteria;p__Bacteroidota;c__Bacteroidia;o__Bacteroidales;f__Marinifilaceae;g__Marinifilum;s__Marinifilum flexuosum	55.75	57.93	57.18	57.63	58.79	58.82	58.66	59.01	59.23	59.04	59.19	58.63	59.34	59.06	59.03	59.01	59.33	59.47	59.54	59.76	59.58	59.7	59.66	59.35	59.74	59.66	59.8	59.86	59.85	60.06	60.06	59.9	59.81	59.91	59.8	60.01	59.64	59.98	60.03	70.44	70.97	70.9	74.96	74.95	75.52	75.49	75.57
Puteibacter_caeruleilacunae	55	d__Bacteria;p__Bacteroidota;c__Bacteroidia;o__Bacteroidales;f__Prolixibacteraceae;g__Puteibacter;s__Puteibacter caeruleilacunae	55.28	57.4	56.91	57.27	58.79	58.48	58.58	59.13	59.47	59.05	58.91	58.81	59.42	58.99	59.05	59.11	59.47	59.57	59.57	59.68	59.7	59.39	59.37	59.3	59.5	59.64	59.21	59.27	59.27	59.51	59.51	59.44	59.45	59.49	59.78	59.67	59.25	59.6	59.49	60.15	60.3	60.32	60	60.39	60.17	60.11	60.6
Prolixibacter_denitrificans	56	d__Bacteria;p__Bacteroidota;c__Bacteroidia;o__Bacteroidales;f__Prolixibacteraceae;g__Prolixibacter;s__Prolixibacter denitrificans	55.04	57.44	56.95	57.35	58.65	58.8	58.75	59.12	59.51	59.08	58.68	58.93	59.41	58.85	58.75	58.78	58.54	58.59	59.42	59.4	59.12	58.71	59.18	58.69	59.16	59.06	58.8	58.71	58.72	59.25	59.25	58.84	58.83	58.92	59.08	59.04	58.93	59.05	59.04	59.23	59.53	59.65	59.16	59.25	59.47	59.48	60
Prolixibacter_bellariivorans	57	d__Bacteria;p__Bacteroidota;c__Bacteroidia;o__Bacteroidales;f__Prolixibacteraceae;g__Prolixibacter;s__Prolixibacter bellariivorans	55.1	57.34	56.92	57.35	58.53	58.68	58.67	58.88	59.39	59.16	58.75	58.77	59.31	58.85	58.79	58.8	58.62	58.52	59.06	59.24	59.1	58.62	59.02	58.61	59.03	59.16	58.7	58.7	58.69	59.05	59.05	58.97	58.8	58.81	58.81	58.85	58.72	58.77	58.85	59.14	59.46	59.54	59.19	59.23	59.41	59.58	59.94
Aquipluma_nitroreducens	58	d__Bacteria;p__Bacteroidota;c__Bacteroidia;o__Bacteroidales;f__Prolixibacteraceae;g__UBA6024;s__	54.96	56.41	56.37	56.71	58.67	58.24	58.02	58.44	58.97	58.63	58.16	58.04	58.92	58.41	58.67	58.7	57.95	58.01	58.39	58.59	58.34	58.2	58.19	58.25	58.49	58.69	58.15	58.15	58.14	58.47	58.47	58.5	58.31	58.48	58.2	58.32	58.53	58.33	58.33	58.7	58.83	58.94	58.4	58.46	58.62	58.57	59.05
Gaoshiqia_sediminis	59	d__Bacteria;p__Bacteroidota;c__Bacteroidia;o__Bacteroidales;f__Prolixibacteraceae;g__Mangrovibacterium;s__	54.91	57.2	57	57.41	59.97	58.9	58.61	59.04	59.48	59.27	58.83	59.12	59.39	58.91	58.97	58.99	58.91	58.89	59.73	59.92	59.17	59.07	59.41	59.24	59.49	60.31	58.83	59.25	59.25	59.3	59.3	59.18	59.44	59.26	58.89	59.48	59.26	59.04	59.21	59.21	59.52	59.7	59.1	59.1	59.47	59.38	59.81
Mangrovibacterium_lignilyticum	60	d__Bacteria;p__Bacteroidota;c__Bacteroidia;o__Bacteroidales;f__Prolixibacteraceae;g__Mangrovibacterium;s__Mangrovibacterium lignilyticum	55.26	56.89	56.65	57.01	58.64	58.32	58.27	58.6	58.82	58.75	58.4	58.31	58.73	58.5	58.34	58.41	58.55	58.71	59.9	59.64	58.86	58.73	58.95	58.82	59.66	59.74	58.42	58.81	58.81	58.82	58.83	58.88	58.93	58.77	58.74	59.12	58.41	58.52	58.53	58.85	58.83	58.91	58.44	58.59	59.21	58.89	59.37
Mangrovibacterium_marinum	61	d__Bacteria;p__Bacteroidota;c__Bacteroidia;o__Bacteroidales;f__Prolixibacteraceae;g__Mangrovibacterium;s__Mangrovibacterium marinum	55.14	56.96	56.8	57.13	59.11	58.42	58.41	58.9	59.02	58.91	58.88	58.74	58.94	58.57	58.81	58.69	58.71	58.88	60.24	60.43	59.47	58.86	59.07	58.87	60.17	60.29	58.99	59.27	59.26	59.18	59.18	59.21	59.3	59.24	59.21	59.38	59.06	59.09	58.99	58.84	59.1	59.17	58.84	59.01	59.44	59.37	59.57
Mangrovibacterium_diazotrophicum	62	d__Bacteria;p__Bacteroidota;c__Bacteroidia;o__Bacteroidales;f__Prolixibacteraceae;g__Mangrovibacterium;s__Mangrovibacterium diazotrophicum	55.14	56.87	56.7	56.95	59.07	58.38	58.38	58.73	58.67	58.92	58.52	58.52	58.8	58.51	58.5	58.52	58.68	58.74	60.39	60.11	58.86	58.75	59.09	58.7	60.04	60.5	58.48	59.2	59.2	59.62	59.62	59.26	59.96	59.11	58.82	60.08	58.94	58.74	59.09	58.94	59.16	59.09	58.66	58.87	59.08	58.79	59.16
Sunxiuqinia_elliptica	63	d__Bacteria;p__Bacteroidota;c__Bacteroidia;o__Bacteroidales;f__Prolixibacteraceae;g__Sunxiuqinia;s__Sunxiuqinia elliptica	55	57.26	56.77	57.17	58.59	58.84	58.84	59.13	59.06	59.08	58.62	58.84	58.98	58.61	58.62	58.78	58.76	58.77	59.06	59.21	59.11	58.7	58.91	59.03	59.03	59.04	58.78	58.79	58.78	59.49	59.49	59.46	59.6	59.63	59.23	59.34	59.02	59.17	59.23	59.19	59.51	59.69	59.08	59.12	59.05	59.12	59.54
Sunxiuqinia_indica	64	d__Bacteria;p__Bacteroidota;c__Bacteroidia;o__Bacteroidales;f__Prolixibacteraceae;g__Sunxiuqinia;s__Sunxiuqinia indica	55.11	57	56.63	56.85	58.7	58.47	58.77	58.87	59.25	58.59	58.64	58.5	58.85	58.53	58.79	58.75	58.53	58.61	59.48	59.51	59.09	58.72	58.9	58.95	59.25	59.41	58.51	58.64	58.64	59.19	59.19	59.08	58.95	59.1	58.87	58.97	58.91	58.78	58.8	59	59.28	59.37	58.96	59.18	59.23	59.3	59.73
Sunxiuqinia_dokdonensis	65	d__Bacteria;p__Bacteroidota;c__Bacteroidia;o__Bacteroidales;f__Prolixibacteraceae;g__Sunxiuqinia;s__Sunxiuqinia dokdonensis	55.11	57.46	56.93	57.3	59.01	59	58.76	59.52	59.66	58.82	59.07	58.98	59.37	58.79	59.12	59.17	58.66	58.7	59.25	59.44	58.93	58.59	59.07	59.39	59.36	59.5	58.59	58.95	58.94	59.12	59.12	59.38	59.13	59.15	58.97	59.01	58.91	58.65	58.65	59.01	59.29	59.49	58.96	59.19	58.98	59.19	59.69
4-1396	66	d__Bacteria;p__Bacteroidota;c__Bacteroidia;o__Bacteroidales;f__Prolixibacteraceae;g__Sunxiuqinia;s__	55.14	57.1	56.83	57.29	58.88	58.96	58.94	59.27	59.44	58.99	58.9	59.05	59.08	58.8	59.07	59.03	58.75	58.78	59.44	59.45	59.23	58.98	59.07	59.27	59.26	59.24	58.86	58.95	58.95	59.66	59.66	59.61	59.68	59.42	59.03	59.3	58.79	59.02	59.02	59.25	59.51	59.57	59	59.15	59.18	59.3	59.75
4-1364	67	d__Bacteria;p__Bacteroidota;c__Bacteroidia;o__Bacteroidales;f__Prolixibacteraceae;g__Sunxiuqinia;s__	55.03	57.12	56.84	57.22	58.71	59	58.89	59.31	59.41	59.05	58.89	59	58.95	58.74	59.05	58.95	58.8	58.81	59.4	59.55	59.16	58.99	59.01	59.44	59.15	59.17	58.81	58.85	58.84	59.66	59.66	59.54	59.58	59.36	59.04	59.22	58.71	58.97	58.96	59.19	59.5	59.6	58.94	59.11	59.03	59.27	59.88
X108	68	d__Bacteria;p__Bacteroidota;c__Bacteroidia;o__Bacteroidales;f__Prolixibacteraceae;g__Tangfeifania;s__	54.82	57.53	56.69	56.81	58.05	58.52	58.6	58.75	59.51	58.36	58.62	58.33	58.79	58.51	58.8	58.67	58.13	58.2	58.46	58.55	58.38	58.15	58.49	58.76	58.52	58.52	58.06	58.35	58.35	58.53	58.53	58.61	58.78	58.8	58.32	58.56	58.45	58.38	58.4	58.48	58.66	58.91	58.4	58.46	58.45	58.52	58.9
Tangfeifania_diversioriginum	69	d__Bacteria;p__Bacteroidota;c__Bacteroidia;o__Bacteroidales;f__Prolixibacteraceae;g__Tangfeifania;s__Tangfeifania diversioriginum	55.14	57.57	56.7	56.89	58.24	58.9	58.82	59.08	59.61	58.55	58.56	58.64	59.02	58.65	59	58.95	58.15	58.18	58.62	58.73	58.59	58.49	58.87	58.84	58.49	58.68	58.27	58.34	58.34	58.57	58.57	58.55	58.54	58.6	58.39	58.67	58.2	58.23	58.26	58.67	58.9	59.04	58.55	58.75	58.75	58.81	58.99
Mariniphaga_sediminis	70	d__Bacteria;p__Bacteroidota;c__Bacteroidia;o__Bacteroidales;f__Prolixibacteraceae;g__Mariniphaga;s__Mariniphaga sediminis	54.95	57.28	56.61	56.88	58.04	58.5	58.68	58.83	59.22	58.48	58.56	58.62	58.88	58.4	58.89	58.94	58.11	58.26	58.31	58.38	58.38	58.28	58.44	58.55	58.61	58.65	58.09	58.11	58.1	58.18	58.18	58.41	58.3	58.53	58.41	58.55	58.14	58.38	58.47	58.67	58.72	59.01	58.53	58.58	58.54	58.53	58.97
Mariniphaga_anaerophila	71	d__Bacteria;p__Bacteroidota;c__Bacteroidia;o__Bacteroidales;f__Prolixibacteraceae;g__Mariniphaga;s__Mariniphaga anaerophila	55.01	57.35	56.8	57.12	58.37	58.67	58.56	58.72	59.18	58.36	58.35	58.32	58.77	58.32	58.63	58.63	58.18	58.22	58.56	58.8	58.46	58.34	58.71	58.63	58.62	58.67	58.13	58.32	58.27	58.68	58.68	58.75	58.73	58.79	58.45	58.79	58.61	58.57	58.5	58.66	58.88	58.99	58.53	58.83	58.78	58.75	59.09
Maribellus_maritimus	72	d__Bacteria;p__Bacteroidota;c__Bacteroidia;o__Bacteroidales;f__Prolixibacteraceae;g__Draconibacterium;s__Draconibacterium maritimus	54.85	56.93	56.66	57.05	58.17	58.48	58.58	58.72	59.45	58.67	58.69	58.43	59.01	58.28	58.85	58.82	58.01	58.17	58.77	58.91	58.33	58.29	58.53	58.54	58.85	59.13	58.28	58.25	58.25	58.58	58.58	58.47	58.37	58.52	58.22	58.79	58.2	58.24	58.28	58.48	58.8	58.66	58.5	58.64	58.93	58.89	59.3
Maribellus_comscasis	73	d__Bacteria;p__Bacteroidota;c__Bacteroidia;o__Bacteroidales;f__Prolixibacteraceae;g__Draconibacterium;s__Draconibacterium comscasis	54.84	57.09	56.66	57.09	58.04	58.38	58.55	58.94	59.57	58.51	58.49	58.35	58.88	58.23	58.69	58.75	58.01	58.2	58.54	58.77	58.52	58.26	58.52	58.47	58.81	58.89	58.01	58.01	58.01	58.46	58.46	58.39	58.21	58.35	58.14	58.52	57.93	58.19	58.22	58.56	58.8	58.82	58.64	58.52	58.87	58.9	59.37
Maribellus_sediminis	74	d__Bacteria;p__Bacteroidota;c__Bacteroidia;o__Bacteroidales;f__Prolixibacteraceae;g__Draconibacterium;s__Draconibacterium sp011799805	55.1	56.78	56.5	56.78	58.32	58.7	58.5	58.85	58.95	58.68	58.31	58.44	59.15	58.58	58.51	58.72	58.39	58.48	59.36	59.35	58.75	58.49	58.86	58.86	59.24	59.34	58.2	58.54	58.54	59.13	59.13	59.26	58.99	58.92	58.6	59.34	58.38	58.38	58.42	58.96	59.41	59.36	58.9	58.86	59.04	59.16	59.34
Maribellus_luteus	75	d__Bacteria;p__Bacteroidota;c__Bacteroidia;o__Bacteroidales;f__Prolixibacteraceae;g__Draconibacterium;s__Draconibacterium luteum	55.07	57	56.62	57.01	58.12	58.69	58.43	58.94	59.1	58.45	58.46	58.4	58.79	58.48	58.46	58.31	58.33	58.5	58.95	58.99	58.88	58.57	58.74	58.67	58.84	59.19	58.51	58.31	58.3	58.87	58.87	59.11	58.92	59.04	58.6	58.91	58.47	58.42	58.47	58.81	59.07	59.1	58.57	58.61	58.72	58.75	59.24
X8	76	d__Bacteria;p__Bacteroidota;c__Bacteroidia;o__Bacteroidales;f__Prolixibacteraceae;g__Draconibacterium;s__	55.24	57	56.43	56.87	58.24	58.6	58.48	58.53	58.94	58.36	58.59	58.28	58.82	58.31	58.59	58.54	58.57	58.65	59.1	59.15	58.88	58.8	58.92	58.61	59.01	59.1	58.47	58.59	58.57	59	58.99	59.17	59.05	59	58.82	58.99	58.35	58.57	58.6	59.05	59.34	59.44	58.88	58.82	59.06	59.11	59.38
Draconibacterium_halophilum	77	d__Bacteria;p__Bacteroidota;c__Bacteroidia;o__Bacteroidales;f__Prolixibacteraceae;g__Draconibacterium;s__Draconibacterium halophilum	55.49	56.76	56.36	56.6	58.08	58.3	58.59	58.41	58.75	58.18	58.37	58.24	58.8	58.07	58.53	58.47	58.3	58.59	59.56	59.69	59.07	58.93	59.22	58.85	59.52	59.52	58.71	58.98	58.97	58.93	58.94	59.11	59.12	59.08	59.03	59.04	58.52	58.77	58.71	58.75	59.19	59.15	58.84	58.73	58.83	58.82	59.15
Draconibacterium_orientale	78	d__Bacteria;p__Bacteroidota;c__Bacteroidia;o__Bacteroidales;f__Prolixibacteraceae;g__Draconibacterium;s__Draconibacterium orientale	55.34	56.9	56.74	57.08	58.43	58.67	58.66	58.81	59.08	58.75	58.57	58.67	59.03	58.45	58.71	58.47	58.64	58.71	59.7	59.81	59.06	58.8	59.18	59.15	59.71	59.72	58.78	59.02	59.01	59.17	59.17	59.25	59.22	59.2	59.24	59.32	58.75	58.9	58.86	58.95	59.21	59.38	58.77	58.89	59.15	59.06	59.26
Draconibacterium_sediminis	79	d__Bacteria;p__Bacteroidota;c__Bacteroidia;o__Bacteroidales;f__Prolixibacteraceae;g__Draconibacterium;s__Draconibacterium sediminis	55.48	57.08	56.6	56.89	58.39	58.52	58.69	58.75	59.1	58.59	58.41	58.55	59.14	58.36	58.59	58.61	58.59	59.03	59.65	59.72	59.03	59.19	59.2	59.02	59.64	59.66	58.73	58.91	58.9	58.95	58.95	59.15	59.18	59.1	58.87	59.35	58.62	58.52	58.59	58.76	59.13	59.17	58.67	58.91	58.79	58.86	59.16
Draconibacterium_mangrovi	80	d__Bacteria;p__Bacteroidota;c__Bacteroidia;o__Bacteroidales;f__Prolixibacteraceae;g__Draconibacterium;s__Draconibacterium mangrovi	55.32	56.86	56.59	56.85	58.46	58.45	58.44	58.62	59.04	58.62	58.4	58.36	58.92	58.26	58.6	58.57	58.42	58.72	59.34	59.68	58.79	58.87	58.97	59.06	59.56	59.59	58.48	58.6	58.59	59.01	59.01	58.86	58.99	59.12	58.82	59.09	58.5	58.54	58.61	58.74	59.1	59.17	58.63	58.73	58.86	58.73	59.15
[truncated: 33 more columns]

## Sheet: S6
Supplementary Table S6. All globally distributed samples with 97.0% sequence similarity to strain RSCT41T, N1E11T, 1640T, N1Y90T, A049T and A043T. Relative abundance values greater than 0.01. Includes latitude and longitude and their specific type.
Species	samples_type1	samples_type2	samples_type3	samples_number	Percent
1640	aquatic	freshwater	aquatic:freshwater:524	524	0.0671
1640	aquatic	seawater	aquatic:seawater:1858	1858	0.2385
1640	aquatic	sediment	aquatic:sediment:555	555	0.071
1640	aquatic	unknown	aquatic:unknown:2401	2401	0.307
1640	animal	animal	animal:animal:349	349	0.0445
1640	plant	plant	plant:plant:115	115	0.0148
1640	soil	soil	soil:soil:208	208	0.0266
1640	unknown	unknown	unknown:unknown:1805	1805	0.231
A049	aquatic	freshwater	aquatic:freshwater:2406	2406	0.0598
A049	aquatic	seawater	aquatic:seawater:6610	6610	0.1643
A049	aquatic	sediment	aquatic:sediment:3392	3392	0.0843
A049	aquatic	unknown	aquatic:unknown:9626	9626	0.239
A049	animal	animal	animal:animal:4795	4795	0.1188
A049	plant	plant	plant:plant:373	373	0.0092
A049	soil	soil	soil:soil:1225	1225	0.035
A049	unknown	unknown	unknown:unknown:11800	11800	0.293
N1E11	aquatic	freshwater	aquatic:freshwater:2406	2406	0.0427
N1E11	aquatic	marine	aquatic:marine:6610	6610	0.1643
N1E11	aquatic	sediment	aquatic:sediment:3392	3392	0.0843
N1E11	aquatic	unknown	aquatic:unknown:9626	9626	0.239
N1E11	animal	animal	animal:animal:4795	4795	0.119
N1E11	plant	plant	plant:plant:373	373	0.0093
N1E11	soil	soil	soil:soil:1225	1225	0.0305
N1E11	unknown	unknown	unknown:unknown:11800	11800	0.293
N1Y90	aquatic	seawater	aquatic:seawater:10	10	0.0712
N1Y90	aquatic	sediment	aquatic:sediment:10	10	0.102
N1Y90	aquatic	unknown	aquatic:unknown:26	26	0.265
N1Y90	animal	animal	animal:animal:8	8	0.0816
N1Y90	soil	soil	soil:soil:3	3	0.0306
N1Y90	unknown	unknown	unknown:unknown:41	41	0.418
RSCT41	aquatic	freshwater	aquatic:freshwater:56	56	0.1255
RSCT41	aquatic	marine	aquatic:marine:89	89	0.1986
RSCT41	aquatic	sediment	aquatic:sediment:18	18	0.0402
RSCT41	aquatic	unknown	aquatic:unknown:161	161	0.359
RSCT41	animal	animal	animal:animal:31	31	0.0692
RSCT41	plant	rhizosphere	plant:plant:rhizosphere:1	1	0.0022
RSCT41	soil	soil	soil:soil:5	5	0.0112
RSCT41	unknown	unknown	unknown:unknown:87	87	0.194
463	animal	animal	animal:animal:9599	9599	0.07
463	plant	plant	plant:plant:1592	1592	0.0117
463	soil	soil	soil:soil:13371	13371	0.0979
463	unknown	unknown	unknown:unknown:47511	47511	0.348
463	aquatic	Other	aquatic:Other:28045	28045	0.2052
463	aquatic	freshwater	aquatic:freshwater:5142	5142	0.0377
463	aquatic	seawater	aquatic:seawater:24836	24836	0.1819
463	aquatic	sediment	aquatic:sediment:6426	6426	0.0471
2-473A-2-J	animal	animal	animal:animal:8009	8009	0.0875
2-473A-2-J	plant	plant	plant:plant:701	701	0.0077
2-473A-2-J	soil	soil	soil:soil:3437	3437	0.0376
2-473A-2-J	unknown	unknown	unknown:unknown:29468	29468	0.322
2-473A-2-J	aquatic	seawater	aquatic:seawater:20472	20472	0.2236
2-473A-2-J	aquatic	sediment	aquatic:sediment:4613	4613	0.0504
2-473A-2-J	aquatic	unknown	aquatic:unknown:20494	20494	0.224
2-627	animal	animal	animal:animal:15926	15926	0.131
2-627	plant	plant	plant:plant:877	877	0.0072
2-627	soil	soil	soil:soil:5162	5162	0.0424
2-627	unknown	unknown	unknown:unknown:40457	40457	0.332
2-627	aquatic	freshwater	aquatic:freshwater:5487	5487	0.0451
2-627	aquatic	seawater	aquatic:seawater:27176	27176	0.223
2-627	aquatic	sediment	aquatic:sediment:4202	4202	0.0345
2-627	aquatic	unknown	aquatic:unknown:22406	22406	0.184
3-2217-3Z	plant	plant	plant:plant:16	16	0.0032
3-2217-3Z	soil	soil	soil:soil:142	142	0.0286
3-2217-3Z	unknown	unknown	unknown:unknown:1118	1118	0.225
3-2217-3Z	aquatic	freshwater	aquatic:freshwater:143	143	0.0288
3-2217-3Z	aquatic	seawater	aquatic:seawater:1677	1677	0.3381
3-2217-3Z	aquatic	sediment	aquatic:sediment:302	302	0.0609
3-2217-3Z	aquatic	unknown	aquatic:unknown:1380	1380	0.278
3-376	animal	animal	animal:animal:37474	37474	0.142
3-376	aquatic	freshwater	aquatic:freshwater:18753	18753	0.071
3-376	aquatic	seawater	aquatic:seawater:40636	40636	0.1539
3-376	aquatic	sediment	aquatic:sediment:8334	8334	0.0316
3-376	aquatic	unknown	aquatic:unknown:43505	43505	0.165
3-376	plant	plant	plant:plant:5314	5314	0.0201
3-376	soil	soil	soil:soil:18729	18729	0.071
3-376	unknown	unknown	unknown:unknown:91193	91193	0.346
4-2040	animal	animal	animal:animal:37474	37474	0.142
4-2040	aquatic	freshwater	aquatic:freshwater:18753	18753	0.071
4-2040	aquatic	seawater	aquatic:seawater:40636	40636	0.1539
4-2040	aquatic	sediment	aquatic:sediment:8334	8334	0.0316
4-2040	aquatic	unknown	aquatic:unknown:43505	43505	0.165
4-2040	plant	plant	plant:plant:5314	5314	0.0201
4-2040	soil	soil	soil:soil:18729	18729	0.071
4-2040	unknown	unknown	unknown:unknown:91193	91193	0.346
A043	animal	animal	animal:animal:4795	4795	0.119
A043	aquatic	freshwater	aquatic:freshwater:2406	2406	0.0598
A043	aquatic	seawater	aquatic:seawater:6610	6610	0.1643
A043	aquatic	sediment	aquatic:sediment:3392	3392	0.0843
A043	aquatic	unknown	aquatic:unknown:9626	9626	0.239
A043	plant	plant	plant:plant:373	373	0.0093
A043	soil	soil	soil:soil:1225	1225	0.0305
A043	unknown	unknown	unknown:unknown:11800	11800	0.293

## Sheet: S7
Supplementary Table S7. Metabolic reconstruction of of the order of Marinilabiliales in the phylogenomic tree.
	class 1	Pathway modules	Pathway modules	Pathway modules	Pathway modules	Pathway modules	Pathway modules	Pathway modules	Pathway modules	Pathway modules	Pathway modules	Pathway modules	Pathway modules	Pathway modules	Pathway modules	Pathway modules	Pathway modules	Pathway modules	Pathway modules	Pathway modules	Pathway modules	Pathway modules	Pathway modules	Pathway modules	Pathway modules	Pathway modules	Pathway modules	Pathway modules	Pathway modules	Pathway modules	Pathway modules	Pathway modules	Pathway modules	Pathway modules	Pathway modules	Pathway modules	Pathway modules	Pathway modules	Pathway modules	Pathway modules	Pathway modules	Pathway modules	Pathway modules	Pathway modules	Pathway modules	Pathway modules	Pathway modules	Pathway modules	Pathway modules
	class 2	Carbohydrate metabolism	Carbohydrate metabolism	Carbohydrate metabolism	Carbohydrate metabolism	Carbohydrate metabolism	Carbohydrate metabolism	Carbohydrate metabolism	Carbohydrate metabolism	Carbohydrate metabolism	Carbohydrate metabolism	Carbohydrate metabolism	Carbohydrate metabolism	Carbohydrate metabolism	Carbohydrate metabolism	Carbohydrate metabolism	Carbohydrate metabolism	Carbohydrate metabolism	Carbohydrate metabolism	Carbohydrate metabolism	Carbohydrate metabolism	Carbohydrate metabolism	Carbohydrate metabolism	Carbohydrate metabolism	Carbohydrate metabolism	Carbohydrate metabolism	Carbohydrate metabolism	Carbohydrate metabolism	Carbohydrate metabolism	Carbohydrate metabolism	Carbohydrate metabolism	Carbohydrate metabolism	Carbohydrate metabolism	Carbohydrate metabolism	Carbohydrate metabolism	Carbohydrate metabolism	Carbohydrate metabolism	Carbohydrate metabolism	Energy metabolism	Energy metabolism	Energy metabolism	Energy metabolism	Energy metabolism	Energy metabolism	Energy metabolism	Energy metabolism	Energy metabolism	Energy metabolism	Energy metabolism
	class 3	Central carbohydrate metabolism	Central carbohydrate metabolism	Central carbohydrate metabolism	Central carbohydrate metabolism	Central carbohydrate metabolism	Central carbohydrate metabolism	Central carbohydrate metabolism	Central carbohydrate metabolism	Central carbohydrate metabolism	Central carbohydrate metabolism	Central carbohydrate metabolism	Central carbohydrate metabolism	Central carbohydrate metabolism	Central carbohydrate metabolism	Central carbohydrate metabolism	Other carbohydrate metabolism	Other carbohydrate metabolism	Other carbohydrate metabolism	Other carbohydrate metabolism	Other carbohydrate metabolism	Other carbohydrate metabolism	Other carbohydrate metabolism	Other carbohydrate metabolism	Other carbohydrate metabolism	Other carbohydrate metabolism	Other carbohydrate metabolism	Other carbohydrate metabolism	Other carbohydrate metabolism	Other carbohydrate metabolism	Other carbohydrate metabolism	Other carbohydrate metabolism	Other carbohydrate metabolism	Other carbohydrate metabolism	Other carbohydrate metabolism	Other carbohydrate metabolism	Other carbohydrate metabolism	Other carbohydrate metabolism	Carbon fixation	Carbon fixation	Carbon fixation	Carbon fixation	Carbon fixation	Carbon fixation	Carbon fixation	Carbon fixation	Carbon fixation	Carbon fixation	Carbon fixation
Strain	class 4	M00001 Glycolysis (Embden-Meyerhof pathway), glucose => pyruvate	M00002 Glycolysis, core module involving three-carbon compounds	M00003 Gluconeogenesis, oxaloacetate => fructose-6P	M00307 Pyruvate oxidation, pyruvate => acetyl-CoA	M00009 Citrate cycle (TCA cycle, Krebs cycle)	M00010 Citrate cycle, first carbon oxidation, oxaloacetate => 2-oxoglutarate	M00011 Citrate cycle, second carbon oxidation, 2-oxoglutarate => oxaloacetate	M00004 Pentose phosphate pathway (Pentose phosphate cycle)	M00006 Pentose phosphate pathway, oxidative phase, glucose 6P => ribulose 5P	M00007 Pentose phosphate pathway, non-oxidative phase, fructose 6P => ribose 5P	M00005 PRPP biosynthesis, ribose 5P => PRPP	M00008 Entner-Doudoroff pathway, glucose-6P => glyceraldehyde-3P + pyruvate	M00308 Semi-phosphorylative Entner-Doudoroff pathway, gluconate => glycerate-3P	M00580 Pentose phosphate pathway, archaea, fructose 6P => ribose 5P	M00309 Non-phosphorylative Entner-Doudoroff pathway, gluconate/galactonate => glycerate	M00014 Glucuronate pathway (uronate pathway)	M00631 D-Galacturonate degradation (bacteria), D-galacturonate => pyruvate + D-glyceraldehyde 3P	M00061 D-Glucuronate degradation, D-glucuronate => pyruvate + D-glyceraldehyde 3P	M00632 Galactose degradation, Leloir pathway, galactose => alpha-D-glucose-1P	M00552 D-galactonate degradation, De Ley-Doudoroff pathway, D-galactonate => glycerate-3P	M00129 Ascorbate biosynthesis, animals, glucose-1P => ascorbate	M00114 Ascorbate biosynthesis, plants, fructose-6P => ascorbate	M00550 Ascorbate degradation, ascorbate => D-xylulose-5P	M00854 Glycogen biosynthesis, glucose-1P => glycogen/starch	M00855 Glycogen degradation, glycogen => glucose-6P	M00565 Trehalose biosynthesis, D-glucose 1P => trehalose	M00012 Glyoxylate cycle	M00373 Ethylmalonyl pathway	M00740 Methylaspartate cycle	M00532 Photorespiration	M00013 Malonate semialdehyde pathway, propanoyl-CoA => acetyl-CoA	M00741 Propanoyl-CoA metabolism, propanoyl-CoA => succinyl-CoA	M00982 Methylcitrate cycle	M00131 Inositol phosphate metabolism, Ins(1,3,4,5)P4 => Ins(1,3,4)P3 => myo-inositol	M00081 Pectin degradation	M00968 Pentose bisphosphate pathway (nucleoside degradation), archaea, nucleoside/NMP => 3-PGA/glycerone phosphate	M00630 D-Galacturonate degradation (fungi), D-galacturonate => glycerol	M00165 Reductive pentose phosphate cycle (Calvin cycle)	M00168 CAM (Crassulacean acid metabolism), dark	M00169 CAM (Crassulacean acid metabolism), light	M00172 C4-dicarboxylic acid cycle, NADP - malic enzyme type	M00171 C4-dicarboxylic acid cycle, NAD - malic enzyme type	M00170 C4-dicarboxylic acid cycle, phosphoenolpyruvate carboxykinase type	M00173 Reductive citrate cycle (Arnon-Buchanan cycle)	M00376 3-Hydroxypropionate bi-cycle	M00375 Hydroxypropionate-hydroxybutylate cycle	M00374 Dicarboxylate-hydroxybutyrate cycle	M00377 Reductive acetyl-CoA pathway (Wood-Ljungdahl pathway)
4-1052	1	0.8889	1	1	1	1	1	1	0.6667	0	1	1	0.5	0.75	0	0	0.2857	1	0.8	1	0.6	0.2857	0.125	0	1	0.3333	0.5	0.8	0.3333	0.3636	0.2	0	1	0.7143	0	0.3333	0	0	0.7273	1	1	0.75	0.2857	0.5	0.7	0.3846	0.1429	0.4615	0.4286
Salinivirga_cyanobacteriivorans	2	1	1	1	1	1	1	1	0.6667	0	1	1	0	0.25	0	0	0.1429	0	0	0.25	0.4	0.1429	0.125	0	0	0.6667	0.1667	0.6	0.4167	0.2727	0.2	0.2	1	0.4286	0.25	0	0	0	0.7273	1	1	0.75	0.2857	0.5	0.9	0.3077	0.1429	0.3846	0.4286
R1_Bin_METABAT__308_1	3	0.8889	1	0.8571	1	0.5	0	0.8	0.3333	0	0.5	1	0	0.25	0	0	0	0	0	0.25	0.4	0	0.125	0	0.5	0.6667	0.3333	0	0.3333	0	0.1	0	0.6667	0.2857	0.25	0	0	0	0.3636	0	1	0.5	0.1429	0.25	0.5	0.3077	0.1429	0.2308	0.7143
N1_Bin_Bin_125_1	4	0.7778	1	0.5714	1	0.5	0	0.8	0.5	0	1	1	0	0	0	0.3333	0.1429	0	0	0.25	0.2	0.1429	0.125	0	0	0.6667	0.1667	0	0.3333	0	0.2	0	0.6667	0.2857	0.25	0	0	0	0.4545	0	1	0.5	0.1429	0	0.5	0.3077	0.1429	0.2308	0.5714
Breznakibacter_xylanolyticus	5	1	1	0.7143	1	1	1	1	1	1	1	1	0.75	0.75	0	0	0.2857	1	0.8	1	0.4	0.1429	0.125	0.2	0.5	0.6667	0.3333	0.6	0.1667	0.2727	0.1	0	0.6667	0.5714	0.25	0.3333	0	0	0.6364	1	0.5	0.5	0.2857	0.25	0.9	0.2308	0.0714	0.3077	0.2857
Marinilabilia_salmonicolor	6	1	1	0.8571	1	1	1	1	1	1	1	1	0.75	0.75	0	0	0.2857	1	0.8	1	0.4	0.4286	0.125	0.2	0.5	0.6667	0.6667	0.6	0.1667	0.2727	0.3	0.2	0.6667	0.5714	0.25	0.3333	0	0	0.6364	0.5	0.5	0.25	0.1429	0.25	0.8	0.3077	0.0714	0.2308	0.4286
Marinilabilia_rubra	7	1	1	0.8571	1	1	1	1	1	1	1	1	0.75	0.75	0.5	0	0.2857	0.8	0.6	1	0.6	0.4286	0.125	0	0.5	0.6667	0.6667	0.6	0.1667	0.2727	0.2	0.2	0.6667	0.5714	0.25	0	0	0	0.6364	0.5	0.5	0.25	0.1429	0.25	0.8	0.3077	0.0714	0.2308	0.4286
Thermophagus_xiamenensis	8	1	1	0.8571	1	1	1	1	1	1	1	1	0.75	0.75	0	0	0.4286	0.6	0.8	1	0.4	0.4286	0.125	0.2	0.5	0.6667	0.5	0.6	0.1667	0.2727	0.3	0.2	0.6667	0.5714	0.25	0.3333	0	0	0.6364	0.5	0.5	0.25	0.1429	0.25	0.8	0.3077	0.0714	0.2308	0.2857
Anaerophaga_thermohalophila	9	1	1	0.8571	1	1	1	1	1	1	1	1	0.75	0.75	0	0	0.2857	0.6	0.8	1	0.4	0.4286	0.125	0.2	0.5	0.6667	0.5	0.6	0.1667	0.2727	0.2	0.2	0.6667	0.5714	0.25	0.3333	0	0	0.6364	0.5	0.5	0.25	0.1429	0.25	0.8	0.3077	0.0714	0.2308	0.4286
Xiashengella_succiniciproducens	10	1	1	0.8571	1	1	1	1	0.8333	1	0.75	1	0.75	0.75	0	0	0.2857	0.6	0.8	0.75	0.4	0.2857	0.125	0.2	0	0.3333	0.1667	0.6	0.25	0.2727	0.3	0.2	0.6667	0.5714	0.25	0	0	0	0.6364	0.5	1	0.5	0.1429	0.25	0.8	0.3077	0.0714	0.2308	0.4286
Geofilum_rubicundum	11	1	1	0.7143	1	1	1	1	1	1	1	1	0.75	0.75	0	0	0.4286	1	0.8	0.75	0.4	0.2857	0.125	0.2	0.5	0.6667	0.6667	0.6	0.1667	0.2727	0.2	0.2	0.6667	0.5714	0.25	0.3333	0	0	0.6364	1	0.5	0.5	0.2857	0.25	0.9	0.3077	0.0714	0.3077	0.4286
Geofilum_rhodophaeum	12	1	1	0.8571	1	1	1	1	0.8333	1	0.75	1	0.75	0.75	0	0	0.2857	1	0.8	1	0.4	0.2857	0.125	0.2	0.5	0.6667	0.3333	0.6	0.25	0.2727	0.2	0.2	0.6667	0.5714	0.25	0.3333	0	0	0.6364	1	0.5	0.5	0.2857	0.5	0.9	0.3077	0.0714	0.3077	0.4286
R1_Bin_METABAT__173_1	13	0.7778	0.6	0.7143	1	0.875	1	0.8	1	1	1	1	0.75	0.75	0	0	0.2857	1	0.8	0.5	0.4	0.2857	0.125	0.2	0.5	0.3333	0.3333	0.6	0.0833	0.2727	0.2	0.2	0.3333	0.4286	0.25	0.3333	0	0	0.5455	1	0.5	0.5	0.2857	0.5	0.8	0.1538	0	0.2308	0.4286
Alkaliflexus_imshenetskii	14	1	1	0.7143	1	1	1	1	1	1	1	1	0.75	0.75	0	0	0.4286	1	0.8	0.75	0.4	0.4286	0.125	0.2	0.5	0.6667	0.3333	0.6	0.0833	0.2727	0.2	0	0.3333	0.5714	0.25	0.3333	0	0	0.6364	1	0.5	0.5	0.2857	0.25	0.9	0.1538	0	0.3077	0.4286
Alkalitalea_saponilacus	15	1	1	0.7143	1	1	1	1	1	1	1	1	0.75	0.75	0	0	0.4286	1	0.8	0.75	0.4	0.2857	0.125	0.2	0.5	0.6667	0.6667	0.6	0.1667	0.2727	0.2	0.2	0.6667	0.5714	0.25	0.3333	0	0	0.6364	1	0.5	0.5	0.2857	0.25	0.9	0.3077	0.0714	0.3077	0.4286
Natronoflexus_pectinivorans	16	1	1	0.7143	1	1	1	1	1	1	1	1	0.75	0.75	0	0	0.4286	1	0.8	0.75	0.4	0.2857	0.125	0.2	0.5	0.6667	0.6667	0.6	0.1667	0.2727	0.2	0.2	0.6667	0.5714	0.25	0.3333	0	0	0.6364	1	0.5	0.5	0.2857	0.25	0.9	0.3077	0.0714	0.3077	0.4286
Saccharicrinis_aurantiacus	17	1	1	0.8571	1	1	1	1	1	1	1	1	0.75	0.75	0	0	0.5714	1	0.8	1	0.6	0.4286	0.125	0	0.5	0.6667	0.3333	0.6	0.1667	0.2727	0.2	0	0.6667	0.5714	0.25	0	0	0	0.7273	1	1	0.75	0.2857	0.25	0.9	0.2308	0.0714	0.3077	0.2857
1431	18	1	1	0.8571	1	1	1	1	1	1	1	1	0.75	0.75	0	0	0.5714	1	0.8	1	0.6	0.5714	0.125	0	0.5	0.6667	0.3333	0.6	0.1667	0.2727	0.2	0	0.6667	0.5714	0.25	0	0	0	0.7273	1	1	0.75	0.2857	0.25	0.9	0.2308	0.0714	0.3077	0.2857
Plebeiobacterium_sediminum	19	1	1	1	1	1	1	1	1	1	1	1	0.75	0.75	0	0	0.4286	1	0.8	1	0.4	0.2857	0.125	0.2	0.5	0.6667	0.3333	0.6	0.3333	0.2727	0.2	0	0.6667	0.5714	0.25	0.3333	0	0	0.6364	1	0.5	0.5	0.2857	0.5	0.9	0.2308	0.1429	0.4615	0.2857
Plebeiobacterium_marinum	20	1	1	0.8571	1	1	1	1	1	1	1	1	0.75	0.75	0	0	0.4286	1	0.8	1	0.4	0.2857	0.125	0.2	0.5	0.6667	0.3333	0.6	0.4167	0.2727	0.2	0	1	0.5714	0.25	0.3333	0	0	0.7273	1	1	0.75	0.2857	0.25	0.9	0.2308	0.1429	0.3846	0.2857
Labilibacter_sediminis	21	1	1	0.8571	1	1	1	1	1	1	1	1	0.75	0.75	0	0	0.5714	0.8	1	1	0.4	0.4286	0.125	0	0.5	0.6667	0.3333	0.6	0.3333	0.2727	0.2	0	1	0.5714	0.25	0.3333	0	0	0.7273	1	1	0.75	0.2857	0.25	0.9	0.2308	0.1429	0.3846	0.2857
Labilibacter_marinus	22	1	1	0.8571	1	1	1	1	1	1	1	1	0.75	0.75	0	0.3333	0.5714	1	0.8	1	0.6	0.4286	0.125	0	0.5	0.6667	0.3333	0.6	0.1667	0.2727	0.2	0	0.6667	0.7143	0.25	0	0	0	0.7273	1	1	0.75	0.2857	0.25	0.9	0.2308	0.0714	0.3077	0.2857
Saccharicrinis_fermentans	23	1	1	0.8571	1	1	1	1	1	1	1	1	0.75	0.75	0	0	0.5714	1	0.8	1	0.6	0.4286	0.125	0.2	0.5	0.6667	0.3333	0.6	0.25	0.2727	0.2	0	1	0.5714	0.25	0.3333	0	0	0.7273	1	1	0.75	0.2857	0.25	0.9	0.3077	0.0714	0.3077	0.2857
Saccharicrinis_carchari	24	1	1	0.8571	1	1	1	1	1	1	1	1	0.5	0.25	0	0	0.4286	0	0	0.75	0.4	0.1429	0.125	0	0.5	0.6667	0.3333	0.6	0.3333	0.2727	0.3	0	1	0.5714	0.25	0	0	0	0.7273	1	1	0.75	0.2857	0.25	0.9	0.3077	0.1429	0.3846	0.2857
Carboxylicivirga_linearis	25	1	1	0.8571	1	1	1	1	1	1	1	1	0.75	0.75	0.5	0	0.5714	1	0.8	1	0.4	0.4286	0.125	0.2	0.5	0.6667	0.3333	0.6	0.25	0.2727	0.2	0.2	1	0.5714	0.25	0.3333	0	0	0.7273	1	1	0.75	0.2857	0.25	0.9	0.3077	0.0714	0.3077	0.4286
A049	26	1	1	1	1	1	1	1	1	1	1	1	0.75	0.75	0	0	0.5714	1	0.8	1	0.4	0.4286	0.125	0.2	0.5	0.6667	0.3333	0.6	0.25	0.2727	0.2	0.2	1	0.5714	0.25	0.3333	0	0	0.7273	1	1	0.75	0.2857	0.5	0.9	0.3077	0.0714	0.3846	0.4286
1525	27	1	1	1	1	1	1	1	1	1	1	1	0.75	0.75	0	0	0.5714	1	0.8	1	0.6	0.5714	0.125	0	0.5	0.6667	0.3333	0.6	0.3333	0.2727	0.2	0.2	1	0.5714	0.25	0	0	0	0.7273	1	1	0.75	0.2857	0.5	0.9	0.2308	0.1429	0.3846	0.4286
N1Y90	28	1	1	1	1	1	1	1	1	1	1	1	0.75	0.75	0	0	0.4286	1	0.8	1	0.4	0.4286	0.125	0.2	0.5	0.6667	0.3333	0.6	0.4167	0.2727	0.2	0.2	1	0.5714	0.25	0.3333	0	0	0.6364	1	1	0.75	0.2857	0.5	0.9	0.2308	0.1429	0.4615	0.4286
1490	29	1	1	1	1	1	1	1	1	1	1	1	0.75	0.75	0	0	0.4286	1	0.8	1	0.4	0.4286	0.125	0.2	0.5	0.6667	0.3333	0.6	0.4167	0.2727	0.2	0.2	1	0.5714	0.25	0.3333	0	0	0.6364	1	1	0.75	0.2857	0.5	0.9	0.2308	0.1429	0.4615	0.4286
N1E11	30	1	1	1	1	1	1	1	1	1	1	1	0.75	0.75	0	0	0.2857	0.4	0.4	1	0.4	0.4286	0.125	0	0.5	0.6667	0.3333	0.6	0.3333	0.2727	0.2	0.2	1	0.5714	0.25	0	0	0	0.7273	1	1	0.75	0.2857	0.5	0.9	0.2308	0.1429	0.3846	0.4286
1411-1	31	1	1	1	1	1	1	1	1	1	1	1	0.75	0.75	0	0	0.2857	0.4	0.4	1	0.4	0.4286	0.125	0	0.5	0.6667	0.3333	0.6	0.3333	0.2727	0.2	0.2	1	0.5714	0.25	0	0	0	0.7273	1	1	0.75	0.2857	0.5	0.9	0.2308	0.1429	0.3846	0.4286
Carboxylicivirga_taeanensis	32	1	1	1	1	1	1	1	1	1	1	1	0.5	0.25	0	0	0.1429	0	0	1	0.4	0.1429	0.125	0	0.5	0.6667	0.3333	0.6	0.3333	0.2727	0.2	0.2	1	0.5714	0.25	0	0	0	0.7273	1	1	0.75	0.2857	0.5	0.9	0.3077	0.1429	0.3846	0.4286
Carboxylicivirga_sediminis	33	1	1	1	1	1	1	1	1	1	1	1	0.75	0.75	0	0	0.5714	0.4	0.4	1	0.6	0.4286	0.125	0	0.5	0.6667	0.3333	0.6	0.3333	0.2727	0.2	0.2	1	0.5714	0.25	0	0	0	0.7273	1	1	0.75	0.2857	0.5	0.9	0.2308	0.1429	0.3846	0.4286
Carboxylicivirga_mesophila	34	1	1	1	1	1	1	1	1	1	1	1	0.75	0.75	0	0	0.4286	0.4	0.4	1	0.6	0.4286	0.125	0	0.5	0.6667	0.3333	0.6	0.3333	0.2727	0.2	0.2	1	0.5714	0.25	0	0	0	0.7273	1	1	0.75	0.2857	0.5	0.9	0.2308	0.1429	0.3846	0.4286
RSCT41	35	1	1	1	1	1	1	1	1	1	1	1	0.75	0.75	0	0	0.5714	0.4	0.4	1	0.6	0.4286	0.125	0	0.5	0.6667	0.3333	0.6	0.4167	0.2727	0.2	0.2	1	0.5714	0.25	0	0	0	0.7273	1	1	0.75	0.2857	0.5	0.9	0.2308	0.1429	0.3846	0.4286
A043	36	1	1	1	1	1	1	1	1	1	1	1	0.75	0.75	0	0	0.4286	1	0.8	1	0.4	0.4286	0.125	0	0.5	0.6667	0.3333	0.6	0.4167	0.2727	0.2	0.2	1	0.5714	0.25	0.3333	0	0	0.7273	1	1	0.75	0.2857	0.5	0.9	0.3077	0.1429	0.3846	0.4286
M1479-2	37	1	1	1	1	1	1	1	1	1	1	1	0.75	0.75	0	0	0.1429	0.6	0.8	1	0.6	0.4286	0.125	0	0.5	0.6667	0.3333	0.6	0.3333	0.2727	0.2	0.2	1	0.5714	0.25	0	0	0	0.7273	1	1	0.75	0.2857	0.5	0.9	0.2308	0.1429	0.3846	0.4286
Carboxylicivirga_marina	38	1	1	1	1	1	1	1	1	1	1	1	0.75	0.75	0	0	0.4286	1	0.6	1	0.4	0.4286	0.125	0	0.5	0.6667	0.3333	0.6	0.3333	0.2727	0.2	0.2	1	0.5714	0.25	0	0	0	0.7273	1	1	0.75	0.2857	0.5	0.9	0.2308	0.1429	0.3846	0.4286
3-1382-1	39	1	1	1	1	1	1	1	1	1	1	1	0.75	0.75	0	0	0.2857	1	0.6	1	0.4	0.4286	0.125	0	0.5	0.6667	0.3333	0.6	0.3333	0.2727	0.2	0.2	1	0.5714	0.25	0	0	0	0.7273	1	1	0.75	0.2857	0.5	0.9	0.2308	0.1429	0.3846	0.4286
Ancylomarina_euxinus	40	1	1	1	1	1	1	1	0.6667	0	1	1	0.25	0.75	0	0	0.1429	0.4	0.4	1	0.4	0.2857	0.125	0	0.5	0.6667	0.3333	0.6	0.4167	0.2727	0.2	0.2	1	0.5714	0.25	0	0	0	0.7273	1	1	0.75	0.2857	0.5	0.9	0.2308	0.1429	0.4615	0.2857
Ancylomarina_subtilis	41	1	1	1	1	1	1	1	0.6667	0	1	1	0	0.25	0	0	0.1429	0	0	1	0.4	0.2857	0.125	0	0	0.3333	0.1667	0.6	0.3333	0.2727	0.2	0.2	1	0.5714	0.25	0	0	0	0.7273	1	1	0.75	0.2857	0.5	0.9	0.3077	0.1429	0.4615	0.2857
Ancylomarina_salipaludis	42	1	1	1	1	1	1	1	0.6667	0	1	1	0	0.25	0	0	0.1429	0	0	1	0.4	0.2857	0.125	0	0.5	0.6667	0.3333	0.6	0.3333	0.2727	0.2	0.2	1	0.5714	0.25	0	0	0	0.7273	1	1	0.75	0.2857	0.5	0.9	0.3077	0.1429	0.4615	0.2857
Labilibaculum_antarcticum	43	1	1	1	1	1	1	1	0.8333	0.5	1	1	0.5	0.75	0	0	0.4286	1	0.8	1	0.6	0.5714	0.125	0	0.5	0.6667	0.3333	0.6	0.4167	0.2727	0.2	0.2	1	0.5714	0.25	0	0	0	0.7273	1	1	0.75	0.2857	0.5	0.9	0.3077	0.1429	0.5385	0.2857
Labilibaculum_filiforme	44	1	1	1	1	1	1	1	0.6667	0	1	1	0.5	0.75	0	0	0.2857	1	0.8	1	0.6	0.1429	0.125	0	0.5	0.6667	0.3333	0.6	0.3333	0.2727	0.2	0.2	1	0.5714	0.25	0	0	0	0.7273	1	1	0.75	0.2857	0.5	0.9	0.2308	0.1429	0.5385	0.2857
Labilibaculum_manganireducens	45	1	1	1	1	1	1	1	0.6667	0	1	1	0.5	0.75	0	0	0.2857	1	0.8	1	0.4	0.2857	0.125	0.2	0.5	0.6667	0.3333	0.6	0.3333	0.2727	0.2	0.2	1	0.5714	0.25	0.3333	0	0	0.7273	1	1	0.75	0.2857	0.5	0.9	0.3077	0.1429	0.4615	0.2857
Labilibaculum_euxinus	46	1	1	1	1	1	1	1	0.6667	0	1	1	0.5	0.75	0	0	0.2857	1	0.8	1	0.4	0.2857	0.125	0.2	0.5	0.6667	0.3333	0.6	0.3333	0.2727	0.2	0.2	1	0.5714	0.25	0.3333	0	0	0.7273	1	1	0.75	0.2857	0.5	0.9	0.3077	0.1429	0.4615	0.2857
Ancylomarina_longa	47	1	1	1	1	1	1	1	0.6667	0	1	1	0.25	0.25	0	0	0.1429	0	0	1	0.4	0.2857	0.125	0	0.5	0.6667	0.3333	0.6	0.3333	0.2727	0.2	0.2	1	0.5714	0.25	0	0	0	0.7273	1	1	0.75	0.2857	0.5	0.9	0.2308	0.2143	0.4615	0.2857
1640	48	1	1	1	1	1	1	1	0.6667	0	1	1	0.5	0.75	0	0	0.1429	0.4	0.4	1	0.4	0.2857	0.125	0	0	0.3333	0.1667	0.6	0.3333	0.3636	0.2	0.2	1	0.7143	0.25	0	0	0	0.7273	1	1	0.75	0.2857	0.5	0.9	0.3077	0.1429	0.4615	0.2857
Marinifilum_caeruleilacunae	49	1	1	1	1	1	1	1	0.6667	0	1	1	0.5	0.75	0	0	0.2857	1	0.8	1	0.4	0.5714	0.125	0	0.5	0.6667	0.3333	0.6	0.3333	0.2727	0.2	0.2	1	0.5714	0.25	0	0	0	0.7273	1	1	0.75	0.2857	0.5	0.9	0.2308	0.1429	0.4615	0.2857
Marinifilum_fragile	50	1	1	1	1	1	1	1	0.6667	0	1	1	0.5	0.75	0	0	0.1429	0.4	0.4	1	0.4	0.2857	0.125	0	0	0.3333	0.1667	0.6	0.3333	0.2727	0.2	0.2	1	0.5714	0.25	0	0	0	0.7273	1	1	0.75	0.2857	0.5	0.9	0.3077	0.2143	0.4615	0.2857
Marinifilum_breve	51	1	1	1	1	1	1	1	0.6667	0	1	1	0.5	0.75	0	0	0.2857	0.4	0.4	1	0.4	0.4286	0.125	0	0	0.3333	0.1667	0.6	0.3333	0.2727	0.2	0.2	1	0.5714	0.25	0	0	0	0.7273	1	1	0.75	0.2857	0.5	0.9	0.2308	0.2143	0.4615	0.2857
Marinifilum_flexuosum	52	1	1	1	1	1	1	1	0.6667	0	1	1	0.5	0.75	0	0	0.1429	0.4	0.4	1	0.4	0.2857	0.125	0	0	0.3333	0.1667	0.6	0.3333	0.2727	0.2	0.2	1	0.5714	0.25	0	0	0	0.7273	1	1	0.75	0.2857	0.5	0.9	0.2308	0.2143	0.4615	0.2857
2-1438	53	1	1	1	1	1	1	1	0.6667	0	1	1	0.5	0.75	0	0	0.1429	0.4	0.4	1	0.4	0.2857	0.125	0	0	0.3333	0.1667	0.6	0.3333	0.2727	0.2	0.2	1	0.5714	0.25	0	0	0	0.7273	1	1	0.75	0.2857	0.5	0.9	0.3077	0.2143	0.4615	0.2857
1468	54	1	1	1	1	1	1	1	0.6667	0	1	1	0.5	0.75	0	0	0.1429	0.4	0.4	1	0.4	0.2857	0.125	0	0	0.3333	0.1667	0.6	0.3333	0.2727	0.2	0.2	1	0.5714	0.25	0	0	0	0.7273	1	1	0.75	0.2857	0.5	0.9	0.3077	0.2143	0.4615	0.2857
Puteibacter_caeruleilacunae	55	1	1	1	1	1	1	1	1	1	1	1	0.75	0.75	0	0	0.5714	1	0.8	1	0.6	0.4286	0.125	0	0.5	1	0.5	0.6	0.25	0.2727	0.2	0.2	0.6667	0.4286	0.25	0	0	0	0.7273	0.5	0.5	0.25	0.1429	0.25	0.8	0.3077	0.1429	0.3077	0.2857
Prolixibacter_denitrificans	56	1	1	1	1	1	1	1	1	1	1	1	0.75	0.75	0	0	0.4286	1	0.8	1	0.4	0.5714	0.125	0.2	1	1	0.3333	0.6	0.25	0.2727	0.2	0.2	1	0.4286	0.25	0.3333	0	0	0.6364	1	1	0.75	0.2857	0.5	0.9	0.3077	0.0714	0.3077	0.4286
Prolixibacter_bellariivorans	57	1	1	1	1	1	1	1	1	1	1	1	0.75	0.75	0	0	0.4286	1	0.8	1	0.4	0.5714	0.125	0.2	1	1	0.3333	0.6	0.25	0.2727	0.2	0.2	1	0.4286	0.25	0.3333	0	0	0.6364	1	1	0.75	0.2857	0.5	0.9	0.3077	0.0714	0.3077	0.4286
Aquipluma_nitroreducens	58	1	1	0.8571	1	1	1	1	1	1	1	1	0.75	0.75	0	0	0.4286	1	0.6	1	0.6	0.4286	0.125	0.2	1	1	0.5	0.6	0.25	0.3636	0.2	0.2	1	0.4286	0.25	0.3333	0	0	0.6364	1	1	0.75	0.2857	0.5	0.9	0.2308	0.0714	0.3077	0.2857
Gaoshiqia_sediminis	59	1	1	0.8571	1	1	1	1	1	1	1	1	0.75	0.75	0	0	0.2857	1	0.8	1	0.4	0.4286	0.25	0.2	0.5	1	0.3333	0.6	0.25	0.2727	0.2	0.2	1	0.4286	0.25	0.3333	0	0	0.6364	0.5	0.5	0.25	0.1429	0.25	0.8	0.2308	0.0714	0.2308	0.2857
Mangrovibacterium_lignilyticum	60	1	1	1	1	1	1	1	1	1	1	1	0.75	0.75	1	0	0.5714	1	0.8	1	0.4	0.5714	0.125	0.2	0.5	1	0.3333	0.6	0.25	0.2727	0.2	0.2	1	0.4286	0.25	0.3333	0	0	0.6364	1	1	0.75	0.2857	0.5	0.9	0.3077	0.0714	0.3077	0.2857
Mangrovibacterium_marinum	61	1	1	1	1	1	1	1	1	1	1	1	0.75	0.75	0.5	0	0.4286	1	0.8	1	0.4	0.1429	0.125	0.2	0.5	1	0.3333	0.6	0.25	0.2727	0.2	0.2	1	0.4286	0.25	0.3333	0	0	0.6364	1	1	0.75	0.2857	0.5	0.9	0.2308	0.0714	0.3077	0.2857
Mangrovibacterium_diazotrophicum	62	1	1	1	1	1	1	1	1	1	1	1	0.75	0.75	1	0	0.5714	1	0.8	1	0.4	0.4286	0.125	0.2	0.5	1	0.3333	0.6	0.25	0.2727	0.3	0.2	1	0.4286	0.25	0.3333	0	0	0.6364	1	1	0.75	0.2857	0.5	0.9	0.3077	0.0714	0.3846	0.2857
Sunxiuqinia_elliptica	63	1	1	0.8571	1	1	1	1	1	1	1	1	0.75	0.75	0	0	0.2857	1	0.8	1	0.6	0.4286	0.125	0	0.5	1	0.3333	0.6	0.25	0.2727	0.2	0.2	1	0.4286	0.25	0	0	0	0.6364	1	1	0.75	0.2857	0.5	0.9	0.3077	0.0714	0.3077	0.2857
Sunxiuqinia_indica	64	1	1	1	1	1	1	1	1	1	1	1	0.75	0.75	0	0	0.2857	1	0.8	1	0.4	0.2857	0.125	0.2	0.5	1	0.6667	0.6	0.25	0.2727	0.3	0.2	1	0.4286	0.25	0.3333	0.3333	0	0.7273	1	0.5	0.5	0.2857	0.5	0.9	0.3077	0.0714	0.3846	0.2857
Sunxiuqinia_dokdonensis	65	1	1	0.8571	1	1	1	1	1	1	1	1	0.75	0.75	0	0	0.2857	1	0.6	1	0.4	0.2857	0.125	0.2	0.5	1	0.3333	0.6	0.25	0.2727	0.2	0.4	1	0.4286	0.25	0.3333	0	0	0.6364	1	1	0.75	0.2857	0.5	0.9	0.3077	0.0714	0.3077	0.2857
4-1396	66	1	1	0.8571	1	1	1	1	1	1	1	1	0.75	0.75	0	0	0.4286	1	0.8	1	0.6	0.4286	0.125	0	0.5	1	0.3333	0.6	0.25	0.2727	0.2	0.2	1	0.4286	0.25	0	0	0	0.6364	1	1	0.75	0.2857	0.5	0.9	0.3077	0.0714	0.3077	0.2857
4-1364	67	1	1	0.8571	1	1	1	1	1	1	1	1	0.75	0.75	0	0	0.4286	1	0.6	1	0.6	0.4286	0.125	0	0.5	1	0.3333	0.6	0.25	0.2727	0.2	0.2	1	0.4286	0.25	0	0	0	0.6364	1	1	0.75	0.2857	0.5	0.9	0.3077	0.0714	0.3077	0.2857
X108	68	1	1	0.8571	1	1	1	1	1	1	1	1	0.75	0.75	0	0	0.4286	0.6	0.6	1	0.4	0.4286	0.125	0.2	1	1	0.8333	0.6	0.25	0.2727	0.2	0.2	1	0.4286	0.25	0	0	0	0.6364	1	1	0.75	0.2857	0.5	0.9	0.3077	0.0714	0.3846	0.2857
Tangfeifania_diversioriginum	69	1	1	0.8571	1	1	1	1	1	1	1	1	0.75	0.75	0	0	0.4286	0.6	0.6	0.75	0.4	0.4286	0.125	0.2	1	1	0.6667	0.6	0.25	0.2727	0.2	0.2	1	0.4286	0.25	0	0	0	0.6364	1	1	0.75	0.2857	0.5	0.9	0.3077	0.0714	0.3077	0.2857
Mariniphaga_sediminis	70	0.8889	0.8	0.8571	1	1	1	1	1	1	1	1	0.75	0.75	0	0	0.4286	0.8	0.8	0.75	0.4	0.4286	0.125	0.6	1	1	0.3333	0.6	0.25	0.2727	0.2	0.2	1	0.5714	0.25	0	0	0.25	0.6364	1	1	0.75	0.2857	0.5	0.9	0.3077	0.0714	0.3077	0.2857
Mariniphaga_anaerophila	71	0.8889	0.8	0.8571	1	1	1	1	0.8333	1	0.75	1	0.75	0.75	0	0	0.4286	0.8	1	0.75	0.4	0.5714	0.125	0.4	1	1	0.3333	0.6	0.25	0.2727	0.2	0	1	0.5714	0.25	0.3333	0	0	0.6364	1	0.5	0.5	0.2857	0.5	0.9	0.2308	0.0714	0.3077	0.2857
Maribellus_maritimus	72	1	1	0.8571	1	1	1	1	1	1	1	1	0.75	0.75	0.5	0	0.4286	0.6	0.6	1	0.6	0.5714	0.125	0.4	1	1	0.8333	0.6	0.25	0.2727	0.2	0.2	1	0.4286	0.25	0	0	0	0.6364	1	1	0.75	0.2857	0.5	0.9	0.3077	0.0714	0.3077	0.2857
Maribellus_comscasis	73	1	1	0.8571	1	1	1	1	1	1	1	1	0.75	0.75	0.5	0	0.4286	0.6	0.6	1	0.6	0.5714	0.125	0.4	1	1	0.5	0.6	0.25	0.2727	0.2	0.2	1	0.4286	0.25	0	0	0	0.6364	1	1	0.75	0.2857	0.5	0.9	0.3077	0.0714	0.3077	0.2857
Maribellus_sediminis	74	1	1	0.8571	1	1	1	1	1	1	1	1	0.75	0.75	0	0	0.4286	1	0.8	0.75	0.4	0.5714	0.125	0.2	1	1	0.3333	0.6	0.25	0.2727	0.3	0	1	0.4286	0.25	0.3333	0.3333	0	0.7273	1	1	0.75	0.2857	0.5	0.9	0.2308	0.0714	0.3077	0.2857
Maribellus_luteus	75	1	1	0.8571	1	1	1	1	1	1	1	1	0.75	0.75	0	0	0.2857	0.6	0.8	0.75	0.6	0.4286	0.125	0.2	0.5	1	0.3333	0.6	0.25	0.2727	0.4	0	1	0.4286	0.25	0	0	0	0.6364	1	1	0.75	0.2857	0.5	0.9	0.2308	0.0714	0.3077	0.2857
X8	76	1	1	0.8571	1	1	1	1	1	1	1	1	0.75	0.75	0	0	0.4286	1	0.8	1	0.4	0.5714	0.125	0	1	1	0.3333	0.6	0.25	0.2727	0.2	0	1	0.4286	0.25	0	0	0	0.6364	1	1	0.75	0.2857	0.5	0.9	0.2308	0.0714	0.3077	0.2857
Draconibacterium_halophilum	77	1	1	0.8571	1	1	1	1	1	1	1	1	0.75	0.75	0	0	0.4286	1	0.8	1	0.4	0.4286	0.125	0.2	1	1	0.6667	0.6	0.25	0.2727	0.2	0	1	0.4286	0.25	0	0	0	0.6364	1	1	0.75	0.2857	0.5	0.9	0.3077	0.0714	0.3077	0.2857
Draconibacterium_orientale	78	1	1	0.8571	1	1	1	1	1	1	1	1	0.75	0.75	0	0	0.4286	1	0.8	1	0.4	0.4286	0.125	0.2	0.5	1	0.3333	0.6	0.25	0.2727	0.2	0	1	0.4286	0.25	0.3333	0	0	0.6364	1	1	0.75	0.2857	0.5	0.9	0.3077	0.0714	0.3077	0.2857
Draconibacterium_sediminis	79	1	1	0.8571	1	1	1	1	1	1	1	1	0.75	0.75	0	0	0.4286	1	0.8	1	0.4	0.4286	0.125	0.2	0.5	1	0.3333	0.6	0.25	0.2727	0.2	0	1	0.4286	0.25	0	0	0	0.6364	1	1	0.75	0.2857	0.5	0.9	0.3077	0.0714	0.3077	0.2857
Draconibacterium_mangrovi	80	1	1	0.8571	1	1	1	1	1	1	1	1	0.75	0.75	0	0	0.4286	1	0.8	1	0.4	0.4286	0.125	0.2	0.5	1	0.3333	0.6	0.25	0.2727	0.2	0	1	0.4286	0.25	0	0	0	0.6364	1	1	0.75	0.2857	0.5	0.9	0.3077	0.0714	0.3077	0.2857
[truncated: 206 more columns]

## Sheet: S8
Supplementary Table S8. The list of the Carbohydrate-active enzymes (CAZymes) and its activities in family in the genome of strains RSCT41T, N1E11T, 1640T, N1Y90T, A049T and A043T and all bacteria in the phylogenomic tree. AAs, auxiliary activities; CBMs, carbohydrate-binding modules; CEs, carbohydrate esterases; GHs, glycoside hydrolases; GTs, glycosyl transferase; PLs, polysaccharide lyases.
Strain	Select							Sulfatase	TIGR04056			AA3_2|AA3_2	AA4|AA4	AA12	AA2	AA3_2	AA3|AA3_2	AA4	AA6	AA7	CBM13|CBM13	CBM32|CBM32	CBM47|CBM47	CBM6|CBM6	CBM61|CBM61	CBM9|CBM9	CBM12	CBM13	CBM16	CBM16|CBM6	CBM2	CBM20	CBM20|CE1	CBM21	CBM32	CBM32|CBM6	CBM32|Sulfatase	CBM35	CBM35|CBM6	CBM35|Sulfatase	CBM38	CBM38|Sulfatase	CBM4	CBM4|Sulfatase	CBM47	CBM47|CBM6	CBM47|CBM60	CBM48	CBM48|CE1
Type	Select	Sum_GH	Sum_PL	Sum_CE	Sum_AA	Sum_CBM	Sum_GT	Sum_Sulfatase	Sum_SusC	Sum_SusD	Sum_TonB	AA	AA	AA	AA	AA	AA	AA	AA	AA	CBM	CBM	CBM	CBM	CBM	CBM	CBM	CBM	CBM	CBM	CBM	CBM	CBM	CBM	CBM	CBM	CBM	CBM	CBM	CBM	CBM	CBM	CBM	CBM	CBM	CBM	CBM	CBM	CBM
4-1052	1	149	30	6	0	12	68	80	23	49	16	0	0	0	0	0	0	0	0	0	0	0	0	0	0	0	0	0	0	0	0	0	0	0	0	0	0	0	0	0	0	0	0	0	2	1	0	3	0
Salinivirga_cyanobacteriivorans	2	36	0	8	0	8	51	2	4	14	19	0	0	0	0	0	0	0	0	0	0	0	0	0	0	2	0	1	0	0	0	0	0	0	0	0	0	0	0	0	0	0	0	0	0	0	0	2	0
R1_Bin_METABAT__308_1.fasta	3	20	2	11	0	6	26	3	2	2	15
N1_Bin_Bin_125_1.fasta	4	17	2	12	0	5	25	1	2	2	13
Breznakibacter_xylanolyticus	5	128	13	20	1	4	51	4	19	45	13	0	0	0	1	0	0	0	0	0	0	0	0	0	0	0	0	0	0	0	0	0	0	0	0	0	0	0	0	0	0	0	0	0	0	0	0	0	2
Marinilabilia_salmonicolor	6	195	4	18	1	13	54	9	39	88	16	0	0	0	0	1	0	0	0	0	0	0	0	0	0	0	0	0	0	0	0	1	0	0	3	0	0	1	0	0	0	0	0	0	0	0	0	1	3
Marinilabilia_rubra	7	169	3	15	0	7	67	65	41	88	13	0	0	0	0	0	0	0	0	0	0	0	0	0	0	0	0	2	0	0	0	0	1	0	0	0	0	0	0	0	0	0	0	1	0	0	0	0	0
Thermophagus_xiamenensis	8	114	6	12	0	5	54	4	27	58	12	0	0	0	0	0	0	0	0	0	0	0	0	0	0	0	0	0	0	0	0	0	0	0	1	0	0	0	0	0	0	0	0	0	0	0	0	0	1
Anaerophaga_thermohalophila	9	111	7	17	0	3	61	4	26	56	11	0	0	0	0	0	0	0	0	0	0	0	0	0	0	0	0	0	0	0	0	0	0	0	0	0	0	0	0	0	0	0	1	0	0	0	0	0	0
Xiashengella_succiniciproducens	10	71	1	9	0	5	47	2	9	25	16	0	0	0	0	0	0	0	0	0	0	0	0	0	0	0	0	0	0	0	0	0	0	0	0	0	0	0	0	0	0	0	0	0	0	0	0	0	3
Geofilum_rubicundum	11	174	19	13	0	11	58	3	37	78	18	0	0	0	0	0	0	0	0	0	0	0	0	0	0	1	0	2	0	0	0	0	0	0	1	0	0	0	0	0	0	0	0	0	0	0	0	0	1
Geofilum_rhodophaeum	12	140	16	12	0	6	60	2	31	66	20	0	0	0	0	0	0	0	0	0	0	0	0	0	0	0	0	3	0	0	0	0	0	0	0	0	0	0	0	0	0	0	0	0	0	0	0	0	2
R1_Bin_METABAT__173_1.fasta	13	142	8	25	3	13	44	2	21	21	22
Alkaliflexus_imshenetskii	14	133	8	14	0	8	45	5	25	58	17	0	0	0	0	0	0	0	0	0	0	0	0	0	0	0	0	0	0	0	0	1	0	0	0	0	0	0	0	0	0	0	0	0	0	0	0	0	4
Alkalitalea_saponilacus	15	156	13	16	0	10	51	3	19	45	16	0	0	0	0	0	0	0	0	0	0	0	0	0	0	0	0	3	0	0	0	0	0	0	0	0	0	0	0	0	0	0	1	0	0	0	0	1	2
Natronoflexus_pectinivorans	16	157	10	13	0	10	55	3	23	54	15	0	0	0	0	0	0	0	0	0	0	0	0	0	0	0	0	3	0	0	0	0	0	0	0	0	0	0	0	0	0	0	1	0	0	0	0	0	3
Saccharicrinis_aurantiacus	17	218	4	7	0	5	67	91	39	90	24	0	0	0	0	0	0	0	0	0	0	0	0	0	0	0	0	0	0	0	0	1	0	0	0	0	0	0	0	0	0	0	0	0	0	0	0	0	0
1431	18	216	6	8	0	4	62	93	38	88	24	0	0	0	0	0	0	0	0	0	0	0	0	0	0	0	0	0	0	0	0	0	0	0	0	0	0	0	0	0	0	0	0	0	0	0	0	0	0
Plebeiobacterium_sediminum	19	257	10	26	0	12	71	2	61	134	18	0	0	0	0	0	0	0	0	0	0	0	0	0	0	1	0	1	0	0	0	0	0	0	2	0	0	2	0	0	0	0	0	0	0	0	0	0	1
Plebeiobacterium_marinum	20	249	12	32	1	10	51	5	52	114	17	0	0	0	1	0	0	0	0	0	0	0	0	0	0	0	0	3	0	0	0	0	0	0	1	0	0	2	0	0	0	0	0	0	0	0	0	0	1
Labilibacter_sediminis	21	225	9	13	1	12	66	147	52	120	20	0	0	0	0	0	0	0	0	1	0	2	0	0	0	1	0	0	0	0	0	0	0	0	2	0	0	1	0	1	0	0	0	1	0	0	0	1	0
Labilibacter_marinus	22	249	22	9	0	10	67	93	36	87	23	0	0	0	0	0	0	0	0	0	0	0	0	0	0	0	0	0	0	0	0	0	0	0	0	1	0	1	0	0	0	0	1	0	0	0	0	1	1
Saccharicrinis_fermentans	23	228	13	19	0	14	62	54	56	118	23	0	0	0	0	0	0	0	0	0	0	0	0	0	0	0	0	1	1	0	0	0	0	0	0	0	0	2	0	0	0	0	0	0	1	0	0	0	0
Saccharicrinis_carchari	24	122	1	10	0	6	54	11	31	72	14	0	0	0	0	0	0	0	0	0	0	0	0	0	0	0	0	0	0	0	0	0	0	0	2	0	0	0	0	0	0	0	0	0	0	0	0	1	0
Carboxylicivirga_linearis	25	211	12	17	1	10	65	11	35	80	28	0	0	0	0	0	0	0	0	1	0	0	0	0	0	1	0	2	0	0	0	0	0	0	2	0	0	0	0	0	0	0	0	0	0	0	0	0	3
A049	26	229	11	28	0	16	62	14	41	94	22	0	0	0	0	0	0	0	0	0	0	0	0	0	0	1	0	2	0	0	0	0	0	0	5	0	0	1	0	0	0	0	0	0	0	0	0	0	4
1525	27	277	18	12	3	17	62	129	52	115	22	0	0	0	1	0	0	0	0	2	0	0	0	0	0	1	0	0	0	0	0	0	0	0	0	1	0	0	0	1	0	0	0	1	2	0	0	0	1
N1Y90	28	169	15	16	0	9	55	27	39	88	22	0	0	0	0	0	0	0	0	0	0	0	0	0	0	1	0	0	0	0	0	0	0	0	2	0	0	0	0	0	0	0	0	1	0	0	0	0	3
1490	29	169	15	16	0	9	55	27	39	88	22	0	0	0	0	0	0	0	0	0	0	0	0	0	0	1	0	0	0	0	0	0	0	0	2	0	0	0	0	0	0	0	0	1	0	0	0	0	3
N1E11	30	133	7	9	1	9	52	60	43	96	16	0	0	0	0	0	0	0	0	1	0	0	0	0	0	0	0	0	0	0	0	0	0	0	4	0	0	0	0	0	0	0	0	1	0	0	0	0	0
1411-1	31	133	7	9	1	9	52	60	43	96	16	0	0	0	0	0	0	0	0	1	0	0	0	0	0	0	0	0	0	0	0	0	0	0	4	0	0	0	0	0	0	0	0	1	0	0	0	0	0
Carboxylicivirga_taeanensis	32	101	0	8	1	8	51	25	37	87	14	0	0	0	0	0	0	0	0	1	0	0	0	0	0	0	0	1	0	0	0	0	0	0	3	0	0	1	0	0	0	0	0	0	0	0	0	0	0
Carboxylicivirga_sediminis	33	203	7	12	1	14	54	72	64	143	16	0	0	0	1	0	0	0	0	0	0	0	0	0	0	1	0	0	0	0	0	0	0	0	8	0	0	1	0	0	0	0	0	1	0	0	0	0	0
Carboxylicivirga_mesophila	34	196	4	13	2	13	53	76	65	146	18	0	0	0	1	0	0	0	0	1	0	0	0	0	0	1	0	0	0	0	0	0	0	0	7	0	0	1	0	0	0	0	0	1	0	0	0	0	0
RSCT41	35	151	10	11	1	12	58	81	66	148	19	0	0	0	0	0	0	0	0	1	0	0	0	0	0	1	0	0	1	0	0	0	0	0	6	0	0	1	0	0	0	0	0	1	0	0	0	0	0
A043	36	153	10	12	1	11	52	38	47	104	20	0	0	0	0	0	0	0	0	1	0	0	0	0	0	2	0	0	0	0	0	0	0	0	4	0	0	1	0	0	0	0	0	0	0	0	0	1	0
M1479-2	37	108	17	10	1	11	60	60	43	98	17	0	0	0	0	0	0	0	0	1	0	0	0	0	0	2	0	0	0	0	0	0	0	0	3	0	0	1	0	0	0	0	0	2	0	0	0	0	0
Carboxylicivirga_marina	38	164	2	11	1	15	56	106	36	85	14	0	0	0	0	0	0	0	0	1	0	0	0	0	0	1	0	0	0	0	0	0	0	0	6	0	0	1	0	0	0	0	0	3	0	0	0	1	0
3-1382-1	39	159	3	10	1	12	62	106	31	78	13	0	0	0	0	0	0	0	0	1	0	0	0	0	0	1	0	0	0	0	0	0	0	0	4	0	0	1	0	0	0	0	0	2	0	0	0	1	0
Ancylomarina_euxinus	40	44	4	3	0	11	27	6	28	64	12	0	0	0	0	0	0	0	0	0	0	0	0	0	0	1	0	0	0	0	0	0	0	0	5	0	0	1	0	0	0	0	0	0	0	0	0	1	0
Ancylomarina_subtilis	41	31	0	4	0	5	25	3	23	51	17	0	0	0	0	0	0	0	0	0	0	0	0	0	0	1	0	0	0	0	0	0	0	0	0	0	0	1	0	0	0	0	0	0	0	0	0	0	0
Ancylomarina_salipaludis	42	28	0	4	0	9	30	3	26	59	15	0	0	0	0	0	0	0	0	0	0	0	0	0	0	1	0	0	0	0	0	0	0	0	4	0	0	1	0	0	0	0	0	0	0	0	0	1	0
Labilibaculum_antarcticum	43	184	8	10	0	10	46	58	32	75	14	0	0	0	0	0	0	0	0	0	0	0	0	0	0	1	0	0	0	0	0	0	0	0	0	0	0	1	0	0	0	0	0	0	1	0	0	1	0
Labilibaculum_filiforme	44	152	3	10	1	10	27	34	26	62	16	0	0	0	1	0	0	0	0	0	0	0	0	0	0	1	0	0	0	0	0	0	0	0	0	0	0	1	0	0	0	0	0	0	0	0	0	1	0
Labilibaculum_manganireducens	45	166	5	22	0	9	38	3	43	97	17	0	0	0	0	0	0	0	0	0	0	0	0	0	0	1	0	0	0	0	0	0	0	0	2	0	0	1	0	0	0	0	0	0	0	0	0	1	0
Labilibaculum_euxinus	46	153	5	27	0	6	37	4	38	86	15	0	0	0	0	0	0	0	0	0	0	0	0	0	0	1	0	0	0	0	0	0	0	0	0	0	0	1	0	0	0	0	0	0	0	0	0	1	0
Ancylomarina_longa	47	46	0	8	1	6	32	2	13	33	11	0	0	0	0	0	0	0	0	1	0	0	0	0	0	1	0	0	0	0	0	0	0	0	0	0	0	1	0	0	0	0	0	0	0	0	0	1	0
1640	48	70	3	6	0	8	39	6	25	60	14	0	0	0	0	0	0	0	0	0	0	0	0	0	0	2	0	0	0	0	0	0	0	0	0	0	0	1	0	0	0	0	0	0	1	0	0	1	0
Marinifilum_caeruleilacunae	49	88	5	11	0	8	41	18	35	82	21	0	0	0	0	0	0	0	0	0	0	0	0	0	0	2	0	0	1	0	0	0	0	0	0	0	0	1	0	0	0	0	0	0	0	0	0	1	0
Marinifilum_fragile	50	60	3	5	1	11	32	7	37	87	20	0	0	0	0	0	0	0	0	1	0	0	0	0	0	1	0	0	0	0	0	0	0	0	5	0	0	1	0	0	0	0	0	0	0	0	0	1	0
Marinifilum_breve	51	72	7	10	1	11	35	27	33	78	27	0	0	0	1	0	0	0	0	0	0	0	0	0	0	1	0	0	0	0	0	0	0	0	5	0	0	1	0	0	0	0	0	0	0	0	0	1	0
Marinifilum_flexuosum	52	74	4	8	0	9	37	23	29	71	19	0	0	0	0	0	0	0	0	0	0	0	0	0	0	2	0	0	0	0	0	0	0	0	2	0	0	1	0	0	0	0	0	0	0	0	0	1	0
2-1438	53	74	4	6	1	12	36	23	31	74	16	0	0	0	1	0	0	0	0	0	0	0	0	0	0	2	0	0	0	0	0	0	0	0	5	0	0	1	0	0	0	0	0	0	0	0	0	1	0
1468	54	76	4	7	1	12	36	27	34	80	18	0	0	0	1	0	0	0	0	0	0	0	0	0	0	2	0	0	0	0	0	0	0	0	5	0	0	1	0	0	0	0	0	0	0	0	0	1	0
Puteibacter_caeruleilacunae	55	305	29	14	3	21	44	147	156	319	30	0	0	1	1	0	0	0	0	1	0	0	0	0	0	0	0	0	0	0	0	0	0	0	9	0	0	1	0	0	0	0	0	0	1	0	0	1	0
Prolixibacter_denitrificans	56	148	1	13	1	9	43	7	31	74	15	0	0	0	0	0	0	0	0	1	0	0	0	0	0	3	0	0	0	0	0	0	0	0	0	0	0	2	0	0	0	0	0	0	0	0	0	1	1
Prolixibacter_bellariivorans	57	172	9	23	0	11	51	5	45	98	19	0	0	0	0	0	0	0	0	0	0	0	0	0	0	3	0	0	0	0	0	0	0	0	0	0	0	2	0	0	0	0	0	0	0	0	0	1	3
Aquipluma_nitroreducens	58	196	1	27	1	16	49	9	44	94	14	0	0	1	0	0	0	0	0	0	0	0	0	0	0	4	0	0	0	0	0	0	0	0	0	0	0	0	0	0	0	0	0	0	0	0	0	3	5
Gaoshiqia_sediminis	59	231	14	27	0	10	56	22	55	118	14	0	0	0	0	0	0	0	0	0	0	0	0	0	0	0	0	0	0	0	0	0	0	0	0	0	0	1	0	0	0	0	0	0	0	0	0	1	3
Mangrovibacterium_lignilyticum	60	264	15	25	1	17	53	7	73	157	18	0	0	0	0	0	0	0	0	1	0	0	0	0	0	2	0	4	0	0	0	0	0	0	1	0	0	0	0	0	0	0	0	0	0	0	0	2	3
Mangrovibacterium_marinum	61	214	10	25	1	12	41	6	43	92	16	0	0	0	0	0	0	0	0	1	0	0	0	0	0	1	0	0	0	0	0	0	0	0	3	0	0	1	0	0	0	0	0	0	0	0	0	2	2
Mangrovibacterium_diazotrophicum	62	232	15	29	1	17	63	12	74	152	21	0	0	0	0	0	0	0	0	1	0	0	0	0	0	2	0	2	0	0	0	0	0	0	0	0	0	0	0	0	0	0	0	0	0	0	0	2	3
Sunxiuqinia_elliptica	63	166	1	13	2	12	54	38	72	151	18	0	0	1	0	0	0	0	0	1	0	0	0	0	0	1	0	0	0	0	0	0	0	0	5	0	0	0	0	0	0	0	0	0	0	0	0	1	0
Sunxiuqinia_indica	64	185	17	27	1	7	49	11	54	113	20	0	0	0	0	0	0	0	0	1	0	0	0	0	0	1	0	0	0	0	0	0	0	0	2	0	0	0	0	0	0	0	0	0	0	0	0	0	1
Sunxiuqinia_dokdonensis	65	172	6	21	1	9	46	18	41	95	13	0	0	1	0	0	0	0	0	0	0	0	0	0	0	1	0	0	0	0	0	0	0	0	2	0	0	1	0	0	0	0	0	0	0	0	0	1	2
4-1396	66	188	2	12	2	7	51	43	47	100	14	0	0	1	0	0	0	0	0	1	0	0	0	0	0	1	0	0	0	0	0	0	0	0	2	0	0	0	0	0	0	0	0	0	0	0	0	1	0
4-1364	67	204	2	15	2	10	47	47	61	128	15	0	0	1	0	0	0	0	0	1	0	0	0	0	0	1	0	0	0	0	0	0	0	0	5	0	0	0	0	0	0	0	0	0	0	0	0	1	0
X108	68	165	12	14	1	8	50	57	15	39	18	0	0	1	0	0	0	0	0	0	0	0	0	0	0	2	0	0	0	0	0	0	0	0	0	0	0	0	0	1	0	0	0	0	0	0	0	1	0
Tangfeifania_diversioriginum	69	164	4	17	2	9	49	17	31	71	14	1	0	1	0	0	0	0	0	0	0	0	0	0	0	2	0	0	0	0	0	0	0	0	3	0	0	0	0	0	0	0	0	0	0	0	0	1	1
Mariniphaga_sediminis	70	193	16	33	2	8	50	43	89	182	20	0	0	1	0	0	0	0	0	1	0	0	0	0	0	1	0	0	0	0	0	0	0	0	2	0	0	0	0	0	0	0	1	0	0	0	0	0	0
Mariniphaga_anaerophila	71	181	23	23	1	6	54	46	74	154	22	0	0	0	1	0	0	0	0	0	0	0	0	0	0	1	0	0	0	0	0	0	0	0	1	0	0	0	0	0	0	0	0	0	0	0	0	1	0
Maribellus_maritimus	72	275	13	25	1	10	68	97	80	170	23	0	0	1	0	0	0	0	0	0	0	0	0	0	0	3	0	0	0	0	0	0	0	0	0	0	0	0	0	0	0	0	0	0	0	0	0	0	1
Maribellus_comscasis	73	291	13	23	3	10	70	123	82	177	32	0	0	1	0	0	0	0	0	2	0	0	0	0	0	4	0	0	0	0	0	0	0	0	0	0	0	0	0	0	0	0	0	0	0	0	0	0	0
Maribellus_sediminis	74	259	13	22	1	18	45	47	41	91	17	0	0	0	0	0	0	0	0	1	0	0	0	0	0	2	0	1	0	0	0	0	0	0	2	0	0	0	0	0	0	0	0	0	0	0	0	1	6
Maribellus_luteus	75	216	8	20	1	16	43	50	84	176	22	0	0	0	0	0	0	0	0	1	0	0	0	0	0	1	0	0	0	0	0	0	0	0	9	0	0	0	0	0	0	0	0	0	0	0	0	1	0
X8	76	229	5	20	1	8	43	48	82	171	21	0	0	0	0	0	0	0	0	1	0	0	0	0	0	1	0	0	0	0	0	0	0	0	3	0	0	0	0	0	0	0	0	0	0	0	0	0	0
Draconibacterium_halophilum	77	163	0	17	1	14	55	22	31	70	18	0	0	0	0	0	0	0	0	1	0	0	0	0	0	1	0	0	0	0	0	0	0	0	1	0	0	0	0	0	0	0	0	0	0	0	0	1	7
Draconibacterium_orientale	78	193	3	17	0	21	65	16	40	90	21	0	0	0	0	0	0	0	0	0	0	0	0	0	0	3	0	0	0	0	0	0	0	0	3	0	0	1	0	0	0	0	0	0	0	0	0	1	7
Draconibacterium_sediminis	79	285	15	18	1	24	53	77	64	140	22	0	0	0	0	0	0	0	0	1	0	0	0	0	1	3	0	0	0	0	0	0	0	0	5	0	0	0	0	0	0	0	0	0	0	0	0	1	8
Draconibacterium_mangrovi	80	254	8	22	1	28	52	45	63	136	20	0	0	0	0	0	0	0	0	1	0	0	0	0	0	3	1	1	0	0	0	0	0	0	4	0	0	0	0	0	0	0	0	0	0	0	0	1	12
156	#N/A	323	17	13	1	18	70	134	51	110	19	0	0	0	0	0	0	0	0	1	0	0	0	0	1	1	0	0	1	1	0	0	0	0	1	0	0	2	0	0	0	0	0	0	1	0	0	0	0
211	#N/A	192	9	10	1	8	49	74	53	118	18	0	0	0	0	0	0	0	0	1	0	0	0	0	0	1	0	0	0	0	0	0	0	0	0	0	0	1	0	0	0	0	0	0	0	0	0	1	1
2-204050	#N/A	191	1	11	3	10	48	49	51	109	13	1	0	0	1	0	0	0	0	1	0	0	0	0	0	1	0	0	0	0	0	0	0	0	6	0	0	0	0	0	0	0	0	0	0	0	0	0	0
30-2_1	#N/A	39	0	2	1	1	18	10	0	0	0	0	0	0	1	0	0	0	0	0	0	0	0	0	0	0	0	0	0	0	0	0	0	0	0	0	0	0	0	0	0	0	0	0	0	0	0	0	0
3-149	#N/A	45	5	16	7	10	57	11	0	3	14	0	0	0	0	5	0	1	1	0	0	0	0	0	0	0	0	0	0	0	0	0	0	0	0	0	0	0	0	0	0	0	0	0	0	0	0	0	0
300000	#N/A	275	13	25	1	10	68	97	80	170	23	0	0	1	0	0	0	0	0	0	0	0	0	0	0	3	0	0	0	0	0	0	0	0	0	0	0	0	0	0	0	0	0	0	0	0	0	0	1
4222B16	#N/A	322	21	30	1	14	65	18	70	150	15	0	0	0	0	0	0	0	0	1	0	0	0	0	0	1	0	3	0	0	0	0	0	0	1	0	0	2	0	0	0	0	0	0	0	0	0	0	1
42707-2	#N/A	159	7	13	2	21	69	53	43	99	21	0	0	1	0	0	0	0	0	1	1	0	0	0	0	3	0	0	0	0	0	0	0	0	10	0	0	1	0	0	0	0	0	1	0	0	0	1	0
1943-01-01	#N/A	153	10	12	1	11	52	38	47	104	20	0	0	0	0	0	0	0	0	1	0	0	0	0	0	2	0	0	0	0	0	0	0	0	4	0	0	1	0	0	0	0	0	0	0	0	0	1	0
721002	#N/A	74	5	5	0	9	33	11	23	57	19	0	0	0	0	0	0	0	0	0	0	0	1	0	0	2	0	0	0	0	0	0	0	0	0	0	0	0	0	0	0	0	0	0	0	0	0	1	0
90	#N/A	25	2	4	5	2	35	8	0	0	2	1	0	0	1	1	1	1	0	0	0	0	0	0	0	0	0	0	0	0	0	0	0	0	0	0	0	0	0	0	0	0	0	0	0	0	0	0	0
A32	#N/A	253	1	19	1	14	51	55	74	156	15	0	0	0	0	0	0	0	0	1	0	0	0	0	0	2	0	2	0	0	0	0	0	0	5	0	0	0	0	0	0	0	0	0	0	0	0	1	0
A6	#N/A	180	5	22	2	10	53	14	43	95	17	0	0	1	0	0	0	0	0	1	0	0	0	0	0	1	0	1	0	0	0	0	0	0	2	0	0	0	0	0	0	0	0	0	0	0	0	1	2
B113	#N/A	74	4	7	0	13	37	21	36	83	17	0	0	0	0	0	0	0	0	0	0	0	0	0	0	2	0	0	0	0	0	0	0	0	5	0	0	1	0	0	0	0	0	0	0	0	0	2	0
B22	#N/A	221	24	11	0	12	58	99	43	94	16	0	0	0	0	0	0	0	0	0	0	0	0	0	0	0	0	0	0	0	0	0	0	0	1	0	0	0	0	0	0	0	0	0	1	0	0	1	0
B53	#N/A	269	13	33	2	11	48	67	74	157	13	0	0	1	0	0	0	0	0	1	0	0	0	0	0	1	0	1	0	0	0	0	0	0	1	0	0	1	0	0	0	0	0	0	0	0	0	1	3
BA69	#N/A	221	24	11	0	12	59	101	43	94	16	0	0	0	0	0	0	0	0	0	0	0	0	0	0	0	0	0	0	0	0	0	0	0	1	0	0	0	0	0	0	0	0	0	1	0	0	1	0
C1-1	#N/A	39	0	2	1	1	18	10	0	0	0	0	0	0	1	0	0	0	0	0	0	0	0	0	0	0	0	0	0	0	0	0	0	0	0	0	0	0	0	0	0	0	0	0	0	0	0	0	0
C3-1	#N/A	56	4	2	0	1	20	31	0	1	0	0	0	0	0	0	0	0	0	0	0	0	0	0	0	0	0	0	0	0	0	0	0	0	0	0	0	0	0	0	0	0	0	0	0	0	0	0	0
C4-1	#N/A	41	0	2	1	1	17	11	0	0	0	0	0	0	1	0	0	0	0	0	0	0	0	0	0	0	0	0	0	0	0	0	0	0	0	0	0	0	0	0	0	0	0	0	0	0	0	0	0
C64	#N/A	54	0	5	1	7	32	3	28	66	18	0	0	0	0	0	0	0	0	1	0	0	0	0	0	1	0	0	0	0	0	0	0	0	2	0	0	1	0	0	0	0	0	0	0	0	0	1	0
C74	#N/A	69	4	6	1	12	36	6	34	81	17	0	0	0	0	0	0	0	0	1	0	0	0	0	0	2	0	0	0	0	0	0	0	0	5	0	0	1	0	0	0	0	0	0	0	0	0	1	0
C79	#N/A	69	4	6	1	12	36	6	34	81	17	0	0	0	0	0	0	0	0	1	0	0	0	0	0	2	0	0	0	0	0	0	0	0	5	0	0	1	0	0	0	0	0	0	0	0	0	1	0
D714	#N/A	54	0	5	1	10	37	2	31	74	17	0	0	0	0	0	0	0	0	1	0	0	0	0	0	1	0	0	0	0	0	0	0	0	5	0	0	1	0	0	0	0	0	0	0	0	0	1	0
D737	#N/A	74	4	8	0	12	38	21	36	83	16	0	0	0	0	0	0	0	0	0	0	0	0	0	0	2	0	0	0	0	0	0	0	0	5	0	0	1	0	0	0	0	0	0	0	0	0	1	0
E15	#N/A	164	2	19	1	21	57	24	39	88	18	0	0	0	0	0	0	0	0	1	0	0	0	0	0	4	0	0	0	0	0	0	0	0	0	0	0	0	0	0	0	0	0	0	0	0	0	1	12
FB217	#N/A	211	10	21	1	13	41	6	39	85	13	0	0	0	0	0	0	0	0	1	0	0	0	0	0	1	0	0	0	0	0	0	0	0	4	0	0	1	0	0	0	0	0	0	0	0	0	2	2
FB218	#N/A	211	12	17	1	10	65	11	35	80	28	0	0	0	0	0	0	0	0	1	0	0	0	0	0	1	0	2	0	0	0	0	0	0	2	0	0	0	0	0	0	0	0	0	0	0	0	0	3
FJH2	#N/A	162	31	22	2	6	52	7	21	51	15	0	0	1	1	0	0	0	0	0	0	0	0	0	1	1	0	1	0	0	0	0	0	0	0	0	0	0	0	0	0	0	0	0	0	0	0	0	0
FJH54	#N/A	164	29	24	0	5	64	4	25	57	13	0	0	0	0	0	0	0	0	0	0	0	0	0	1	1	0	1	0	0	1	0	0	0	0	0	0	0	0	0	0	0	0	0	0	0	0	0	0
FJH62	#N/A	197	30	26	2	12	58	11	27	63	12	0	0	1	1	0	0	0	0	0	0	0	0	0	1	1	0	3	0	0	1	0	0	0	0	0	0	0	0	0	0	0	0	0	0	0	0	1	0
FK16	#N/A	76	5	8	1	12	36	27	34	80	17	0	0	0	1	0	0	0	0	0	0	0	0	0	0	2	0	0	0	0	0	0	0	0	5	0	0	1	0	0	0	0	0	0	0	0	0	1	0
GCA_007748195	#N/A	58	4	26	1	21	47	89	0	0	12	0	0	0	0	0	0	1	0	0	0	0	0	0	0	0	0	0	0	0	0	0	0	0	0	0	0	2	0	1	2	1	0	0	2	0	0	0	0
GCA_038443385	#N/A	53	5	22	3	27	83	121	0	2	16	0	1	0	0	1	0	0	0	1	0	0	0	0	0	0	0	0	0	0	0	0	0	0	2	0	1	0	0	0	3	0	0	0	1	0	1	1	1
GCA_039541315	#N/A	40	2	21	0	14	54	60	0	1	17	0	0	0	0	0	0	0	0	0	0	0	0	0	0	0	0	0	0	0	0	0	0	0	2	0	0	0	0	0	1	0	0	0	1	0	0	1	0
GCA_039541335	#N/A	106	7	25	2	13	89	147	0	1	14	0	0	0	0	1	0	0	0	1	0	0	0	0	0	0	0	0	0	0	0	0	0	1	1	0	1	0	0	0	0	0	0	0	2	0	0	1	0
GCA_039545035	#N/A	90	6	26	2	14	75	136	0	1	14	0	0	0	0	1	0	0	0	1	0	0	0	0	0	0	0	0	0	0	0	0	0	1	2	0	1	0	0	0	0	0	0	0	2	0	0	1	0
GN24d3	#N/A	114	6	10	0	7	36	22	21	52	15	0	0	0	0	0	0	0	0	0	0	0	0	0	0	1	0	1	0	0	0	0	0	0	0	0	0	1	0	0	0	0	0	0	0	0	0	1	1
GY12d9	#N/A	113	6	10	0	7	37	22	21	52	15	0	0	0	0	0	0	0	0	0	0	0	0	0	0	1	0	1	0	0	0	0	0	0	0	0	0	1	0	0	0	0	0	0	0	0	0	1	1
H6	#N/A	154	4	10	1	16	54	52	50	116	19	0	0	0	1	0	0	0	0	0	0	0	0	1	0	1	0	0	0	0	0	0	0	0	6	0	0	3	1	0	0	0	0	1	0	0	0	0	0
HB20	#N/A	180	5	22	2	10	53	14	43	95	17	0	0	1	0	0	0	0	0	1	0	0	0	0	0	1	0	1	0	0	0	0	0	0	2	0	0	0	0	0	0	0	0	0	0	0	0	1	2
HD16	#N/A	153	4	10	1	16	54	52	50	116	19	0	0	0	1	0	0	0	0	0	0	0	0	1	0	1	0	0	0	0	0	0	0	0	6	0	0	3	1	0	0	0	0	1	0	0	0	0	0
HD18	#N/A	312	23	30	1	20	76	22	70	152	16	0	0	0	0	0	0	0	0	1	2	0	0	0	0	2	0	4	0	0	0	0	0	0	1	0	0	3	0	0	0	0	1	0	0	0	0	0	1
HD25-1	#N/A	193	6	13	1	17	57	70	55	124	18	0	0	0	1	0	0	0	0	0	0	0	0	1	0	1	0	0	0	0	0	0	0	0	7	0	0	2	0	0	0	0	0	1	0	0	0	0	0
HD27-1	#N/A	178	2	18	0	17	54	15	36	82	20	0	0	0	0	0	0	0	0	0	0	0	0	0	0	3	0	0	0	0	0	0	0	0	1	0	0	0	0	0	0	0	0	0	0	0	0	1	7
HD34	#N/A	227	16	18	0	21	53	32	45	99	20	0	0	0	0	0	0	0	0	0	0	0	0	0	0	3	0	0	1	0	0	0	0	0	2	0	0	0	0	0	0	0	0	0	0	0	0	1	7
HD35	#N/A	227	16	18	0	21	53	32	45	99	20	0	0	0	0	0	0	0	0	0	0	0	0	0	0	3	0	0	1	0	0	0	0	0	2	0	0	0	0	0	0	0	0	0	0	0	0	1	7
HD39-2	#N/A	199	2	17	0	19	55	33	37	84	20	0	0	0	0	0	0	0	0	0	0	0	0	0	0	3	0	0	0	0	0	0	0	0	1	0	0	1	0	0	0	0	0	0	0	0	0	1	7
HD46	#N/A	227	16	18	0	21	53	32	45	99	20	0	0	0	0	0	0	0	0	0	0	0	0	0	0	3	0	0	1	0	0	0	0	0	2	0	0	0	0	0	0	0	0	0	0	0	0	1	7
HD47	#N/A	167	8	17	0	17	64	33	47	100	20	0	0	0	0	0	0	0	0	0	0	0	0	0	0	2	0	1	1	0	0	0	0	0	1	0	0	0	0	0	0	0	1	0	0	0	0	2	5
HD5	#N/A	178	5	16	2	8	51	39	77	157	19	0	0	1	0	0	0	0	0	1	0	0	0	0	0	1	0	0	0	0	0	0	0	0	2	0	0	0	0	0	0	0	0	0	0	0	0	1	0
HE14	#N/A	156	4	10	1	16	54	57	51	118	19	0	0	0	1	0	0	0	0	0	0	0	0	1	0	1	0	0	0	0	0	0	0	0	6	0	0	3	1	0	0	0	0	1	0	0	0	0	0
J11	#N/A	313	23	30	1	20	76	22	70	152	16	0	0	0	0	0	0	0	0	1	2	0	0	0	0	2	0	4	0	0	0	0	0	0	1	0	0	3	0	0	0	0	1	0	0	0	0	0	1
OGC60d20	#N/A	158	4	17	0	8	62	9	33	75	13	0	0	0	0	0	0	0	0	0	0	0	0	0	0	0	0	0	0	0	0	0	0	0	1	0	0	1	0	0	0	0	0	0	0	0	0	1	3
OGD224d23	#N/A	152	10	13	0	6	42	39	24	57	14	0	0	0	0	0	0	0	0	0	0	0	0	0	0	1	0	0	0	0	0	0	0	0	0	0	0	1	0	0	0	0	0	0	0	0	0	1	0
OHC36d9	#N/A	161	20	20	0	4	48	8	43	94	13	0	0	0	0	0	0	0	0	0	0	0	0	0	0	0	0	0	0	0	0	0	0	0	0	0	0	0	0	0	0	0	0	0	0	0	0	0	1
RC60d5	#N/A	143	10	12	0	7	39	41	25	59	15	0	0	0	0	0	0	0	0	0	0	0	0	0	0	1	0	0	0	0	0	0	0	0	0	0	0	1	0	0	0	0	0	0	0	0	0	1	0
[truncated: 206 more columns]

## Sheet: S9
Supplementary Table S9. Four types of Predicted Polysaccharide Utilization Loci (PULs).
Strain:CGCs_type__PUL_ID	Gene_num	GH	PL	CBM	CE	GT	AA	Other_CAZymes	Sulfatase	SusC	TonB	SusD	PUL_pattern
4-1052:CAZyme_rich__PUL8	13	1	0	0	2	0	0	0	0	0	0	0	CE1;GH74|GH74|GH74|GH74|GH74;CE7;
4-1052:CAZyme_rich__PUL13	17	0	0	0	3	1	0	0	0	0	0	0	CE1;CE1;CE1;GT5;
4-1052:CAZyme_rich__PUL15	16	2	1	0	0	0	0	0	0	0	0	0	PL14;GH3;GH16_11;
4-1052:CAZyme_rich__PUL3	25	1	0	1	0	3	0	0	1	0	0	0	Sulfatase;GT4;GT2;GT2;GH2;CBM23;
4-1052:CAZyme_rich__PUL21	24	0	0	0	1	5	0	0	0	0	0	0	CE3;GT2;GT2;GT4;GT2;GT2;
4-1052:CAZyme_rich__PUL11	57	6	0	1	0	1	2	0	0	0	0	0	GH109;GT30;CBM48;GH158;GH2;GH109;AA3;AA3;GH109;GH109;
4-1052:CAZyme_rich__PUL7	14	2	0	0	0	1	0	0	0	0	0	0	GH3;GT4;GH23;
4-1052:CAZyme_rich__PUL2	17	2	0	1	0	0	0	1	1	0	0	0	GH158;GH158|GH26|GT2;Sulfatase;GH26;CBM9;
4-1052:CAZyme_rich__PUL5	26	0	0	0	0	11	0	0	0	0	0	0	GT4;GT2;GT4;GT2;GT4;GT4;GT2;GT2;GT4;GT4;GT4;
4-1052:CAZyme_rich__PUL16	23	1	0	0	0	3	0	0	0	0	0	0	GT2;GT2;GH113;GT2;
4-1052:CAZyme_rich__PUL6	30	1	0	0	1	2	0	0	0	0	0	0	GT2;CE1;GT2;GH16_13;
4-1052:CAZyme_rich__PUL14	28	0	1	0	0	5	0	0	0	0	0	0	GT4;PL1_2;GT4;GT4;GT4;GT4;
4-1052:CAZyme_rich__PUL18	15	2	0	0	0	1	0	0	0	0	0	0	GT4;GH100|GH78;GH74|GH74|GH74|GH74|GH74;
4-1052:CAZyme_rich__PUL1	35	3	0	1	0	1	0	0	1	0	0	0	Sulfatase;GH74;GT2;GH16_17;GH23;CBM35;
4-1052:CAZyme_rich__PUL12	30	1	0	0	0	2	0	0	0	0	0	0	GT28;GT2;GH117;
4-1052:CAZyme_rich__PUL19	15	3	0	0	0	0	0	0	0	0	0	0	GH2;GH127;GH127;
4-1052:CAZyme_rich__PUL10	18	2	1	0	0	0	0	1	0	0	0	0	PL28;GH117;GH2;CBM30|GH9;
4-1052:CAZyme_rich__PUL4	36	0	0	0	1	1	0	1	1	0	0	0	Sulfatase;CBM32|PL7_3;CE1;GT2;
4-1052:CAZyme_rich__PUL9	16	2	0	0	0	1	0	1	0	0	0	0	GH31;CBM48|GH13_9;GH13_3;GT5;
4-1052:CAZyme_rich__PUL17	25	0	0	0	0	6	0	0	0	0	0	0	GT2;GT4;GT4;GT2;GT2;GT12;
4-1052:CAZyme_rich__PUL20	30	0	0	0	1	7	0	0	0	0	0	0	GT4;GT11;GT2;GT13;GT4;GT26;CE1;GT19;
4-1052:PUL__PUL2	109	29	10	2	1	0	0	6	20	4	0	4	Sulfatase;Sulfatase;GH117;Sulfatase;Sulfatase;GH29;Sulfatase;GH29;Sulfatase;GH2;GH109;Sulfatase;GH109;TIGR04056;SusD-like_3|SusD_RagB;GH88;GH2;PL38;TIGR04056;SusD-like_3|SusD_RagB;TIGR04056;SusD-like_3|SusD_RagB;CE6;GH78|Sulfatase;PL24;GH43_29;GH3;GH105;Sulfatase;CBM57|GH2;CBM67|GH78;GH59;GH106;PL24;Sulfatase;PL28;PL37;CBM67|GH78;GH106;GH106;GH106;GH106;Sulfatase;GH51;GH78;CBM66;GH109;GH43_10;Sul…
4-1052:PUL__PUL11	19	0	4	1	0	0	0	0	0	1	0	1	PL7;CBM44|CBM44;SusD-like_3|SusD_RagB;TIGR04056;PL17_2;PL7_5;PL6_1;
4-1052:PUL__PUL16	19	3	0	0	0	0	0	1	3	1	0	1	Sulfatase;Sulfatase;GH29;SusD-like_3|SusD_RagB;TIGR04056;GH2;CBM17|CE6;Sulfatase;GH95;
4-1052:PUL__PUL10	19	0	1	0	0	0	0	0	0	2	0	2	PL15;SusD-like_2;TIGR04056;SusD-like_2;TIGR04056;
4-1052:PUL__PUL13	34	4	1	5	1	0	0	0	5	2	0	2	CBM47;Sulfatase;CBM6;Sulfatase;Sulfatase;Sulfatase;CE6;GH30_2;GH39;CBM66;TIGR04056;SusD-like_3|SusD_RagB;TIGR04056;SusD_RagB;GH88;PL9_4;CBM47;CBM47|CBM6;GH3;Sulfatase;
4-1052:PUL__PUL4	28	8	0	1	0	0	0	0	6	1	0	1	TIGR04056;SusD-like_3|SusD_RagB;CBM22;Sulfatase;GH29;Sulfatase;GH16_11;Sulfatase;GH117;Sulfatase;GH3;Sulfatase;GH138;GH29;Sulfatase;GH16_14;GH16_11;
4-1052:PUL__PUL3	41	12	0	0	1	0	0	0	10	1	0	1	GH150;Sulfatase;GH147;Sulfatase;Sulfatase;Sulfatase;GH110;CE6|CE1;Sulfatase;GH150;GH2;GH27;GH82;Sulfatase;Sulfatase;Sulfatase;Sulfatase;GH2;Sulfatase;GH2;GH3;GH110;TIGR04056;SusD-like_3|SusD_RagB;GH127;
4-1052:PUL__PUL9	23	6	0	1	2	0	0	0	0	1	0	1	CBM48;SusD-like_3|SusD_RagB;TIGR04056;GH65;GH13;CE1;CE1;GH31;GH13_38;GH13_19;GH13;
4-1052:PUL__PUL5	33	7	0	0	1	0	0	0	0	1	0	1	GH109;GH16_16;GH16_15;GH50;GH117;GH86;GH3;TIGR04056;SusD-like_3|SusD_RagB;CE1;
4-1052:PUL__PUL1	19	3	0	1	0	0	0	0	0	1	0	1	TIGR04056;SusD-like_3|SusD_RagB;GH30_3;GH30_1;GH16_3;CBM57|CBM44|CBM44;
4-1052:PUL__PUL14	27	1	0	0	1	1	0	0	0	1	1	1	GH20;CE14;SusD-like;TIGR04056;TIGR01782;GT2;
4-1052:PUL__PUL8	26	3	0	0	0	0	0	0	1	1	0	1	Sulfatase;TIGR04056;SusD-like_3|SusD_RagB;GH9;GH3;GH94;
4-1052:PUL__PUL7	52	13	6	1	4	0	0	1	8	1	0	1	GH39;CBM35|GH43_2;Sulfatase;GH97;Sulfatase;Sulfatase;PL9_1;GH116;Sulfatase;GH31;CBM6;Sulfatase;GH29;GH95;GH43_2;PL17;GH28;CE1;PL40;Sulfatase;PL33_2;CE3;GH29;GH141;CE1;PL40;PL40;Sulfatase;GH97;Sulfatase;CE1;GH117;GH88;TIGR04056;SusD-like_3|SusD_RagB;
4-1052:PUL__PUL15	38	8	0	0	0	1	0	1	0	1	0	1	GT28;TIGR04056;SusD-like_3|SusD_RagB;GH16_3;GH149;GH3;GH17;GH158;GH30_1;GH17;CBM6|GH81;GH16_3;
4-1052:PUL__PUL6	31	0	0	0	0	4	0	0	1	2	0	2	GT4;GT4;GT2;GT9;SusD-like_3|SusD_RagB;TIGR04056;Sulfatase;SusD-like_3|SusD_RagB;TIGR04056;
4-1052:PUL__PUL12	27	4	0	0	0	0	0	0	3	1	0	1	TIGR04056;SusD-like_3|SusD_RagB;Sulfatase;GH127;GH16_13;GH127;GH167;Sulfatase;Sulfatase;
4-1052:PUL_CAZyme_rich__PUL1	32	0	0	0	1	0	0	0	0	0	2	0	TIGR01783;CE1;TIGR01783;
4-1052:PUL_CAZyme_rich__PUL2	22	1	0	0	0	0	0	0	0	0	3	0	TIGR01783;GH13_18;TIGR01352;TIGR01352;
4-1052:PUL_Putative__PUL1	10	0	0	0	0	0	0	0	0	1	0	1	TIGR04056;SusD-like_3|SusD_RagB;
4-1052:CAZyme_rich__PUL5	8	2	0	0	0	1	0	0	0	0	0	0	GH3;GT4;GH23;
4-1052:CAZyme_rich__PUL8	27	2	0	1	0	1	0	0	0	0	0	0	GT30;CBM48;GH158;GH2;
4-1052:CAZyme_rich__PUL15	13	0	0	0	0	5	0	0	0	0	0	0	GT2;GT2;GT4;GT2;GT2;
4-1052:CAZyme_rich__PUL14	13	0	0	0	0	5	0	0	0	0	0	0	GT4;GT11;GT2;GT4;GT26;
4-1052:CAZyme_rich__PUL2	18	2	0	0	0	3	0	0	1	0	0	0	Sulfatase;GT4;GT2;GT2;GH3;GH2;
4-1052:CAZyme_rich__PUL9	10	0	0	0	0	4	0	0	0	0	0	0	GT4;GT4;GT4;GT4;
4-1052:CAZyme_rich__PUL4	24	1	0	0	0	2	0	0	0	0	0	0	GT2;GT2;GH16_13;
4-1052:CAZyme_rich__PUL3	20	0	0	0	0	11	0	0	0	0	0	0	GT4;GT2;GT4;GT2;GT4;GT4;GT2;GT2;GT4;GT4;GT4;
4-1052:CAZyme_rich__PUL11	17	1	0	0	0	3	0	0	0	0	0	0	GT2;GT2;GH113;GT2;
4-1052:CAZyme_rich__PUL13	9	3	0	0	0	0	0	0	0	0	0	0	GH2;GH127;GH127;
4-1052:CAZyme_rich__PUL7	11	2	1	0	0	0	0	0	0	0	0	0	PL28;GH117;GH2;
4-1052:CAZyme_rich__PUL1	25	2	0	0	0	1	0	0	1	0	0	0	Sulfatase;GT2;GH16_17;GH23;
4-1052:CAZyme_rich__PUL12	10	0	0	0	0	5	0	0	0	0	0	0	GT2;GT4;GT4;GT2;GT2;
4-1052:CAZyme_rich__PUL10	10	2	1	0	0	0	0	0	0	0	0	0	PL14;GH3;GH16_11;
4-1052:CAZyme_rich__PUL6	10	2	0	0	0	1	0	1	0	0	0	0	GH31;CBM48|GH13_9;GH13_3;GT4|GT5;
4-1052:PUL__PUL5	22	6	0	0	1	0	0	0	0	1	0	1	GH16_16;GH16_15;GH50;GH117;GH86;GH3;TIGR04056;SusD-like_3|SusD_RagB;CE1;
4-1052:PUL__PUL15	15	3	0	0	0	0	0	0	3	1	0	1	Sulfatase;Sulfatase;GH29;SusD-like_3|SusD_RagB;TIGR04056;GH2;Sulfatase;GH95;
4-1052:PUL__PUL1	13	3	0	1	0	0	0	0	0	1	0	1	TIGR04056;SusD-like_3|SusD_RagB;GH30_3;GH30_1;GH16_3;CBM57;
4-1052:PUL__PUL9	20	6	0	1	1	0	0	0	0	1	0	1	CBM48;SusD-like_3|SusD_RagB;TIGR04056;GH65;GH13;CE1;GH31;GH13_38;GH13_19;GH13;
4-1052:PUL__PUL2	103	27	10	0	0	0	0	6	20	4	0	4	Sulfatase;Sulfatase;GH117;Sulfatase;Sulfatase;GH29;Sulfatase;GH29;Sulfatase;GH2;GH109;Sulfatase;TIGR04056;SusD-like_3|SusD_RagB;GH88;GH2;PL38;TIGR04056;SusD-like_3|SusD_RagB;TIGR04056;SusD-like_3|SusD_RagB;GH78|Sulfatase;PL24;GH43_29;GH3;GH105;Sulfatase;CBM57|GH2;CBM67|GH78;GH59;GH106;PL24;Sulfatase;PL28;PL37;CBM67|GH78;GH106;GH106;GH106;GH106;Sulfatase;GH51;GH78;GH43_10;Sulfatase;GH2;TIGR04056;S…
4-1052:PUL__PUL10	15	0	4	0	0	0	0	0	0	1	0	1	PL7;SusD-like_3|SusD_RagB;TIGR04056;PL17_2;PL7_5;PL6_1;
4-1052:PUL__PUL12	31	4	0	4	0	0	0	0	5	2	0	2	CBM47;Sulfatase;CBM6;Sulfatase;Sulfatase;Sulfatase;GH30_2;GH39;TIGR04056;SusD-like_3|SusD_RagB;TIGR04056;SusD_RagB;GH88;CBM47;CBM47|CBM6;GH3;Sulfatase;
4-1052:PUL__PUL11	21	4	0	0	0	0	0	0	3	1	0	1	TIGR04056;SusD-like_3|SusD_RagB;Sulfatase;GH127;GH16_13;GH127;GH167;Sulfatase;Sulfatase;
4-1052:PUL__PUL7	47	13	4	1	1	0	0	1	8	1	0	1	GH39;CBM35|GH43_2;Sulfatase;GH97;Sulfatase;Sulfatase;GH116;Sulfatase;GH31;CBM6;Sulfatase;GH29;GH95;GH43_2;GH28;PL40;Sulfatase;PL33_2;GH29;GH0|GH141;PL40;PL40;Sulfatase;GH97;Sulfatase;CE1;GH117;GH88;TIGR04056;SusD-like_3|SusD_RagB;
4-1052:PUL__PUL13	21	1	0	0	0	1	0	0	0	1	1	1	GH20;SusD-like;TIGR04056;TIGR01782;GT2;
4-1052:PUL__PUL6	25	0	0	0	0	4	0	0	1	2	0	2	GT4;GT4;GT2;GT9;SusD-like_3|SusD_RagB;TIGR04056;Sulfatase;SusD-like_3|SusD_RagB;TIGR04056;
4-1052:PUL__PUL8	20	3	0	0	0	0	0	0	1	1	0	1	Sulfatase;TIGR04056;SusD-like_3|SusD_RagB; GH9|GH9;GH3;GH94;
4-1052:PUL__PUL3	35	12	0	0	0	0	0	0	10	1	0	1	GH150;Sulfatase;GH147;Sulfatase;Sulfatase;Sulfatase;GH110;Sulfatase;GH150;GH2;GH27;GH82;Sulfatase;Sulfatase;Sulfatase;Sulfatase;GH2;Sulfatase;GH2;GH3;GH110;TIGR04056;SusD-like_3|SusD_RagB;GH127;
4-1052:PUL__PUL14	32	8	0	0	0	1	0	1	0	1	0	1	GT28;TIGR04056;SusD-like_3|SusD_RagB;GH16_3;GH149;GH3;GH17;GH158;GH30_1;GH17;CBM6|GH81;GH16_3;
4-1052:PUL__PUL4	22	8	0	0	0	0	0	0	6	1	0	1	TIGR04056;SusD-like_3|SusD_RagB;Sulfatase;GH29;Sulfatase;GH16_11;Sulfatase;GH117;Sulfatase;GH3;Sulfatase;GH138;GH29;Sulfatase;GH16_14;GH16_11;
4-1052:PUL_CAZyme_rich__PUL1	24	2	0	1	0	1	0	1	1	0	1	0	TIGR01779;GT4;GH158;GH158|GH26|GT2;Sulfatase;GH26;CBM9;
4-1052:PUL_CAZyme_rich__PUL2	16	1	0	0	0	0	0	0	0	0	2	0	TIGR01783;GH13_18;TIGR01352;
4-1052:PUL_Putative__PUL2	6	0	0	0	0	0	0	0	0	1	0	1	TIGR04056;SusD-like_3|SusD_RagB;
4-1052:PUL_Putative__PUL1	8	0	0	0	0	0	0	0	0	2	0	2	SusD-like_2;TIGR04056;SusD-like_2;TIGR04056;
Salinivirga_cyanobacteriivorans:CAZyme_rich__PUL7	25	0	0	0	2	4	0	0	0	0	0	0	GT4;GT2;CE4;GT2;GT4;CE4;
Salinivirga_cyanobacteriivorans:CAZyme_rich__PUL1	8	2	0	0	0	2	0	0	0	0	0	0	GT3|GT35;GH57;GT4|GT5;GH133;
Salinivirga_cyanobacteriivorans:CAZyme_rich__PUL3	17	0	0	0	0	3	0	0	0	0	0	0	GT4;GT83;GT4;
Salinivirga_cyanobacteriivorans:CAZyme_rich__PUL6	12	0	0	0	0	3	0	0	0	0	0	0	GT4;GT2;GT56|GT0;
Salinivirga_cyanobacteriivorans:CAZyme_rich__PUL2	12	3	0	0	0	1	0	0	0	0	0	0	GH20; GH16|GH16;GT2;GH127;
Salinivirga_cyanobacteriivorans:CAZyme_rich__PUL5	10	1	0	0	0	2	0	0	0	0	0	0	GH23;GT4;GT4;
Salinivirga_cyanobacteriivorans:CAZyme_rich__PUL4	13	1	0	0	0	2	0	0	0	0	0	0	GT4;GT2;GH3;
Salinivirga_cyanobacteriivorans:PUL__PUL1	18	6	0	1	0	0	0	0	0	1	1	1	GH31;CBM48;GH13;GH13;GH13;GH65;GH13|GH13_36;SusD-like_3|SusD_RagB;TIGR04056;TIGR01779;
Salinivirga_cyanobacteriivorans:PUL__PUL2	13	4	0	1	0	0	0	1	0	1	0	1	GH149;GH3;GH16_3;GH16_3;CBM6|GH16_3;CBM9;SusD-like_3|SusD_RagB;TIGR04056;
Salinivirga_cyanobacteriivorans:PUL_CAZyme_rich__PUL2	15	1	0	0	0	1	0	0	0	0	1	0	TIGR01352;GH3;GT2|GT27;
Salinivirga_cyanobacteriivorans:PUL_CAZyme_rich__PUL1	17	0	0	0	0	1	0	0	0	0	3	0	GT2;TIGR02796;TIGR02803;TIGR01352;
Salinivirga_cyanobacteriivorans:PUL_Putative__PUL1	6	0	0	0	0	0	0	0	0	1	0	1	TIGR04056;SusD-like_3|SusD_RagB;
Salinivirga_cyanobacteriivorans:PUL_Putative__PUL2	6	0	0	0	0	0	0	0	0	1	0	1	SusD-like_2;TIGR04056;
Breznakibacter_xylanolyticus:CAZyme_rich__PUL12	18	9	0	0	0	0	0	0	0	0	0	0	GH11;GH28;GH146;GH146;GH28;GH127;GH5_4;GH39;GH43_9;
Breznakibacter_xylanolyticus:CAZyme_rich__PUL8	15	3	0	0	0	1	0	0	0	0	0	0	GH95;GH43_26;GH97;GT51;
Breznakibacter_xylanolyticus:CAZyme_rich__PUL10	18	0	0	0	0	8	0	0	0	0	0	0	GT2;GT2;GT2;GT4;GT4;GT4;GT4;GT2;
Breznakibacter_xylanolyticus:CAZyme_rich__PUL9	7	1	0	0	0	2	0	0	0	0	0	0	GT4;GT20;GH15;
Breznakibacter_xylanolyticus:CAZyme_rich__PUL2	17	1	0	0	1	1	0	0	0	0	0	0	GH43_29;GT2;CE7;
Breznakibacter_xylanolyticus:CAZyme_rich__PUL6	13	3	0	0	0	0	0	0	0	0	0	0	GH154;GH3;GH3;
Breznakibacter_xylanolyticus:CAZyme_rich__PUL1	8	2	0	0	0	2	0	0	0	0	0	0	GT3|GT35;GH57;GT4;GH133;
Breznakibacter_xylanolyticus:CAZyme_rich__PUL7	17	9	0	0	0	0	0	0	0	0	0	0	GH31;GH95;GH2;GH3;GH31;GH3;GH97;GH27;GH42;
Breznakibacter_xylanolyticus:CAZyme_rich__PUL4	12	0	0	0	0	5	0	0	0	0	0	0	GT2;GT4;GT2;GT10;GT2;
Breznakibacter_xylanolyticus:CAZyme_rich__PUL3	12	0	0	0	0	3	0	0	0	0	0	0	GT2;GT4;GT51;
Breznakibacter_xylanolyticus:CAZyme_rich__PUL13	8	4	0	0	0	0	0	0	0	0	0	0	GH43_18|GH51;GH43_19;GH43_9;GH2;
Breznakibacter_xylanolyticus:CAZyme_rich__PUL5	8	3	0	0	0	0	0	0	0	0	0	0	GH94;GH9;GH23;
Breznakibacter_xylanolyticus:CAZyme_rich__PUL11	11	0	0	0	0	3	0	0	0	0	0	0	GT4;GT2;GT4;
Breznakibacter_xylanolyticus:PUL__PUL8	48	11	0	0	0	0	0	1	0	3	0	3	3.2.1.8|GH11;GH26;GH5_4;GH5_4;SusD-like_3|SusD_RagB;TIGR04056;TIGR04056;SusD-like_3|SusD_RagB;TIGR04056;SusD-like_3|SusD_RagB;GH26;GH26;GH130;GH5_7;GH3;CBM6|GH5_46;GH43_1;GH10;
Breznakibacter_xylanolyticus:PUL__PUL11	8	0	0	0	0	0	0	2	0	1	0	1	CBM36|GH8;TIGR04056;SusD-like_3|SusD_RagB;CBM4|GH10;
Breznakibacter_xylanolyticus:PUL__PUL4	18	1	0	0	1	0	0	0	0	1	0	1	TIGR04056;SusD-like_3|SusD_RagB;GH105;CE8;
Breznakibacter_xylanolyticus:PUL__PUL5	7	1	0	0	0	0	0	0	0	1	0	1	GH16_3;TIGR04056;SusD-like_2;
Breznakibacter_xylanolyticus:PUL__PUL10	20	3	1	0	2	0	0	0	0	1	1	1	TIGR01352;SusD-like_3|SusD_RagB;TIGR04056;GH28;CE8;CE12;PL1_2;GH43_10;GH105;
Breznakibacter_xylanolyticus:PUL__PUL2	40	5	0	1	1	0	0	0	0	1	1	1	TIGR01785;GH28;CE2;GH147;GH2;TIGR04056;SusD-like_3|SusD_RagB;GH53;GH115;CBM50;
Breznakibacter_xylanolyticus:PUL__PUL3	15	2	0	0	1	0	0	0	0	2	0	2	GH30_1;TIGR04056;SusD-like_3|SusD_RagB;GH3;CE1;SusD-like_3|SusD_RagB;TIGR04056;
Breznakibacter_xylanolyticus:PUL__PUL7	44	11	0	0	2	0	0	5	0	2	0	2	GH43_12;CBM48|CE1;CE6;GH8;GH3;CBM48|CE1;CE1;CBM6|GH43_29;GH51;GH115;CBM6|GH43_2;GH95;GH43_10|GH5_21;GH43_35;GH43_10;GH97;GH2;TIGR04056;SusD-like_3|SusD_RagB;TIGR04056;SusD-like_3|SusD_RagB;CBM4|GH10;
Breznakibacter_xylanolyticus:PUL__PUL1	29	6	0	0	0	0	0	1	0	1	0	1	GH28;GH43_5;GH13;GH13;GH13;GH65;TIGR04056;SusD-like_3|SusD_RagB;CBM48|GH13;
Breznakibacter_xylanolyticus:PUL__PUL9	8	2	0	0	0	0	0	0	0	1	0	1	TIGR04056;SusD-like_3|SusD_RagB;GH43_4;GH51;
Breznakibacter_xylanolyticus:PUL__PUL6	44	14	2	0	4	0	0	1	0	4	0	4	TIGR04056;SusD-like_3|SusD_RagB;CBM4|GH10;GH3;GH67;CE6;CE4;GH43_12;CE12;PL11_1;SusD_RagB;TIGR04056;SusD-like_3|SusD_RagB;TIGR04056;SusD-like_3|SusD_RagB;TIGR04056;GH35;GH105;GH159;GH105;GH28;CE12;GH105;PL11_1;GH106;GH31;GH2;GH2;GH43_18;
Breznakibacter_xylanolyticus:PUL__PUL12	13	1	0	0	0	0	0	0	0	1	0	1	GH115;TIGR04056;SusD-like_3|SusD_RagB;
Breznakibacter_xylanolyticus:PUL_CAZyme_rich__PUL3	37	0	0	0	0	5	0	0	2	0	1	0	GT9;GT2;GT4;Sulfatase;Sulfatase;TIGR01352;GT2;GT9;
Breznakibacter_xylanolyticus:PUL_CAZyme_rich__PUL1	12	4	0	0	0	0	0	0	0	0	0	1	GH16_3;GH16_3;GH16_3;SusD_RagB;GH30_8;
Breznakibacter_xylanolyticus:PUL_CAZyme_rich__PUL4	13	3	0	0	0	0	0	0	0	0	1	0	TIGR01786;GH145;GH88;GH2;
Breznakibacter_xylanolyticus:PUL_CAZyme_rich__PUL2	8	0	0	0	0	1	0	0	0	0	2	0	TIGR01352;TIGR01352;GT51;
Marinilabilia_salmonicolor:CAZyme_rich__PUL5	9	0	0	0	0	4	0	0	0	0	0	0	GT4;GT4;GT94;GT2;
Marinilabilia_salmonicolor:CAZyme_rich__PUL8	9	2	0	0	0	2	0	1	0	0	0	0	CBM48|GH13_8;GT3|GT35;GH57;GT4;GH133;
Marinilabilia_salmonicolor:CAZyme_rich__PUL4	11	3	0	0	0	0	0	0	0	0	0	0	GH97;GH13;GH43_4;
Marinilabilia_salmonicolor:CAZyme_rich__PUL2	20	1	1	0	0	1	0	0	0	0	0	0	GT19;PL14_3;GH146;
Marinilabilia_salmonicolor:CAZyme_rich__PUL6	11	5	0	0	1	0	0	0	3	0	0	0	GH20;GH95;Sulfatase;GH2;GH84;Sulfatase;CE3;GH27;Sulfatase;
Marinilabilia_salmonicolor:CAZyme_rich__PUL3	23	0	0	0	0	8	0	0	0	0	0	0	GT2;GT4;GT4;GT4;GT2;GT4;GT4;GT4;
Marinilabilia_salmonicolor:CAZyme_rich__PUL1	11	0	0	0	0	3	0	0	1	0	0	0	Sulfatase;GT10;GT4;GT9;
Marinilabilia_salmonicolor:CAZyme_rich__PUL7	13	1	0	0	0	1	0	2	0	0	0	0	GT4;GH13_26|GH77;CBM48|GH13_10;CBM48|GH13_11;
Marinilabilia_salmonicolor:PUL__PUL15	16	1	0	0	0	1	0	0	0	1	0	1	GH20;SusD-like;TIGR04056;GT2;
Marinilabilia_salmonicolor:PUL__PUL22	38	16	0	1	1	0	0	0	1	1	0	1	GH29;Sulfatase;GH2;GH110;GH123;CE6;GH20;GH33;GH20;SusD-like;TIGR04056;GH29;CBM9;GH20;GH29;GH3;GH130;GH92;GH92;GH2;GH92;
Marinilabilia_salmonicolor:PUL__PUL4	9	2	0	0	0	0	0	0	0	1	0	1	GH16_3;TIGR04056;SusD-like_2;GH140;
Marinilabilia_salmonicolor:PUL__PUL13	28	8	0	1	0	1	0	1	0	2	0	2	GT20;GH15;CBM35;GH50;GH16_3;GH2;GH92;GH136;CBM57|GH2;SusD-like_3|SusD_RagB;TIGR04056;GH32;SusD-like_3|SusD_RagB;TIGR04056;GH32;
Marinilabilia_salmonicolor:PUL__PUL7	117	37	0	1	2	0	0	8	1	8	0	8	GH76;GH125;GH76;GH92;GH76;SusD-like_3|SusD_RagB;TIGR04056;GH97;CBM32;GH92;GH92;GH92;GH38;SusD-like_3|SusD_RagB;TIGR04056;GH43_34;GH92;Sulfatase;GH2;GH92;GH76;GH76;SusD-like_3|SusD_RagB;TIGR04056;GH43_10|GH5_21;CBM4|GH10;SusD-like_3|SusD_RagB;TIGR04056;SusD-like_3|SusD_RagB;TIGR04056;TIGR04056;SusD-like_3|SusD_RagB;GH10;GH8;CBM48|CE1; GH9|GH9;GH51;CBM6|GH3;CE1;CBM48|CE1;CBM48|CE1;GH43_35;GH115;CE6…
Marinilabilia_salmonicolor:PUL__PUL5	11	2	0	2	0	0	0	0	0	1	0	1	TIGR04056;SusD-like_3|SusD_RagB;CBM32;CBM32;GH109;GH109;
Marinilabilia_salmonicolor:PUL__PUL18	13	2	0	0	1	0	0	0	0	1	0	1	GH18;CE9;GH9;SusD-like_3|SusD_RagB;TIGR04056;
Marinilabilia_salmonicolor:PUL__PUL20	18	4	0	0	0	0	0	0	0	1	0	1	GH108;TIGR04056;SusD-like_3|SusD_RagB;GH99|GH43_2;GH2;GH92;
Marinilabilia_salmonicolor:PUL__PUL24	28	3	0	0	0	1	0	0	0	3	0	3	SusD-like_2;TIGR04056;SusD-like_3|SusD_RagB;TIGR04056;SusD-like_3|SusD_RagB;TIGR04056;GH3;GH20;GH9;GT2;
Marinilabilia_salmonicolor:PUL__PUL1	7	1	0	0	0	0	0	0	0	1	0	1	TIGR04056;SusD-like_3|SusD_RagB;GH43_4;
Marinilabilia_salmonicolor:PUL__PUL6	14	2	1	0	0	0	0	0	0	1	1	1	GH2;GH88;TIGR04056;SusD-like_3|SusD_RagB;PL38;TIGR01352;
Marinilabilia_salmonicolor:PUL__PUL14	23	8	0	0	0	0	0	0	0	1	1	1	TIGR01779;GH31;GH2;GH95;GH2;GH31;GH5_4;SusD-like_3|SusD_RagB;TIGR04056;GH43_1;GH10;
Marinilabilia_salmonicolor:PUL__PUL10	12	4	0	0	0	0	0	0	0	1	0	1	SusD-like_3|SusD_RagB;TIGR04056;GH16_3;GH31;GH31;GH20;
Marinilabilia_salmonicolor:PUL__PUL8	16	4	0	0	0	0	0	0	0	1	0	1	GH43_12;GH67;GH35;SusD-like_3|SusD_RagB;TIGR04056;GH43_29;
Marinilabilia_salmonicolor:PUL__PUL17	15	5	0	0	0	0	0	0	1	1	0	1	GH5_26;Sulfatase;GH43_28;GH3;GH144;GH144;SusD-like_3|SusD_RagB;TIGR04056;
Marinilabilia_salmonicolor:PUL__PUL2	10	3	0	0	0	0	0	0	0	1	0	1	GH147;SusD-like_3|SusD_RagB;TIGR04056;GH2;GH53;
Marinilabilia_salmonicolor:PUL__PUL3	22	5	0	0	0	0	0	0	0	3	0	3	GH130;GH26;GH27;GH26;SusD-like_3|SusD_RagB;TIGR04056;GH97;SusD-like_3|SusD_RagB;TIGR04056;SusD-like_3|SusD_RagB;TIGR04056;
Marinilabilia_salmonicolor:PUL__PUL19	20	8	0	1	0	0	0	2	0	1	0	1	TIGR04056;SusD-like_3|SusD_RagB;CBM6;GH5_38;CBM6|GH51;GH3;GH2;GH3;GH50;CBM6|GH5_46;GH51;GH2;GH5_4;
Marinilabilia_salmonicolor:PUL__PUL23	13	3	2	0	1	0	0	0	0	1	0	1	GH43_26;CE12;PL1_2;GH105;PL1_2;SusD-like_3|SusD_RagB;TIGR04056;GH28;
Marinilabilia_salmonicolor:PUL__PUL16	32	1	0	0	0	1	0	0	0	1	3	1	GT2;TIGR01785;TIGR02796;TIGR01779;SusD-like_3|SusD_RagB;TIGR04056;GH94;
Marinilabilia_salmonicolor:PUL__PUL21	16	2	0	0	1	0	0	0	0	1	0	1	TIGR04056;SusD-like;GH97;GH97;CE3;
Marinilabilia_salmonicolor:PUL__PUL11	24	4	0	2	0	0	0	0	0	2	0	2	CBM20;GH13_7|GH13;CBM48;SusD-like_3|SusD_RagB;TIGR04056;SusD-like_3|SusD_RagB;TIGR04056;GH65;GH13;GH13;
Marinilabilia_salmonicolor:PUL__PUL9	28	1	0	0	0	9	0	0	0	1	0	1	GT2;GT2;GT2;GT2;GT2;GT4;GT4;GT4;GT4;TIGR04056;SusD-like_3|SusD_RagB;GH13_20|GH13;
Marinilabilia_salmonicolor:PUL__PUL12	17	5	0	0	0	0	0	1	0	1	0	1	CBM6|GH5_46;GH16_3;GH17;GH149;GH3;GH16_3;SusD-like_3|SusD_RagB;TIGR04056;
Marinilabilia_salmonicolor:PUL_CAZyme_rich__PUL6	10	1	0	0	0	0	0	0	0	0	3	0	TIGR01352;TIGR02803;TIGR02796;GH3;
Marinilabilia_salmonicolor:PUL_CAZyme_rich__PUL2	8	1	0	0	1	0	0	0	0	0	1	0	3.2.1.8|GH11;TIGR01352;CE1;
Marinilabilia_salmonicolor:PUL_CAZyme_rich__PUL3	9	3	0	0	0	0	0	0	0	0	1	0	GH16_3;GH97;TIGR01352;GH3;
Marinilabilia_salmonicolor:PUL_CAZyme_rich__PUL5	9	1	0	0	1	0	0	0	0	0	1	0	TIGR01786;CE4;GH73;
Marinilabilia_salmonicolor:PUL_CAZyme_rich__PUL4	25	2	0	0	1	1	0	0	0	1	0	0	GH5_4;TIGR01785|TIGR04056;GH97;CE4;GT51;
Marinilabilia_salmonicolor:PUL_CAZyme_rich__PUL1	18	1	0	0	0	0	0	0	0	0	2	0	TIGR01783;TIGR01783;GH3;
Marinilabilia_salmonicolor:PUL_Putative__PUL1	8	0	0	0	0	0	0	0	0	2	0	2	TIGR04056;SusD-like_3|SusD_RagB;TIGR04056;SusD-like_2;
Marinilabilia_rubra:CAZyme_rich__PUL6	11	1	0	0	1	1	0	0	0	0	0	0	GT51;CE4;GH97;
Marinilabilia_rubra:CAZyme_rich__PUL1	14	1	0	0	0	2	0	0	0	0	0	0	GH57;GT4;GT2;
Marinilabilia_rubra:CAZyme_rich__PUL8	11	0	0	0	0	5	0	0	1	0	0	0	Sulfatase;GT2;GT4;GT4;GT4;GT9;
Marinilabilia_rubra:CAZyme_rich__PUL5	24	0	0	0	0	11	0	0	0	0	0	0	GT2;GT2;GT32;GT4;GT2;GT2;GT4;GT4;GT2;GT4;GT4;
Marinilabilia_rubra:CAZyme_rich__PUL3	15	5	0	0	0	0	0	0	1	0	0	0	GH13_20;GH13_20;GH127;Sulfatase;GH43_12;GH13_36;
Marinilabilia_rubra:CAZyme_rich__PUL2	10	0	0	0	0	3	0	0	0	0	0	0	GT83;GT2;GT83;
Marinilabilia_rubra:CAZyme_rich__PUL10	10	2	0	0	0	2	0	1	0	0	0	0	GH133;GT4;GH57;GT3|GT35;CBM48|GH13_8;
Marinilabilia_rubra:CAZyme_rich__PUL11	16	0	2	0	0	6	0	0	0	0	0	0	PL1_2;PL1_2;GT4;GT4;GT4;GT4;GT2;GT4;
Marinilabilia_rubra:CAZyme_rich__PUL7	15	3	0	0	0	0	0	0	0	0	0	0	GH13_20;GH127;GH105;
Marinilabilia_rubra:CAZyme_rich__PUL4	20	0	1	0	0	5	0	0	1	0	0	0	Sulfatase;GT4;GT4;GT4;GT4;GT2;PL0|PL9_1;
Marinilabilia_rubra:CAZyme_rich__PUL9	7	2	0	0	0	0	0	1	0	0	0	0	GH13_3;GH13_16;CBM48|GH13_9;
Marinilabilia_rubra:PUL__PUL1	23	1	0	0	2	0	0	0	0	3	0	3	TIGR04056;SusD-like_3|SusD_RagB;TIGR04056;SusD-like_2;TIGR04056;SusD-like_2;CE3;GH92;CE2;
Marinilabilia_rubra:PUL__PUL21	21	6	0	0	0	0	0	0	1	1	0	1	GH2;GH130;GH26;GH2;GH5_41;Sulfatase;GH26;SusD-like_3|SusD_RagB;TIGR04056;
Marinilabilia_rubra:PUL__PUL20	13	3	0	0	0	0	0	0	1	1	0	1	GH117;GH2;Sulfatase;GH16_17;SusD-like_3|SusD_RagB;TIGR04056;
Marinilabilia_rubra:PUL__PUL8	19	2	0	0	0	1	0	1	0	1	0	1	GT4;CBM20|CE1;SusD-like_3|SusD_RagB;TIGR04056;GH2;GH2;
Marinilabilia_rubra:PUL__PUL3	37	7	0	0	1	0	0	1	1	2	1	2	TIGR04056;SusD-like_3|SusD_RagB;GH43_24;GH27;TIGR04056;SusD-like_3|SusD_RagB;GH109;CBM32|GH29;GH117|GH29;GH130;GH29;Sulfatase;GH73;CE4;TIGR01352;
Marinilabilia_rubra:PUL__PUL16	43	15	0	0	1	0	0	0	8	2	0	2	GH2;GH20;Sulfatase;SusD-like_3|SusD_RagB;TIGR04056;GH0|GH18;TIGR04056;SusD-like_3|SusD_RagB;GH33;GH20;GH110;Sulfatase;Sulfatase;GH88;GH2;Sulfatase;Sulfatase;GH29;Sulfatase;GH27;CE3;GH2;Sulfatase;GH109;GH2;Sulfatase;GH95;GH20;
Marinilabilia_rubra:PUL__PUL12	29	1	0	0	0	1	0	0	0	1	1	1	TIGR01783;GH20;GT2;TIGR04056;SusD-like_3|SusD_RagB;
Marinilabilia_rubra:PUL__PUL19	31	3	0	0	0	1	0	0	0	2	0	2	GT51;GH3;GH16_3;SusD-like_3|SusD_RagB;TIGR04056;TIGR04056;SusD-like_3|SusD_RagB;GH30_3;
Marinilabilia_rubra:PUL__PUL23	15	3	0	0	0	0	0	1	0	1	0	1	GH13;GH13;GH65;TIGR04056;SusD_RagB;CBM48|GH13;
Marinilabilia_rubra:PUL__PUL6	41	9	0	0	1	0	0	0	7	2	0	2	Sulfatase;GH2;TIGR04056;SusD-like_3|SusD_RagB;Sulfatase;GH159;Sulfatase;Sulfatase;Sulfatase;TIGR04056;SusD-like_3|SusD_RagB;GH144;GH144;GH144;Sulfatase;GH3;GH43_28;GH144;Sulfatase;CE1;GH5_26;
Marinilabilia_rubra:PUL__PUL2	31	3	0	0	0	0	0	0	6	2	0	2	GH2;Sulfatase;Sulfatase;GH43;GH36;TIGR04056;SusD-like_3|SusD_RagB;TIGR04056;SusD-like_3|SusD_RagB;Sulfatase;Sulfatase;Sulfatase;Sulfatase;
Marinilabilia_rubra:PUL__PUL18	20	4	0	0	0	0	0	0	1	1	0	1	Sulfatase;GH32;GH32;GH32;SusD-like_3|SusD_RagB;TIGR04056;GH32;
Marinilabilia_rubra:PUL__PUL9	10	1	0	0	0	0	0	1	0	1	0	1	GH3;CBM6|GH5_46;SusD-like_3|SusD_RagB;TIGR04056;
Marinilabilia_rubra:PUL__PUL10	41	6	0	0	2	0	0	0	4	1	0	1	GH127;GH127;CE6;Sulfatase;GH13_20;CE3;GH127;SusD-like_3|SusD_RagB;TIGR04056;GH43_12;Sulfatase;Sulfatase;Sulfatase;GH23;
Marinilabilia_rubra:PUL__PUL17	16	6	0	0	0	0	0	0	0	1	0	1	GH16_3;GH16_3;GH17;GH149;GH3;GH16_3;SusD-like_3|SusD_RagB;TIGR04056;
Marinilabilia_rubra:PUL__PUL13	29	11	0	0	0	0	0	0	0	1	0	1	GH92;GH92;TIGR04056;SusD-like_3|SusD_RagB;GH92;GH92;GH92;GH2;GH92;GH92;GH3;GH29;GH20;
Marinilabilia_rubra:PUL__PUL7	23	6	0	0	0	0	0	0	0	2	0	2	TIGR04056;SusD-like_3|SusD_RagB;GH97;GH2;GH30_4;TIGR04056;SusD-like_3|SusD_RagB;GH2;GH30_4;GH2;
Marinilabilia_rubra:PUL__PUL4	70	12	0	0	2	0	0	1	11	3	0	3	TIGR04056;SusD-like_3|SusD_RagB;TIGR04056;SusD-like_3|SusD_RagB;GH128;GH128;GH136;CBM35|GH136;GH43_24;Sulfatase;GH16_3|Sulfatase;Sulfatase;Sulfatase;GH2;Sulfatase;Sulfatase;GH2;GH36;GH2;Sulfatase;Sulfatase;GH2;GH130;Sulfatase;Sulfatase;TIGR04056;SusD-like_3|SusD_RagB;Sulfatase;CE1;CE1;GH2;Sulfatase;
Marinilabilia_rubra:PUL__PUL5	16	3	0	0	0	0	0	0	0	1	0	1	GH11|3.2.1.8;GH97;GH13;SusD-like_3|SusD_RagB;TIGR04056;
Marinilabilia_rubra:PUL__PUL22	17	3	0	0	1	0	0	0	4	1	0	1	Sulfatase;CE6;GH49;Sulfatase;Sulfatase;Sulfatase;GH27;GH31;SusD-like_3|SusD_RagB;TIGR04056;
Marinilabilia_rubra:PUL__PUL11	13	2	0	1	0	0	0	0	0	2	0	2	GH3;SusD-like_2;TIGR04056;SusD-like;TIGR04056;GH29;CBM9;
Marinilabilia_rubra:PUL__PUL15	46	5	0	0	0	1	0	2	6	2	0	2	CBM48|GH13_11;CBM48|GH13_10;GH13_26|GH77;GH158;Sulfatase;Sulfatase;GH16_3|Sulfatase;Sulfatase;GH2;Sulfatase;Sulfatase;Sulfatase;GH128;SusD-like_3|SusD_RagB;TIGR04056;SusD-like_3|SusD_RagB;TIGR04056;GT4;
Marinilabilia_rubra:PUL__PUL24	24	4	0	0	0	0	0	1	3	1	1	1	GH82;SusD-like_3|SusD_RagB;TIGR04056;GH110;GH167;Sulfatase;CBM35|GH2;GH2;Sulfatase;Sulfatase;TIGR01783;
Marinilabilia_rubra:PUL__PUL14	9	2	0	0	0	0	0	0	1	1	0	1	Sulfatase;GH9;GH3;SusD-like_3|SusD_RagB;TIGR04056;
Marinilabilia_rubra:PUL_CAZyme_rich__PUL1	22	1	0	0	0	1	0	0	0	0	3	0	GT19;TIGR01352;TIGR02803;TIGR02796;GH1;
Marinilabilia_rubra:PUL_Putative__PUL1	8	0	0	0	0	0	0	0	0	1	1	1	TIGR01779;SusD-like_3|SusD_RagB;TIGR04056;
Marinilabilia_rubra:PUL_Putative__PUL2	13	0	0	0	0	0	0	0	0	3	0	3	TIGR04056;SusD-like_3|SusD_RagB;TIGR04056;SusD-like_2;TIGR04056;SusD-like_2;
Thermophagus_xiamenensis:CAZyme_rich__PUL2	16	2	0	0	0	2	0	0	0	0	0	0	GH130;GT4;GH130;GT4;
Thermophagus_xiamenensis:CAZyme_rich__PUL10	16	7	1	0	1	0	0	1	0	0	0	0	GH115;GH28;GH35;GH2;CE12;GH31;CE12|GH106;GH28;GH105;PL11;
Thermophagus_xiamenensis:CAZyme_rich__PUL9	19	3	0	0	1	0	0	0	0	0	0	0	GH29;CE4;GH97;GH97;
Thermophagus_xiamenensis:CAZyme_rich__PUL7	12	2	0	1	0	0	0	0	0	0	0	0	GH3;GH29;CBM9;
Thermophagus_xiamenensis:CAZyme_rich__PUL4	7	3	0	0	0	0	0	2	0	0	0	0	CBM6|GH43_29;CBM6|GH43_29;GH31;GH3;GH97;
Thermophagus_xiamenensis:CAZyme_rich__PUL8	30	3	0	1	0	2	0	1	0	0	0	0	CBM48|GH13_11;GH77;GT4;GT4;CBM32;GH2;GH20;
Thermophagus_xiamenensis:CAZyme_rich__PUL12	9	2	0	0	0	2	0	1	0	0	0	0	GH133;GT4;GH57;GT3|GT35;CBM48|GH13_8;
Thermophagus_xiamenensis:CAZyme_rich__PUL1	8	2	1	0	1	0	0	0	0	0	0	0	PL1_2;GH28;CE12;GH43_10;
Thermophagus_xiamenensis:CAZyme_rich__PUL11	6	3	0	0	0	0	0	0	0	0	0	0	GH65;GH13;GH13;
Thermophagus_xiamenensis:CAZyme_rich__PUL3	14	0	2	0	0	6	0	0	0	0	0	0	GT4;GT2;GT4;GT4;GT4;GT4;PL1_2;PL1_2;
Thermophagus_xiamenensis:CAZyme_rich__PUL5	14	0	0	0	0	5	0	0	0	0	0	0	GT4;GT4;GT4;GT2;GT4;
Thermophagus_xiamenensis:CAZyme_rich__PUL13	7	0	0	0	0	4	0	0	0	0	0	0	GT4;GT4;GT4;GT4;
Thermophagus_xiamenensis:CAZyme_rich__PUL6	6	0	0	0	0	3	0	0	0	0	0	0	GT4;GT4;GT2;
Thermophagus_xiamenensis:PUL__PUL11	12	5	0	0	0	0	0	0	0	1	0	1	TIGR04056;SusD-like_3|SusD_RagB;GH2;GH10;GH3;GH67;GH51;
Thermophagus_xiamenensis:PUL__PUL6	10	3	0	0	0	0	0	0	0	1	0	1	TIGR04056;SusD-like_3|SusD_RagB;GH3;GH16_3;GH16_3;
Thermophagus_xiamenensis:PUL__PUL14	10	3	0	0	1	0	0	0	0	1	0	1	GH2;CE6;GH30_1;GH30_3;SusD-like_3|SusD_RagB;TIGR04056;
Thermophagus_xiamenensis:PUL__PUL9	10	3	0	0	0	0	0	0	0	1	0	1	GH147;SusD-like_3|SusD_RagB;TIGR04056;GH2;GH53;
Thermophagus_xiamenensis:PUL__PUL16	27	0	0	0	2	1	0	1	0	1	0	1	CBM50|GH23;GT1;TIGR04056;SusD-like_3|SusD_RagB;CE3;CE2;
Thermophagus_xiamenensis:PUL__PUL21	21	1	0	0	0	0	0	0	0	1	3	1	GH94;TIGR04056;SusD-like_3|SusD_RagB;TIGR01783;TIGR01779;TIGR02796;
Thermophagus_xiamenensis:PUL__PUL7	16	4	0	0	0	2	0	0	0	2	0	1	GT83;GT2;GH2;GH30_4;GH2;SusD-like_3|SusD_RagB;TIGR04056;GH30_4;TIGR04056;
Thermophagus_xiamenensis:PUL__PUL18	19	6	0	0	1	0	0	0	1	1	0	1	GH5_26;CE1;Sulfatase;GH43_28;GH3;GH144;GH144;SusD-like_3|SusD_RagB;TIGR04056;GH20;
Thermophagus_xiamenensis:PUL__PUL5	10	3	0	0	0	0	0	0	0	1	0	1	TIGR04056;SusD-like_3|SusD_RagB;GH5_4;GH31;GH2;
Thermophagus_xiamenensis:PUL__PUL17	6	0	0	0	0	0	0	1	0	1	0	1	CBM48|GH13;SusD-like_3|SusD_RagB;TIGR04056;
Thermophagus_xiamenensis:PUL__PUL20	17	2	0	0	0	1	0	0	0	1	0	1	GH43_4;SusD-like_3|SusD_RagB;TIGR04056;GT2;GH9;
Thermophagus_xiamenensis:PUL__PUL4	13	2	1	0	0	0	0	0	0	1	0	1	PL1_2;GH105;SusD-like_3|SusD_RagB;TIGR04056;GH2;
Thermophagus_xiamenensis:PUL__PUL10	13	5	0	0	0	1	0	0	0	1	0	1	GT19;GH16_3;GH43_19|GH43_34;GH105;GH2;GH43_24;SusD-like_3|SusD_RagB;TIGR04056;
Thermophagus_xiamenensis:PUL__PUL12	22	7	0	0	0	0	0	0	0	1	0	1	GH43_4;GH51;TIGR04056;SusD-like_3|SusD_RagB;GH43_18|GH51;GH146;GH43_18;GH97;GH2;
Thermophagus_xiamenensis:PUL__PUL8	16	0	0	0	0	1	0	0	0	2	0	1	GT2;SusD-like_2|TIGR04056;SusD-like_3|SusD_RagB;TIGR04056;
Thermophagus_xiamenensis:PUL__PUL2	13	2	0	0	0	0	0	1	0	1	0	1	GH146;GH27;CBM32|GH43_34;SusD-like_3|SusD_RagB;TIGR04056;
Thermophagus_xiamenensis:PUL__PUL1	11	1	1	0	0	0	0	0	0	1	1	1	GH105;PL1_2;SusD-like_3|SusD_RagB;TIGR04056;TIGR01785;
Thermophagus_xiamenensis:PUL__PUL15	19	1	0	0	0	1	0	0	0	1	0	1	SusD-like_3|SusD_RagB;TIGR04056;GH105;GT2;
Thermophagus_xiamenensis:PUL__PUL3	23	5	0	0	0	0	0	1	0	3	0	3	CBM4|GH10;SusD-like_3|SusD_RagB;TIGR04056;SusD-like_3|SusD_RagB;TIGR04056;GH43_12;GH115;GH43_10;GH130;GH130;SusD-like_3|SusD_RagB;TIGR04056;
Thermophagus_xiamenensis:PUL__PUL13	12	4	0	1	0	0	0	0	1	1	0	1	GH43_34;Sulfatase;GH2;GH43_3;CBM9;GH43_31;SusD-like_3|SusD_RagB;TIGR04056;
Thermophagus_xiamenensis:PUL__PUL19	12	4	0	0	0	0	0	0	0	1	0	1	GH130;GH26;GH27;GH26;SusD-like_3|SusD_RagB;TIGR04056;
Thermophagus_xiamenensis:PUL_CAZyme_rich__PUL2	11	2	0	0	0	0	0	0	0	0	1	0	GH92;TIGR01779;3.2.1.8|GH11;
Thermophagus_xiamenensis:PUL_CAZyme_rich__PUL1	9	2	0	0	0	0	0	0	0	0	1	0	GH29;GH97;TIGR01352;
Thermophagus_xiamenensis:PUL_Putative__PUL1	14	0	0	0	0	0	0	0	0	1	1	1	TIGR01783;TIGR04056;SusD-like_3|SusD_RagB;
Thermophagus_xiamenensis:PUL_Putative__PUL2	6	0	0	0	0	0	0	0	0	1	0	1	SusD-like_3|SusD_RagB;TIGR04056;
Thermophagus_xiamenensis:PUL_Putative__PUL3	6	0	0	0	0	0	0	0	0	1	0	1	TIGR04056;SusD-like_3|SusD_RagB;
Anaerophaga_thermohalophila:CAZyme_rich__PUL3	8	2	0	0	0	0	0	2	0	0	0	0	CBM32|CBM38|GH81;CBM32|GH3;GH55;GH128;
Anaerophaga_thermohalophila:CAZyme_rich__PUL5	12	0	0	0	0	3	0	0	0	0	0	0	GT4;GT4;GT4;
Anaerophaga_thermohalophila:CAZyme_rich__PUL7	19	0	2	0	0	6	0	0	0	0	0	0	GT4;GT2;GT4;GT4;GT4;GT4;PL1_2;PL1_2;
Anaerophaga_thermohalophila:CAZyme_rich__PUL13	9	0	0	0	0	4	0	0	0	0	0	0	GT2;GT2;GT4;GT26;
Anaerophaga_thermohalophila:CAZyme_rich__PUL1	7	0	0	0	0	3	0	0	0	0	0	0	GT4;GT4;GT9;
Anaerophaga_thermohalophila:CAZyme_rich__PUL12	7	1	0	0	0	2	0	0	0	0	0	0	GT4;GH130;GT4;
Anaerophaga_thermohalophila:CAZyme_rich__PUL6	14	7	0	0	0	0	0	0	0	0	0	0	GH43_1;GH5_4;GH31;GH95;GH2;GH3;GH97;
Anaerophaga_thermohalophila:CAZyme_rich__PUL10	15	2	0	0	1	1	0	0	0	0	0	0	GH43_12;GT4;GH97;CE4;
Anaerophaga_thermohalophila:CAZyme_rich__PUL4	14	3	0	0	0	1	0	0	0	0	0	0	GH51;GH146;GH2;GT19;
Anaerophaga_thermohalophila:CAZyme_rich__PUL8	9	1	0	0	0	1	0	1	0	0	0	0	GT4;GH13_26|GH77;CBM48|GH13_11;
Anaerophaga_thermohalophila:CAZyme_rich__PUL2	6	4	0	0	1	0	0	0	1	0	0	0	GH5_26;CE1;Sulfatase;GH43_28;GH3;GH144;
Anaerophaga_thermohalophila:CAZyme_rich__PUL9	9	2	0	0	0	2	0	1	0	0	0	0	CBM48|GH13_8;GT3|GT35;GH57;GT4;GH133;
Anaerophaga_thermohalophila:CAZyme_rich__PUL11	23	0	0	0	0	7	0	0	0	0	0	0	GT4;GT2;GT4;GT10;GT2;GT2;GT4;
Anaerophaga_thermohalophila:CAZyme_rich__PUL14	8	2	0	0	0	0	0	2	0	0	0	0	CBM32|CBM38|GH81;CBM32|GH3;GH55;GH128;
Anaerophaga_thermohalophila:CAZyme_rich__PUL15	13	0	0	0	1	2	0	0	0	0	0	0	CE9;GT2;GT4;
Anaerophaga_thermohalophila:PUL__PUL9	23	3	0	0	0	0	0	0	0	2	0	2	TIGR04056;SusD-like_3|SusD_RagB;TIGR04056;SusD-like_3|SusD_RagB;GH26;GH27;GH130;
Anaerophaga_thermohalophila:PUL__PUL2	12	3	0	0	0	0	0	0	0	1	0	1	GH130;GH27;GH26;SusD-like_3|SusD_RagB;TIGR04056;
Anaerophaga_thermohalophila:PUL__PUL11	15	3	1	0	2	0	0	0	0	1	0	1	TIGR04056;SusD-like_3|SusD_RagB;GH105;CE8;PL1_2;GH43_10;CE12;GH28;
Anaerophaga_thermohalophila:PUL__PUL5	11	1	0	0	0	0	0	1	0	1	0	1	CBM48|GH13;SusD_RagB;TIGR04056;GH13;
Anaerophaga_thermohalophila:PUL__PUL18	29	6	2	0	0	0	0	0	0	1	0	2	PL1_2;GH105;PL1_2;SusD-like_3|SusD_RagB;TIGR04056;GH28;GH105;GH43_10;GH31;SusD_RagB; GH9|GH9;
Anaerophaga_thermohalophila:PUL__PUL12	13	2	0	0	0	0	0	1	0	1	0	1	CBM6|GH5_46;GH16_3;GH3;SusD-like_3|SusD_RagB;TIGR04056;
Anaerophaga_thermohalophila:PUL__PUL8	14	3	0	0	0	0	0	0	0	1	0	1	GH43_4;SusD-like_3|SusD_RagB;TIGR04056;GH32;GH32;
Anaerophaga_thermohalophila:PUL__PUL15	14	2	0	0	0	0	0	1	0	2	0	2	TIGR04056;SusD-like_3|SusD_RagB;CBM4|GH10;TIGR04056;SusD-like_3|SusD_RagB;GH115;GH67;
Anaerophaga_thermohalophila:PUL__PUL4	10	1	0	0	2	0	0	0	1	1	0	1	TIGR04056;SusD-like_3|SusD_RagB;CE1;CE1;Sulfatase;GH130;
Anaerophaga_thermohalophila:PUL__PUL10	32	5	0	0	3	0	0	0	1	2	0	2	GH2;GH30_3;SusD-like_3|SusD_RagB;TIGR04056;GH43_10;GH95;GH130;Sulfatase;CE1;CE1;SusD-like_3|SusD_RagB;TIGR04056;CE1;
Anaerophaga_thermohalophila:PUL__PUL16	35	6	0	1	0	0	0	0	0	3	0	3	TIGR04056;SusD-like_3|SusD_RagB;GH92;TIGR04056;SusD-like_3|SusD_RagB;GH43_31;CBM9;GH43_3;GH2;TIGR04056;SusD-like_3|SusD_RagB;GH99;GH97;
Anaerophaga_thermohalophila:PUL__PUL17	22	5	0	0	0	0	0	0	0	1	0	1	GH32;GH32;GH32;SusD-like_3|SusD_RagB;TIGR04056;GH32;GH3;
Anaerophaga_thermohalophila:PUL__PUL14	23	0	0	0	2	0	0	0	0	1	0	1	TIGR04056;SusD-like_3|SusD_RagB;CE3;CE2;
Anaerophaga_thermohalophila:PUL__PUL3	6	1	0	0	0	0	0	0	0	1	0	1	SusD-like_3|SusD_RagB;TIGR04056;GH94;
Anaerophaga_thermohalophila:PUL__PUL1	6	1	0	0	0	0	0	0	0	1	0	1	SusD-like_3|SusD_RagB;TIGR04056;GH94;
Anaerophaga_thermohalophila:PUL__PUL13	21	1	0	0	0	1	0	0	0	1	0	1	GT2;GH3;TIGR04056;SusD-like_2;
Anaerophaga_thermohalophila:PUL__PUL6	10	3	0	0	0	0	0	0	0	1	0	1	GH144;GH144;SusD-like_3|SusD_RagB;TIGR04056;GH20;
Anaerophaga_thermohalophila:PUL__PUL7	11	1	0	0	0	0	0	0	0	1	0	1	GH130;SusD-like_3|SusD_RagB;TIGR04056;
Anaerophaga_thermohalophila:PUL_Putative__PUL1	5	0	0	0	0	0	0	0	0	1	0	1	SusD-like_3|SusD_RagB;TIGR04056;
Anaerophaga_thermohalophila:PUL_Putative__PUL2	6	0	0	0	0	0	0	0	0	1	0	1	SusD-like_2;TIGR04056;
Anaerophaga_thermohalophila:PUL_Putative__PUL3	6	0	0	0	0	0	0	0	0	1	0	1	SusD-like_2;TIGR04056;
Xiashengella_succiniciproducens:CAZyme_rich__PUL7	16	0	0	0	0	9	0	0	0	0	0	0	GT4;GT4;GT4;GT2;GT2;GT2;GT4;GT2;GT2;
Xiashengella_succiniciproducens:CAZyme_rich__PUL3	13	0	0	0	0	4	0	0	1	0	0	0	GT9;GT4;GT10;GT2;Sulfatase;
Xiashengella_succiniciproducens:CAZyme_rich__PUL6	31	4	0	0	0	1	0	1	0	0	0	0	CBM50|GH73;GH13;GH28;GH43_12;GH146;GT2;
Xiashengella_succiniciproducens:CAZyme_rich__PUL1	9	1	0	0	0	0	0	4	0	0	0	0	CBM6|GH43_2;CBM6|GH3;CBM48|CE1;CBM48|CE1;GH10;
Xiashengella_succiniciproducens:CAZyme_rich__PUL8	7	1	0	0	1	1	0	0	0	0	0	0	GT4;GH130;CE15;
Xiashengella_succiniciproducens:CAZyme_rich__PUL4	17	4	0	0	0	0	0	1	0	0	0	0	GH43_7;GH16_3;CBM6|GH43_29;GH146;GH146;
Xiashengella_succiniciproducens:CAZyme_rich__PUL2	9	0	0	0	0	3	0	0	0	0	0	0	GT2;GT2;GT4;
Xiashengella_succiniciproducens:CAZyme_rich__PUL5	15	1	0	1	0	1	0	1	0	0	0	0	CBM62;GH43_26;CE10|GH43_10;GT4;
Xiashengella_succiniciproducens:CAZyme_rich__PUL9	10	3	0	0	2	0	0	1	0	0	0	0	GH97;GH5_21;CE6|CE10;CBM48|CE1;GH3;CE1;
Xiashengella_succiniciproducens:PUL__PUL1	18	3	0	0	0	0	0	0	0	1	0	1	GH3;GH43_4;GH43_4;SusD-like_3|SusD_RagB;TIGR04056;
Xiashengella_succiniciproducens:PUL__PUL3	16	5	0	0	0	0	0	0	0	1	0	2	GH2;GH31;GH5_4;SusD-like_3|SusD_RagB;TIGR04056;SusD_RagB;GH9;GH94;
Xiashengella_succiniciproducens:PUL__PUL4	34	7	0	0	2	0	0	4	0	3	0	3	GH97;GH31;CBM6|GH43_29;GH95;GH31;CBM6|GH43_29;GH115;CE1;CE6;GH43_35;CBM4|GH10;SusD-like_3|SusD_RagB;TIGR04056;SusD-like_3|SusD_RagB;TIGR04056;CBM13|GH11;GH11;SusD-like_3|SusD_RagB;TIGR04056;
Xiashengella_succiniciproducens:PUL__PUL6	18	4	0	0	0	0	0	0	0	1	0	1	GH26;SusD-like_3|SusD_RagB;TIGR04056;GH27;GH26;GH130;
Xiashengella_succiniciproducens:PUL__PUL2	7	1	0	0	0	0	0	0	0	1	0	1	TIGR04056;SusD-like_3|SusD_RagB;GH67;
Xiashengella_succiniciproducens:PUL__PUL5	62	4	1	0	0	9	0	0	0	1	4	1	TIGR01779;GT19;TIGR01352;TIGR02803;TIGR02796;PL9_1|PL0;GH13;SusD_RagB;TIGR04056;GH65;GH13;GH13;GT4;GT4;GT4;GT4;GT4;GT2;GT2;GT2;
Xiashengella_succiniciproducens:PUL_CAZyme_rich__PUL3	14	0	0	0	1	0	0	0	0	0	3	0	TIGR01352;TIGR01352;TIGR01352;CE4;
Xiashengella_succiniciproducens:PUL_CAZyme_rich__PUL2	17	3	0	0	0	0	0	1	0	0	1	0	CBM13|GH5_21;GH43_10;GH2;GH2;TIGR01786;
Xiashengella_succiniciproducens:PUL_CAZyme_rich__PUL1	16	1	0	0	0	1	0	0	0	0	1	0	GT2;GH11|3.2.1.8;TIGR01352;
Xiashengella_succiniciproducens:PUL_Putative__PUL1	6	0	0	0	0	0	0	0	0	1	0	1	SusD-like_3|SusD_RagB;TIGR04056;
Geofilum_rubicundum:CAZyme_rich__PUL2	24	0	1	0	1	5	0	0	0	0	0	0	GT4;GT4;GT4;GT2;CE4;GT4;PL9;
Geofilum_rubicundum:CAZyme_rich__PUL12	34	0	1	0	0	8	0	0	0	0	0	0	GT2;GT2;GT2;GT4;GT4;GT4;GT4;GT4;PL9|PL0;
Geofilum_rubicundum:CAZyme_rich__PUL7	11	0	2	1	0	0	0	0	0	0	0	0	PL26;PL26;CBM13;
Geofilum_rubicundum:CAZyme_rich__PUL9	15	0	0	0	0	3	0	0	0	0	0	0	GT4;GT2;GT2;
Geofilum_rubicundum:CAZyme_rich__PUL6	12	0	0	0	0	5	0	0	0	0	0	0	GT4;GT4;GT2;GT4;GT11;
Geofilum_rubicundum:CAZyme_rich__PUL1	12	2	0	2	0	0	0	0	0	0	0	0	CBM50;CBM50;GH43_26;GH43_26;
Geofilum_rubicundum:CAZyme_rich__PUL3	11	0	0	0	0	4	0	0	0	0	0	0	GT2;GT4;GT4;GT2;
Geofilum_rubicundum:CAZyme_rich__PUL11	15	3	0	0	0	0	0	1	0	0	0	0	GH33;GH2;CBM32|GH29;GH20;
Geofilum_rubicundum:CAZyme_rich__PUL14	15	1	2	0	0	0	0	0	0	0	0	0	GH65;PL11_1;PL11_1|PL11;
Geofilum_rubicundum:CAZyme_rich__PUL5	12	3	0	0	0	0	0	0	0	0	0	0	GH105;GH43_1;GH10;
Geofilum_rubicundum:CAZyme_rich__PUL15	13	5	0	0	0	0	0	0	0	0	0	0	GH2;GH130;GH26;GH26;GH27;
Geofilum_rubicundum:CAZyme_rich__PUL16	9	2	0	0	0	2	0	1	0	0	0	0	GH133;GT4;GH57;GT3|GT35;CBM48|GH13_8;
Geofilum_rubicundum:CAZyme_rich__PUL8	17	9	0	0	0	0	0	1	0	0	0	0	GH29;GH92;GH2;GH92;GH92;GH2;CBM32|GH29;GH20;GH105;GH2;
Geofilum_rubicundum:CAZyme_rich__PUL4	18	1	1	0	0	0	0	2	0	0	0	0	CBM48|GH13_11;CBM48|GH13_10;GH13_26|GH77;PL9_1;
Geofilum_rubicundum:CAZyme_rich__PUL10	23	1	0	0	0	1	0	1	0	0	0	0	CBM77|PL1;GH43_29;GT2;
Geofilum_rubicundum:CAZyme_rich__PUL13	14	0	0	0	0	5	0	0	1	0	0	0	GT9;GT4;GT4;GT4;GT2;Sulfatase;
Geofilum_rubicundum:PUL__PUL5	20	3	0	0	0	0	0	1	0	1	0	2	CBM13|GH43_5;GH23;GH146;GH147;SusD_RagB;SusD-like_3;TIGR04056;
Geofilum_rubicundum:PUL__PUL3	23	5	0	0	0	0	0	1	0	3	1	3	TIGR04056;SusD-like_3|SusD_RagB;CBM4|GH10;TIGR04056;TIGR04056;SusD-like_3;SusD_RagB;GH115;GH115;GH67;GH43_12;GH43_18|GH51;TIGR01785;
Geofilum_rubicundum:PUL__PUL4	28	8	0	0	0	0	0	0	0	2	0	2	GH105;GH43_19|GH43_34;GH128;GH43_19;TIGR04056;SusD-like_3|SusD_RagB;TIGR04056;SusD-like_3|SusD_RagB;GH145| GH145;GH43_24;GH154;GH16_3;
Geofilum_rubicundum:PUL__PUL14	12	2	0	0	0	0	0	0	0	1	0	1	TIGR04056;SusD-like_3|SusD_RagB;GH26;GH5_4;
Geofilum_rubicundum:PUL__PUL7	46	5	0	1	1	3	0	0	0	3	0	2	SusD-like_3|SusD_RagB;TIGR04056;TIGR04056;GH9;CE1| CE1; CBM9|CBM9;GH92;TIGR04056;SusD-like_2;GH29;GH3;GH92;GT51;GT5;GT51;
Geofilum_rubicundum:PUL__PUL1	9	0	0	1	0	0	0	1	0	2	0	2	TIGR04056;TIGR04056;SusD-like_3|SusD_RagB;SusD_RagB;CBM6|GH5_46;CBM6;
Geofilum_rubicundum:PUL__PUL13	66	13	4	0	2	0	0	2	0	5	0	4	GH28;GH159;GH2;TIGR04056;TIGR04056;SusD-like_3|SusD_RagB;TIGR04056;SusD-like_3|SusD_RagB;PL11_1;PL11_1;PL11_1;GH28;PL11_1;GH2;CE12;CE12;CE12|GH106;GH105;TIGR04056;SusD-like_3|SusD_RagB;GH35;GH2;GH2;GH13;GH31;GH13;GH65;TIGR04056;SusD-like_3|SusD_RagB;CBM48|GH13;
Geofilum_rubicundum:PUL__PUL16	55	16	0	1	0	0	0	2	0	2	0	2	CBM4|GH10;GH2;GH42;TIGR04056;SusD-like_3|SusD_RagB;TIGR04056;SusD_RagB;GH10;GH43_12;GH43_12;GH43_10|GH5_21;GH97;GH95;GH95;GH43_29;CBM6;GH3;CBM48|CE1;GH43_10;GH43_10;GH109;GH43_19;GH43_29;
Geofilum_rubicundum:PUL__PUL6	19	4	2	0	2	0	0	0	0	1	0	1	GH2;PL1_2;CE8;GH28;CE12;TIGR04056;SusD-like_3|SusD_RagB;GH105;PL1_2;GH28;
Geofilum_rubicundum:PUL__PUL20	12	3	0	0	0	0	0	0	0	1	0	1	GH2;GH30_4;SusD-like_3|SusD_RagB;TIGR04056;GH30_4;
Geofilum_rubicundum:PUL__PUL17	9	1	0	0	0	0	0	0	0	1	0	1	GH16_3;SusD-like_3|SusD_RagB;TIGR04056;
Geofilum_rubicundum:PUL__PUL8	33	11	0	0	0	0	0	1	0	1	0	1	GH94;GH94;GH9;TIGR04056;SusD-like_3|SusD_RagB;GH5_4;GH31;GH31;GH95;GH95;GH43_18;GH2;GH97;CBM4|GH16_3;
Geofilum_rubicundum:PUL__PUL11	24	5	0	0	0	1	0	0	0	1	0	1	GH2;GH28;GT2;GH31;GH66;GH66;SusD-like_3|SusD_RagB;TIGR04056;
Geofilum_rubicundum:PUL__PUL19	19	2	1	0	0	0	0	0	0	2	0	1	TIGR04056;SusD-like_3|SusD_RagB;TIGR04056;PL1_2;GH105;GH28;
Geofilum_rubicundum:PUL__PUL2	17	4	0	0	0	0	0	0	0	1	0	1	GH43_5;SusD-like_3|SusD_RagB;TIGR04056;GH105;GH43_10;GH28;
Geofilum_rubicundum:PUL__PUL9	16	2	0	0	1	1	0	0	0	1	0	1	GT51;GH3;GH30_3;SusD-like_3|SusD_RagB;TIGR04056;CE8;
Geofilum_rubicundum:PUL__PUL15	23	5	0	0	0	0	0	0	0	2	0	2	GH2;GH97;GH97;GH43_4;GH43_4;TIGR04056;SusD-like_3|SusD_RagB;TIGR04056;SusD-like_3|SusD_RagB;
Geofilum_rubicundum:PUL__PUL10	14	3	0	0	1	0	0	0	0	1	0	2	CE1;GH3;GH144;GH144;SusD_RagB;SusD-like_3;TIGR04056;
Geofilum_rubicundum:PUL__PUL18	9	2	0	0	0	0	0	0	0	1	0	1	TIGR04056;SusD-like_3|SusD_RagB;GH32;GH32;
Geofilum_rubicundum:PUL__PUL12	20	5	0	3	0	0	0	0	0	1	0	1	TIGR04056;SusD-like_3|SusD_RagB;GH5;GH130;GH26;CBM32;GH5;CBM6;GH5;CBM6;
Geofilum_rubicundum:PUL_CAZyme_rich__PUL2	16	2	0	0	0	0	0	0	0	0	1	0	GH43_26;TIGR01786;GH16;
Geofilum_rubicundum:PUL_CAZyme_rich__PUL1	13	0	0	0	0	1	0	0	0	0	3	0	TIGR02796;TIGR02803;TIGR01352;GT19;
Geofilum_rubicundum:PUL_CAZyme_rich__PUL3	15	1	0	0	1	0	0	0	0	0	1	0	CE8;TIGR01782;GH3;
Geofilum_rubicundum:PUL_CAZyme_rich__PUL4	35	4	1	1	0	0	0	0	0	0	1	0	CBM13;GH31;PL14;TIGR01785;GH53;GH1;GH1;
Geofilum_rubicundum:PUL_Putative__PUL1	8	0	0	0	0	0	0	0	0	1	1	2	TIGR04056;SusD-like_3;SusD_RagB;TIGR01352;
Geofilum_rhodophaeum:CAZyme_rich__PUL6	22	0	0	0	0	9	0	0	0	0	0	0	GT4;GT4;GT4;GT2;GT2;GT74;GT4;GT23;GT2;
Geofilum_rhodophaeum:CAZyme_rich__PUL1	9	2	0	0	0	2	0	1	0	0	0	0	CBM48|GH13_8;GT3|GT35;GH57;GT4;GH133;
Geofilum_rhodophaeum:CAZyme_rich__PUL8	12	0	0	0	0	5	0	0	1	0	0	0	Sulfatase;GT2;GT4;GT4;GT4;GT9;
Geofilum_rhodophaeum:CAZyme_rich__PUL2	14	2	0	1	0	0	0	1	0	0	0	0	GH39;GH43_9;CBM13|GH43_5;CBM13;
Geofilum_rhodophaeum:CAZyme_rich__PUL7	9	4	0	0	0	0	0	1	0	0	0	0	GH5_10;GH74;CBM3|CBM64|GH9;GH48;GH5_2;
Geofilum_rhodophaeum:CAZyme_rich__PUL10	20	4	0	0	0	0	0	0	0	0	0	0	GH13_38;GH95;GH3;GH3;
Geofilum_rhodophaeum:CAZyme_rich__PUL9	9	0	0	0	0	4	0	0	0	0	0	0	GT4;GT2;GT2;GT111;
Geofilum_rhodophaeum:CAZyme_rich__PUL11	42	1	1	0	0	7	0	1	0	0	0	0	GT2;GH43_29;CBM77|PL1;PL0|PL9;GT4;GT4;GT4;GT4;GT4;GT2;
Geofilum_rhodophaeum:CAZyme_rich__PUL3	26	3	0	0	0	2	0	0	0	0	0	0	GH130;GH26;GH27;GT1;GT2;
Geofilum_rhodophaeum:CAZyme_rich__PUL13	45	2	1	0	1	5	0	1	0	0	0	0	PL9;GT4;CE4;GT2;GT4;GT4;GT4;CBM6|GH43_29;GH43_35;GH3;
Geofilum_rhodophaeum:CAZyme_rich__PUL14	16	0	0	1	0	1	0	1	0	0	0	0	GT4;CBM4|GH10;CBM13;
Geofilum_rhodophaeum:CAZyme_rich__PUL5	10	4	0	0	0	0	0	0	0	0	0	0	GH105;GH28;GH43_1;GH10;
Geofilum_rhodophaeum:CAZyme_rich__PUL12	17	2	0	0	0	0	0	1	0	0	0	0	GH28;CBM50|GH73;GH43_17;
Geofilum_rhodophaeum:CAZyme_rich__PUL4	14	0	0	0	0	3	0	0	0	0	0	0	GT51;GT5;GT51;
Geofilum_rhodophaeum:PUL__PUL5	29	10	0	0	0	0	0	0	0	3	0	3	GH2;GH105;TIGR04056;SusD-like_3|SusD_RagB;GH43_19|GH43_34;GH128;TIGR04056;SusD-like_3|SusD_RagB;TIGR04056;SusD_RagB;GH51;GH145;GH43_34;GH43_24;GH154;GH16_3;
Geofilum_rhodophaeum:PUL__PUL15	18	3	0	0	0	0	0	0	0	1	0	1	GH2;GH97;TIGR04056;SusD-like_3|SusD_RagB;GH43_4;
Geofilum_rhodophaeum:PUL__PUL8	13	1	0	0	0	0	0	0	0	2	0	2	GH26;SusD-like_3|SusD_RagB;TIGR04056;SusD-like_3|SusD_RagB;TIGR04056;
Geofilum_rhodophaeum:PUL__PUL14	29	10	0	0	0	0	0	1	0	3	0	3	GH16_3;SusD-like_3|SusD_RagB;TIGR04056;CBM4|GH16_3;GH97;GH31;GH2;GH43_18;GH95;GH31;GH5_4;SusD-like_3|SusD_RagB;TIGR04056;SusD-like_3|SusD_RagB;TIGR04056;GH9;GH94;
Geofilum_rhodophaeum:PUL__PUL4	17	3	0	0	0	1	0	0	0	1	0	1	GH15;GT20;TIGR04056;SusD-like_3|SusD_RagB;GH127;GH43_29;
Geofilum_rhodophaeum:PUL__PUL12	12	3	0	0	0	0	0	0	0	2	0	1	GH89;GH92;GH92;SusD-like_3|SusD_RagB;TIGR04056;TIGR04056;
Geofilum_rhodophaeum:PUL__PUL1	29	4	0	0	0	1	0	2	0	2	0	2	GT2;3.2.1.8|GH11;GH43_10|GH5_21;GH43_12;CBM4|GH10;SusD-like_3|SusD_RagB;TIGR04056;SusD-like_3|SusD_RagB;TIGR04056;CBM13|GH5_21;GH43_10;
Geofilum_rhodophaeum:PUL__PUL7	28	3	0	0	1	0	0	0	0	1	1	1	TIGR04056;SusD-like_3|SusD_RagB; GH16|GH16;TIGR01779|TIGR01786;GH31;GH43_26;CE7;
Geofilum_rhodophaeum:PUL__PUL3	21	3	0	0	0	0	0	0	0	1	1	1	TIGR01779;GH30_4;TIGR04056;SusD-like_3|SusD_RagB;GH30_4;GH2;
Geofilum_rhodophaeum:PUL__PUL10	10	1	1	0	0	0	0	0	0	1	0	1	SusD-like_2;TIGR04056;GH16_3;PL1_2;
Geofilum_rhodophaeum:PUL__PUL9	19	2	0	0	2	0	0	0	0	1	1	1	TIGR01779;GH3;GH30_3;SusD-like_3|SusD_RagB;TIGR04056;CE8;CE8;
Geofilum_rhodophaeum:PUL__PUL16	17	3	1	0	0	0	0	0	0	1	0	1	SusD-like_3|SusD_RagB;TIGR04056;PL11_1;GH2;GH2;GH43_19;
Geofilum_rhodophaeum:PUL__PUL11	24	5	0	0	0	0	0	0	0	1	0	1	GH97;GH53;TIGR04056;SusD-like_3|SusD_RagB;GH147;GH146;GH23;
Geofilum_rhodophaeum:PUL__PUL6	20	5	0	0	0	0	0	2	0	2	1	2	TIGR01785;CBM13|GH43_5;GH43_12;GH67;GH115;GH30_8;3.2.1.8|GH11;SusD-like_3|SusD_RagB;TIGR04056;CBM4|GH10;SusD-like_3|SusD_RagB;TIGR04056;
Geofilum_rhodophaeum:PUL__PUL13	29	2	3	0	3	0	0	0	0	2	1	2	GH28;CE12;PL1_2;GH105;PL1_2;SusD-like_3|SusD_RagB;TIGR04056;CE12;CE8;PL1_2;SusD-like_3|SusD_RagB;TIGR04056;TIGR01785;
Geofilum_rhodophaeum:PUL__PUL2	76	18	4	0	2	0	0	2	0	5	0	5	GH28;CBM48|GH13;SusD_RagB;TIGR04056;GH65;GH13;GH31;GH13;GH2;SusD-like_3|SusD_RagB;TIGR04056;GH105;CE12|GH106;CE12;GH2;PL11_1;GH28;PL11_1;GH2;GH35;PL11_1;PL11_1;SusD-like_3|SusD_RagB;TIGR04056;SusD-like_3|SusD_RagB;TIGR04056;GH2;GH159;GH28;GH43_5;CE8;SusD-like_3|SusD_RagB;TIGR04056;GH105;GH43_10;GH28;
Geofilum_rhodophaeum:PUL_CAZyme_rich__PUL3	21	4	0	0	0	0	0	0	0	0	1	0	TIGR01782;GH2;GH42;GH3;GH51;
Geofilum_rhodophaeum:PUL_CAZyme_rich__PUL1	16	0	0	0	0	1	0	0	0	0	4	0	TIGR01779;GT19;TIGR01352;TIGR02803;TIGR02796;
Geofilum_rhodophaeum:PUL_CAZyme_rich__PUL2	18	1	0	0	0	1	0	0	0	0	1	0	GH2;GT2;TIGR01785;
Geofilum_rhodophaeum:PUL_Putative__PUL1	6	0	0	0	0	0	0	0	0	1	0	1	SusD_RagB;TIGR04056;
Alkaliflexus_imshenetskii:CAZyme_rich__PUL8	25	3	0	0	0	0	0	1	0	0	0	0	GH109;GH5_55;GH97;CBM4|GH5_25;
Alkaliflexus_imshenetskii:CAZyme_rich__PUL4	12	0	0	0	0	6	0	0	1	0	0	0	GT9;GT2;GT2;GT2;GT4;GT2;Sulfatase;
Alkaliflexus_imshenetskii:CAZyme_rich__PUL5	17	2	0	0	0	1	0	0	0	0	0	0	GT1;GH26;GH130;
Alkaliflexus_imshenetskii:CAZyme_rich__PUL2	22	0	0	0	0	4	0	0	0	0	0	0	GT2;GT2;GT26;GT2;
Alkaliflexus_imshenetskii:CAZyme_rich__PUL1	9	2	0	0	0	2	0	1	0	0	0	0	CBM48|GH13_8;GT3|GT35;GH57;GT4;GH133;
Alkaliflexus_imshenetskii:CAZyme_rich__PUL9	9	4	0	0	0	0	0	0	1	0	0	0	GH2;Sulfatase;GH97;GH5_55;GH78;
Alkaliflexus_imshenetskii:CAZyme_rich__PUL7	17	0	0	0	0	8	0	0	0	0	0	0	GT2;GT4;GT4;GT4;GT4;GT2;GT2;GT2;
Alkaliflexus_imshenetskii:CAZyme_rich__PUL6	17	2	0	0	0	0	0	1	0	0	0	0	GH10;GH43_1;CBM4|GH10;
Alkaliflexus_imshenetskii:CAZyme_rich__PUL3	26	1	0	0	0	4	0	0	0	0	0	0	GT51;GT5;GH109|GH0;GT2;GT51;
Alkaliflexus_imshenetskii:PUL__PUL13	15	0	0	0	1	0	0	0	0	1	1	1	TIGR01352;TIGR04056;SusD-like_2;CE6;
Alkaliflexus_imshenetskii:PUL__PUL7	29	7	1	1	0	0	0	1	0	2	0	2	CBM48|GH13;SusD_RagB;TIGR04056;GH65;GH13;GH13;GH29;CBM9;PL1_2;SusD-like_3|SusD_RagB;TIGR04056;GH105;GH43_10;GH28;
Alkaliflexus_imshenetskii:PUL__PUL5	18	3	0	0	0	0	0	1	0	1	0	1	CBM50|GH73;GH31;GH43_33;GH43_3;TIGR04056;SusD-like_3|SusD_RagB;
Alkaliflexus_imshenetskii:PUL__PUL8	54	19	0	0	0	0	0	1	2	1	0	1	GH13|GH13_20;GH92;GH3;GH2;GH20;GH33;GH29;SusD-like|SusD-like_2;TIGR04056;GH92;GH35;GH95;CBM32|GH29;Sulfatase;GH27;Sulfatase;GH2;GH110;GH33;GH92;GH92;GH2;GH92;GH20;
Alkaliflexus_imshenetskii:PUL__PUL11	52	15	0	0	3	0	0	9	0	2	0	2	GH2;TIGR04056;SusD-like_3|SusD_RagB;TIGR04056;SusD-like_3|SusD_RagB;CBM4|GH10;GH43_10|GH5_21;GH43_12;GH8;CE1|GH10;CBM48|CE1;CE1;CBM48|CE1;CBM48|CE1;CE6;CE1;CBM6|GH3;GH95;CBM6|GH43_29;GH2;CBM6|GH43_29;GH31;GH97;GH31;GH3;CBM6|GH43_29;GH43_10;GH51;GH97;GH43_35;GH146;
Alkaliflexus_imshenetskii:PUL__PUL12	31	3	0	0	0	0	0	0	0	1	2	1	GH9|GH9;GH3;TIGR01779;GH16| GH16;SusD-like_3|SusD_RagB;TIGR04056;TIGR01785;
Alkaliflexus_imshenetskii:PUL__PUL1	13	3	0	0	0	0	0	0	0	1	0	1	GH140;GH148;GH30;SusD-like_3|SusD_RagB;TIGR04056;
Alkaliflexus_imshenetskii:PUL__PUL10	12	1	0	0	0	0	0	0	0	2	0	2	TIGR04056;SusD-like_3|SusD_RagB;TIGR04056;SusD-like_3|SusD_RagB;GH26;
Alkaliflexus_imshenetskii:PUL__PUL14	18	3	0	0	0	0	0	0	0	2	0	2	GH105;SusD-like_3|SusD_RagB;TIGR04056;GH9;GH16_3;SusD-like_3|SusD_RagB;TIGR04056;
Alkaliflexus_imshenetskii:PUL__PUL2	23	3	0	0	0	0	0	0	0	1	0	1	GH31;SusD-like_3|SusD_RagB;TIGR04056;GH36;GH108;
Alkaliflexus_imshenetskii:PUL__PUL9	21	4	0	0	0	0	0	0	0	1	0	1	GH3;GH30_3;GH30_3;SusD-like_3|SusD_RagB;TIGR04056;GH24;
Alkaliflexus_imshenetskii:PUL__PUL6	23	3	1	0	1	0	0	1	0	1	0	2	SusD-like_3|SusD_RagB;PL1;CE1;CBM32|GH43_28;GH144;GH3;GH144;SusD-like_3|SusD_RagB;TIGR04056;
Alkaliflexus_imshenetskii:PUL__PUL3	34	4	3	0	5	0	0	2	0	3	0	3	GH28;CE12;PL1_2;GH105;CBM35|PL1;PL1_2;SusD-like_3|SusD_RagB;TIGR04056;CE12;GH28;CE8;GH105;CE8;PL1_2;CE8;CBM6|GH16_3;SusD-like_3|SusD_RagB;TIGR04056;SusD-like_3|SusD_RagB;TIGR04056;
Alkaliflexus_imshenetskii:PUL__PUL4	50	12	0	1	0	0	0	0	0	3	1	3	GH97;GH2;GH95;GH2;GH5_4;SusD-like_3|SusD_RagB;TIGR04056;SusD-like_3|SusD_RagB;TIGR04056;GH9;GH94;CBM6;GH3;GH50;GH2;GH10;SusD-like_3|SusD_RagB;TIGR04056;TIGR01779;GH28;
Alkaliflexus_imshenetskii:PUL_CAZyme_rich__PUL5	26	1	0	0	1	1	0	0	0	0	3	0	TIGR02796;TIGR02803;TIGR01352;GT19; CE1|CE1;GH1;
Alkaliflexus_imshenetskii:PUL_CAZyme_rich__PUL4	29	1	0	0	1	1	0	0	0	0	1	0	GH13_38;CE15;TIGR01785;GT2;
Alkaliflexus_imshenetskii:PUL_CAZyme_rich__PUL2	14	0	0	0	1	0	0	0	0	0	2	0	TIGR01352;TIGR01352;CE4;
Alkaliflexus_imshenetskii:PUL_CAZyme_rich__PUL1	9	1	0	0	0	1	0	0	0	0	1	0	GT20;GH15;TIGR01785;
Alkaliflexus_imshenetskii:PUL_CAZyme_rich__PUL3	14	1	0	1	0	0	0	0	0	0	1	0	GH13_7;CBM20;TIGR01352;
Alkaliflexus_imshenetskii:PUL_Putative__PUL2	6	0	0	0	0	0	0	0	0	1	0	1	SusD_RagB;TIGR04056;
Alkaliflexus_imshenetskii:PUL_Putative__PUL1	6	0	0	0	0	0	0	0	0	1	0	1	SusD-like_3|SusD_RagB;TIGR04056;
Alkalitalea_saponilacus:CAZyme_rich__PUL14	24	4	0	1	0	0	0	0	0	0	0	0	GH42;GH35;GH2;GH115;CBM13;
Alkalitalea_saponilacus:CAZyme_rich__PUL13	15	1	0	0	1	0	0	1	0	0	0	0	GH13_5;CE11;CBM50|GH23;
Alkalitalea_saponilacus:CAZyme_rich__PUL4	28	0	1	0	0	8	0	0	0	0	0	0	PL9|PL0;GT2;GT4;GT4;GT4;GT4;GT2;GT2;GT2;
Alkalitalea_saponilacus:CAZyme_rich__PUL1	10	5	0	0	0	0	0	0	0	0	0	0	GH2;GH43_12;GH3;GH67;GH3;
Alkalitalea_saponilacus:CAZyme_rich__PUL7	13	1	0	0	0	2	0	0	0	0	0	0	GH115;GT4;GT2;
Alkalitalea_saponilacus:CAZyme_rich__PUL9	26	1	0	0	1	3	0	0	0	0	0	0	GT51;GT5;GH0|GH109;GT2;CE12;
Alkalitalea_saponilacus:CAZyme_rich__PUL10	18	0	0	0	0	5	0	0	0	0	0	0	GT4;GT26;GT4;GT4;GT4;
Alkalitalea_saponilacus:CAZyme_rich__PUL11	8	2	0	0	0	1	0	0	0	0	0	0	GH3;GH3;GT30;
Alkalitalea_saponilacus:CAZyme_rich__PUL6	18	7	0	0	0	0	0	0	0	0	0	0	GH2;GH43_19;GH43_19;GH42;GH43_29;GH30_4;GH2;
Alkalitalea_saponilacus:CAZyme_rich__PUL2	10	1	0	0	0	2	0	0	0	0	0	0	GH130;GT4;GT4;
Alkalitalea_saponilacus:CAZyme_rich__PUL19	38	0	0	1	0	10	0	0	0	0	0	0	GT2;GT2;GT2;GT4;GT2;GT2;GT4;GT4;GT4;GT4;CBM50;
Alkalitalea_saponilacus:CAZyme_rich__PUL3	22	4	0	0	0	0	0	1	0	0	0	0	CBM4|GH5_25;GH105;GH2;GH5_55;GH109;
Alkalitalea_saponilacus:CAZyme_rich__PUL18	13	0	0	1	0	0	0	2	0	0	0	0	CBM13;CBM13|GH11;CBM4|GH10;
Alkalitalea_saponilacus:CAZyme_rich__PUL16	7	1	1	0	1	0	0	0	0	0	0	0	PL1_2;CE12;GH105;
Alkalitalea_saponilacus:CAZyme_rich__PUL12	9	2	0	0	0	2	0	1	0	0	0	0	CBM48|GH13_8;GT3|GT35;GH57;GT4;GH133;
Alkalitalea_saponilacus:CAZyme_rich__PUL17	14	2	0	0	0	1	0	0	0	0	0	0	GT4;GH105;GH20;
Alkalitalea_saponilacus:CAZyme_rich__PUL15	18	2	0	0	0	0	0	1	0	0	0	0	CBM67|GH78;GH3;GH9;
Alkalitalea_saponilacus:CAZyme_rich__PUL5	7	3	0	0	0	0	0	0	0	0	0	0	GH10;GH10;GH43_1;
Alkalitalea_saponilacus:CAZyme_rich__PUL8	7	1	0	0	0	1	0	1	0	0	0	0	GH50;CBM6|GH16_3;GT51;
Alkalitalea_saponilacus:PUL__PUL7	35	7	0	0	0	0	0	2	0	1	0	1	GH28;GH13;GH31;GH13;GH65;TIGR04056;SusD_RagB;CBM48|GH13;CBM36|GH8;GH154;GH13_7|GH13;
Alkalitalea_saponilacus:PUL__PUL8	22	6	0	0	0	0	0	1	0	2	0	2	GH128;TIGR04056;SusD-like_3|SusD_RagB;TIGR04056;SusD-like_3|SusD_RagB;GH16_3;GH43_34;GH2;GH31;GH97;CBM4|GH16_3;
Alkalitalea_saponilacus:PUL__PUL9	16	3	1	0	0	0	0	1	0	1	0	1	TIGR04056;SusD-like_3|SusD_RagB;GH105;CBM13|PL1;PL9_1;GH43_26;GH43_10;
Alkalitalea_saponilacus:PUL__PUL2	17	5	0	0	0	0	0	0	0	1	0	1	GH23;GH53;GH147;SusD-like_3|SusD_RagB;TIGR04056;GH2;GH53;
Alkalitalea_saponilacus:PUL__PUL4	10	1	0	0	0	0	0	1	0	1	0	1	GH3;CBM6|GH5_46;SusD-like_3|SusD_RagB;TIGR04056;
Alkalitalea_saponilacus:PUL__PUL1	9	0	2	0	0	0	0	0	0	1	0	1	TIGR04056;SusD-like_3|SusD_RagB;PL1_2;PL1_2;
Alkalitalea_saponilacus:PUL__PUL3	63	10	3	0	2	0	0	0	0	3	0	3	GH2;GH28;CE12;GH106;GH28;PL11_1;PL11_1;SusD-like_3|SusD_RagB;TIGR04056;SusD-like_3|SusD_RagB;TIGR04056;GH159;GH43_5;PL1_2;SusD-like_3|SusD_RagB;TIGR04056;GH105;CE8;GH43_10;GH28;GH13;
Alkalitalea_saponilacus:PUL__PUL6	10	1	0	0	0	0	0	0	0	2	0	2	TIGR04056;SusD-like_3|SusD_RagB;TIGR04056;SusD-like_3|SusD_RagB;GH16_3;
Alkalitalea_saponilacus:PUL__PUL5	71	22	0	2	7	0	0	11	0	4	0	4	GH43_4;SusD-like_3|SusD_RagB;TIGR04056;SusD-like_3|SusD_RagB;TIGR04056; GH43_5|GH43|GH43_5;CBM13|GH43_4;GH97;GH146;GH2;CBM6|CE1;CBM6|GH43_29;CE6; GH9|GH9;CBM48|CE1;CE1;CE1;CBM48;CBM48|CE1;CE1;CE1;CE1;GH43_12;GH43_10|GH5_21;GH43_35;GH30_8;GH51;GH43_10;CBM6|GH43_29;GH97;GH146;CBM57|GH10;GH3;GH31;GH97;GH31;GH146;GH2;CE1;CBM6|GH43_29;GH95;CBM4;GH43_12;CBM13|GH11;CBM13|GH5_21;CBM4|GH10;SusD-like_3|Sus…
Alkalitalea_saponilacus:PUL__PUL11	29	11	0	0	0	1	0	3	0	1	0	1	GH94;GH9;GH2;GH5_4;CBM32|GH43_28;GH43_18;GH2;GH105;GH43_19|GH43_34;GH43_24;GH43_29;SusD-like_3|SusD_RagB;TIGR04056;GT51;CBM48|GH13_11;CBM48|GH13_10;GH13_26|GH77;
Alkalitalea_saponilacus:PUL__PUL12	8	1	0	0	0	0	0	0	0	1	0	1	TIGR04056;SusD-like_3|SusD_RagB;GH16_3;
Alkalitalea_saponilacus:PUL__PUL10	26	1	0	0	1	1	0	0	0	1	0	1	CE15;GT2;GH95;TIGR04056;SusD-like_3|SusD_RagB;
Alkalitalea_saponilacus:PUL_CAZyme_rich__PUL1	28	2	1	1	0	1	0	0	0	0	2	0	CBM13;PL9_1;GH2;GT20;GH15;TIGR01785;TIGR01783;
Alkalitalea_saponilacus:PUL_CAZyme_rich__PUL2	23	2	0	0	0	0	0	0	0	0	2	0	TIGR01783;GH16| GH16;TIGR01785; GH9|GH9;
Natronoflexus_pectinivorans:CAZyme_rich__PUL4	14	2	0	0	0	1	0	0	0	0	0	0	GH20;GH105;GT4;
Natronoflexus_pectinivorans:CAZyme_rich__PUL1	17	2	0	0	0	0	0	1	0	0	0	0	CBM48|CE1;GH115;GH2;
Natronoflexus_pectinivorans:CAZyme_rich__PUL14	13	5	1	0	0	0	0	0	0	0	0	0	GH2;GH43_12;GH3;GH67;GH3;PL9_2|PL9;
Natronoflexus_pectinivorans:CAZyme_rich__PUL12	21	0	0	0	0	10	0	0	0	0	0	0	GT4;GT4;GT2;GT2;GT2;GT2;GT4;GT2;GT2;GT4;
Natronoflexus_pectinivorans:CAZyme_rich__PUL6	7	1	0	0	0	1	0	1	0	0	0	0	GT51;CBM6|GH16_3;GH50;
Natronoflexus_pectinivorans:CAZyme_rich__PUL3	18	0	0	1	0	0	0	2	0	0	0	0	CBM4|GH10;CBM13|GH11;CBM13;
Natronoflexus_pectinivorans:CAZyme_rich__PUL11	12	1	0	0	0	2	0	0	0	0	0	0	GH130;GT4;GT4;
Natronoflexus_pectinivorans:CAZyme_rich__PUL13	18	0	0	0	0	8	0	0	0	0	0	0	GT2;GT2;GT2;GT4;GT4;GT4;GT4;GT2;
Natronoflexus_pectinivorans:CAZyme_rich__PUL5	18	1	0	0	0	3	0	0	0	0	0	0	GT2;GH109|GH0;GT5;GT51;
Natronoflexus_pectinivorans:CAZyme_rich__PUL7	18	0	0	0	0	7	0	0	0	0	0	0	GT2;GT94;GT4;GT2;GT4;GT4;GT4;
Natronoflexus_pectinivorans:CAZyme_rich__PUL10	15	1	0	0	1	0	0	1	0	0	0	0	GH13_5;CE11;CBM50|GH23;
Natronoflexus_pectinivorans:CAZyme_rich__PUL15	25	0	1	0	0	2	0	0	2	0	0	0	Sulfatase;Sulfatase;GT83;GT2;PL9|PL0;
Natronoflexus_pectinivorans:CAZyme_rich__PUL8	9	2	0	0	0	1	0	0	0	0	0	0	GH3;GH3;GT30;
Natronoflexus_pectinivorans:CAZyme_rich__PUL16	13	3	0	0	0	0	0	1	0	0	0	0	CBM4|GH5_25;GH105;GH2;GH5_55;
Natronoflexus_pectinivorans:CAZyme_rich__PUL9	9	2	0	0	0	2	0	1	0	0	0	0	CBM48|GH13_8;GT3|GT35;GH57;GT4;GH133;
Natronoflexus_pectinivorans:CAZyme_rich__PUL2	22	7	0	0	0	0	0	0	0	0	0	0	GH2;GH43_19;GH43_19;GH42;GH43_29;GH30_4;GH2;
Natronoflexus_pectinivorans:PUL__PUL7	30	11	0	0	0	1	0	3	0	2	0	2	GH13_26|GH77;CBM48|GH13_10;CBM48|GH13_11;GT51;TIGR04056;SusD-like_3|SusD_RagB;GH43_29;GH43_24;GH43_19|GH43_34;GH105;GH2;GH43_18;CBM32|GH43_28;GH5_4;SusD-like_3|SusD_RagB;TIGR04056;GH2;GH9;GH94;
Natronoflexus_pectinivorans:PUL__PUL9	58	9	2	0	2	0	0	0	0	2	1	2	GH13;GH43_10;CE8;GH105;GH43_5;GH159;TIGR04056;SusD-like_3|SusD_RagB;TIGR04056;SusD-like_3|SusD_RagB;PL11_1;PL11_1;GH28;TIGR01352;GH106;CE12;GH28;GH2;
Natronoflexus_pectinivorans:PUL__PUL1	12	0	0	0	0	0	0	1	0	1	0	1	SusD-like_2;TIGR04056;CBM13|GH43_5;
Natronoflexus_pectinivorans:PUL__PUL2	75	22	0	1	6	0	0	11	0	5	0	5	GH43_4;SusD-like_3|SusD_RagB;TIGR04056;SusD-like_3|SusD_RagB;TIGR04056;GH43|GH43_5| GH43_5;CBM13|GH43_4;GH97;GH146;GH2;CBM6|CE1;CE6; GH9|GH9;CBM48|CE1;CBM48|CE1;CE1;CE1;CE1;CE1;GH43_12;GH43_10|GH5_21;GH43_35;GH30_8;GH51;GH43_10;CBM6|GH43_29;GH97;GH146;CBM57|GH10;GH3;GH31;GH97;GH31;CBM6|GH3;GH146;GH2;CE1;CBM6|GH43_29;GH95;CBM4;GH43_12;CBM13|GH11;TIGR04056;SusD-like_3|SusD_RagB;CBM13|GH5_21;CBM4|GH…
Natronoflexus_pectinivorans:PUL__PUL12	16	5	0	0	0	0	0	0	0	1	0	1	GH23;GH53;GH147;SusD-like_3|SusD_RagB;TIGR04056;GH2;GH53;
Natronoflexus_pectinivorans:PUL__PUL3	16	2	0	0	0	0	0	0	0	3	0	3	TIGR04056;SusD-like_3|SusD_RagB;TIGR04056;SusD-like_3|SusD_RagB;GH26;TIGR04056;SusD-like_3|SusD_RagB;GH16_3;
Natronoflexus_pectinivorans:PUL__PUL6	8	1	0	0	0	0	0	0	0	1	0	1	GH16_3;SusD-like_3|SusD_RagB;TIGR04056;
Natronoflexus_pectinivorans:PUL__PUL13	9	0	2	0	0	0	0	0	0	1	0	1	PL1_2;PL1_2;SusD-like_3|SusD_RagB;TIGR04056;
Natronoflexus_pectinivorans:PUL__PUL11	23	1	0	0	1	1	0	0	0	1	0	1	CE15;GT2;GH95;TIGR04056;SusD-like_3|SusD_RagB;
Natronoflexus_pectinivorans:PUL__PUL4	37	9	0	0	0	0	0	1	0	2	0	2	GH28;GH13;GH31;GH13;GH65;TIGR04056;SusD_RagB;CBM48|GH13;GH154;TIGR04056;SusD-like_3|SusD_RagB;GH30_3;GH3;GH13_7|GH13;
Natronoflexus_pectinivorans:PUL__PUL5	26	7	0	0	0	0	0	1	0	2	0	2	GH145;GH128;TIGR04056;SusD-like_3|SusD_RagB;TIGR04056;SusD-like_3|SusD_RagB;GH16_3;GH43_34;GH2;GH31;GH97;CBM4|GH16_3;
Natronoflexus_pectinivorans:PUL__PUL8	11	2	0	0	0	0	0	1	0	1	0	1	GH2;CBM32|GH5_10;GH26;SusD-like_3|SusD_RagB;TIGR04056;
Natronoflexus_pectinivorans:PUL__PUL10	16	3	1	0	0	0	0	1	0	1	0	1	TIGR04056;SusD-like_3|SusD_RagB;GH105;CBM13|PL1;PL9_1;GH43_26;GH43_10;
Natronoflexus_pectinivorans:PUL_CAZyme_rich__PUL3	14	2	0	0	0	0	0	0	0	0	1	0	GH9|GH9;TIGR01785;GH16| GH16;
Natronoflexus_pectinivorans:PUL_CAZyme_rich__PUL2	22	1	0	0	0	0	0	0	0	0	3	0	TIGR01783;TIGR01352;TIGR01352;GH9;
Natronoflexus_pectinivorans:PUL_CAZyme_rich__PUL1	27	3	0	1	0	0	0	0	0	0	1	0	GH42;GH35;GH2;CBM13;TIGR01786;
Natronoflexus_pectinivorans:PUL_CAZyme_rich__PUL4	30	2	1	1	0	1	0	0	0	0	2	0	TIGR01783;TIGR01785;GH15;GT20;GH2;PL9_1;CBM13;
Saccharicrinis_aurantiacus:CAZyme_rich__PUL1	13	4	0	0	0	0	0	0	1	0	0	0	GH86;Sulfatase;GH29;GH29;GH29;
Saccharicrinis_aurantiacus:CAZyme_rich__PUL14	25	1	0	0	0	4	0	0	0	0	0	0	GH16_11;GT30;GT4;GT4;GT4;
Saccharicrinis_aurantiacus:CAZyme_rich__PUL11	12	2	0	0	0	2	0	0	0	0	0	0	GH130;GT4;GH130;GT4;
Saccharicrinis_aurantiacus:CAZyme_rich__PUL7	37	4	0	0	0	7	0	1	5	0	0	0	Sulfatase;GT2;GT4;GT4;GT2;GT2;GT4;GT4;Sulfatase;GH28;GH31;GH28;CBM6|GH43_2;GH105;Sulfatase;Sulfatase;Sulfatase;
Saccharicrinis_aurantiacus:CAZyme_rich__PUL10	17	4	0	0	0	0	0	0	0	0	0	0	GH16_14;GH86;GH2;GH16_15;
Saccharicrinis_aurantiacus:CAZyme_rich__PUL4	17	0	0	1	0	2	0	0	1	0	0	0	GT2; GT83|GT83;Sulfatase;CBM50;
Saccharicrinis_aurantiacus:CAZyme_rich__PUL12	13	3	0	0	0	0	0	0	0	0	0	0	GH16_11;GH136;GH82;
Saccharicrinis_aurantiacus:CAZyme_rich__PUL9	24	4	0	0	0	1	0	0	0	0	0	0	GH31;GH13_38;GH2;GH36;GT83;
Saccharicrinis_aurantiacus:CAZyme_rich__PUL3	17	3	0	0	0	0	0	0	2	0	0	0	GH2;GH2;Sulfatase;Sulfatase;GH2;
Saccharicrinis_aurantiacus:CAZyme_rich__PUL13	23	6	0	0	0	1	0	0	5	0	0	0	GH15;GT20;Sulfatase;GH30_2;GH2;GH86;Sulfatase;GH141;Sulfatase;GH2;Sulfatase;Sulfatase;
Saccharicrinis_aurantiacus:CAZyme_rich__PUL16	10	2	0	0	0	2	0	1	0	0	0	0	CBM48|GH13_8;GT3|GT35;GH57;GT4;GH133;
Saccharicrinis_aurantiacus:CAZyme_rich__PUL8	12	3	0	0	0	1	0	0	0	0	0	0	GT2;GH2;GH82;GH13_14;
Saccharicrinis_aurantiacus:CAZyme_rich__PUL6	13	2	0	0	0	1	0	0	0	0	0	0	GT2;GH117;GH2;
Saccharicrinis_aurantiacus:CAZyme_rich__PUL2	10	0	0	1	0	1	0	1	1	0	0	0	Sulfatase;GT4;CBM26|GH13_19|GH13_6;CBM20;
Saccharicrinis_aurantiacus:CAZyme_rich__PUL15	13	3	0	0	0	0	0	1	0	0	0	0	GH43_12;GH3;GH43|GH43_29;CBM6|GH43_29;
Saccharicrinis_aurantiacus:CAZyme_rich__PUL5	11	0	0	0	0	4	0	0	0	0	0	0	GT26;GT4;GT4;GT2;
Saccharicrinis_aurantiacus:PUL__PUL11	8	1	0	0	0	0	0	0	1	1	0	1	SusD-like_3|SusD_RagB;TIGR04056;GH16_17;Sulfatase;
Saccharicrinis_aurantiacus:PUL__PUL20	12	2	0	0	0	0	0	0	1	1	0	1	GH25;TIGR04056;SusD-like_3|SusD_RagB;Sulfatase;GH16_17;
Saccharicrinis_aurantiacus:PUL__PUL6	56	4	0	0	0	1	0	3	7	3	0	3	GH167;GH110;TIGR04056;SusD-like_3|SusD_RagB;Sulfatase;CBM35|GH2;Sulfatase;GH82;CBM50|GH73;GH16_16;CBM6|GH74;Sulfatase;Sulfatase;Sulfatase;Sulfatase;TIGR04056;SusD-like_3|SusD_RagB;Sulfatase;TIGR04056;SusD-like_2;GT4;
Saccharicrinis_aurantiacus:PUL__PUL5	58	12	0	0	1	0	0	2	6	2	1	2	TIGR01352;GH117;GH117;GH117;GH117;GH3;Sulfatase; GH16|GH16;GH16;PL0|GH141;SusD-like_3|SusD_RagB;TIGR04056;GH3;SusD-like_3|SusD_RagB;TIGR04056;GH9;GH94;Sulfatase;Sulfatase;Sulfatase;CE6; GH74|CBM6|GH74;Sulfatase;GH43_29;GH2;Sulfatase;
Saccharicrinis_aurantiacus:PUL__PUL14	15	4	0	0	0	0	0	0	2	1	0	1	Sulfatase;GH117;GH29;Sulfatase;GH29;GH2;TIGR04056;SusD-like_3|SusD_RagB;
Saccharicrinis_aurantiacus:PUL__PUL8	22	6	0	1	0	0	0	0	0	1	0	1	GH92;GH92;GH92;CBM9;GH2;GH92;TIGR04056;SusD-like_2;GH20;
Saccharicrinis_aurantiacus:PUL__PUL4	16	4	1	0	0	0	0	0	1	1	0	1	GH2;TIGR04056;SusD-like_3|SusD_RagB;GH5_8;PL29;Sulfatase;GH88;GH2;
Saccharicrinis_aurantiacus:PUL__PUL7	28	1	0	0	1	0	0	0	2	1	3	1	TIGR01352;TIGR01352;Sulfatase;Sulfatase;TIGR04056;SusD-like_3|SusD_RagB;TIGR01786;GH26;CE6;
Saccharicrinis_aurantiacus:PUL__PUL13	12	1	0	0	0	0	0	0	0	1	0	1	GH16;SusD-like_3|SusD_RagB;TIGR04056;
Saccharicrinis_aurantiacus:PUL__PUL15	37	7	0	1	0	0	0	1	4	1	1	1	CBM6;TIGR01352;GH29;Sulfatase;GH2;GH2;PL0|GH141;GH117;GH2;GH29;Sulfatase;GH29;Sulfatase;Sulfatase;TIGR04056;SusD-like_3|SusD_RagB;
Saccharicrinis_aurantiacus:PUL__PUL18	18	0	0	0	0	2	0	0	0	2	0	2	GT4;GT51;SusD-like_3|SusD_RagB;TIGR04056;TIGR04056;SusD-like_3|SusD_RagB;
Saccharicrinis_aurantiacus:PUL__PUL17	28	2	0	0	1	1	0	0	0	1	0	1	CE2;GT2;GH109;GH0;SusD-like_3|SusD_RagB;TIGR04056;
Saccharicrinis_aurantiacus:PUL__PUL1	4	0	0	0	0	0	0	1	0	1	0	1	SusD-like_3|SusD_RagB;TIGR04056;CBM57|GH2;
Saccharicrinis_aurantiacus:PUL__PUL27	34	4	0	0	1	1	0	1	1	1	0	1	GT2;CBM48|GH13;GH13_20;SusD-like_3|SusD_RagB;TIGR04056;GH65;GH144;GH43_28;CE1;Sulfatase;
Saccharicrinis_aurantiacus:PUL__PUL22	25	4	0	0	0	0	0	0	2	1	1	1	Sulfatase;GH2;Sulfatase;GH136;TIGR04056;SusD-like_3|SusD_RagB;TIGR01352;GH3;GH2;
Saccharicrinis_aurantiacus:PUL__PUL24	40	2	1	0	0	3	0	0	1	2	0	3	GT4;GH5_42;GT2;GT2;SusD-like_3|SusD_RagB;PL9_2;TIGR04056;SusD-like_3|SusD_RagB;TIGR04056;SusD-like_3|SusD_RagB;Sulfatase;GH117;
Saccharicrinis_aurantiacus:PUL__PUL26	25	4	0	0	0	0	0	0	0	1	2	1	GH2;GH86;TIGR01782;TIGR01786;GH3;GH2;TIGR04056;SusD-like_3|SusD_RagB;
Saccharicrinis_aurantiacus:PUL__PUL23	27	7	0	0	0	1	0	0	2	1	0	1	GH3;TIGR04056;SusD-like_3|SusD_RagB;GH10;GH10;GH43_1;GH16_15;Sulfatase;Sulfatase;GH109;GH109;GT2;
Saccharicrinis_aurantiacus:PUL__PUL12	27	0	0	0	0	10	0	0	0	1	0	1	TIGR04056;SusD-like_3;GT4;GT2;GT4;GT4;GT4;GT2;GT4;GT4;GT4;GT4;
Saccharicrinis_aurantiacus:PUL__PUL3	26	5	0	0	0	0	0	0	3	1	0	1	Sulfatase;GH16;Sulfatase;GH117;GH86;Sulfatase;GH16_16;TIGR04056;SusD-like_3|SusD_RagB;GH86;
Saccharicrinis_aurantiacus:PUL__PUL19	19	3	0	0	1	0	0	0	0	2	0	2	GH5_7;TIGR04056;SusD-like_3|SusD_RagB;GH130;CE6;TIGR04056;SusD-like_3|SusD_RagB;GH130;
Saccharicrinis_aurantiacus:PUL__PUL16	26	2	0	0	0	0	0	5	1	1	0	1	Sulfatase;GH2;GH117;CBM64|GH5_1;CBM64|GH5_10;CBM64|GH48;CBM3|CBM64|GH9;CBM6|GH5_2;SusD-like_3|SusD_RagB;TIGR04056;
Saccharicrinis_aurantiacus:PUL__PUL9	13	4	0	0	0	0	0	0	0	1	0	1	TIGR04056;SusD-like_3|SusD_RagB;GH16_3;GH2;GH3;GH3;
Saccharicrinis_aurantiacus:PUL__PUL2	5	0	0	0	0	0	0	1	0	1	0	1	SusD-like_3|SusD_RagB;TIGR04056;CBM57|GH2;
Saccharicrinis_aurantiacus:PUL__PUL25	13	4	0	0	0	0	0	0	1	1	0	1	TIGR04056;SusD-like_3|SusD_RagB;GH26;GH26;GH130;Sulfatase;GH5_7;
Saccharicrinis_aurantiacus:PUL__PUL10	54	3	0	0	1	2	0	1	3	2	0	2	TIGR04056;SusD-like_3|SusD_RagB;GT2;GT4;Sulfatase;GH3;CBM6|GH5_46;TIGR04056;SusD-like_3|SusD_RagB;GH30_3;GH30_1;Sulfatase;Sulfatase;CE4;
Saccharicrinis_aurantiacus:PUL__PUL21	11	3	0	0	0	0	0	0	0	1	0	1	GH110;TIGR04056;SusD-like_3|SusD_RagB;GH150;GH150;
Saccharicrinis_aurantiacus:PUL_CAZyme_rich__PUL3	15	0	0	0	0	1	0	1	1	0	1	0	GT4;TIGR01352;CBM6|GH74;Sulfatase;
Saccharicrinis_aurantiacus:PUL_CAZyme_rich__PUL4	13	2	0	0	0	0	0	0	3	0	2	0	TIGR01779;TIGR01779;GH2;GH16_12;Sulfatase;Sulfatase;Sulfatase;
Saccharicrinis_aurantiacus:PUL_CAZyme_rich__PUL2	33	3	1	0	0	0	0	0	8	0	1	0	TIGR01779;Sulfatase;GH115;Sulfatase;PL27;Sulfatase;Sulfatase;Sulfatase;Sulfatase;GH29;Sulfatase;Sulfatase;GH63;
Saccharicrinis_aurantiacus:PUL_CAZyme_rich__PUL1	7	1	0	0	0	0	0	1	0	0	1	0	CBM6|GH74;GH2;TIGR01782;
Saccharicrinis_aurantiacus:PUL_CAZyme_rich__PUL5	56	14	1	0	0	1	0	3	8	0	1	0	Sulfatase;Sulfatase;GH2;GH150;TIGR02805;GH2;GH43_29;Sulfatase;GH110;GH167;PL0;GH167;GH150;Sulfatase;GH2;Sulfatase;GT14;GH150;GH86;CBM6|GH16_16;GH82;GH150;Sulfatase;Sulfatase;CBM35|GH2;Sulfatase;GH105;CBM32|GH2;
Saccharicrinis_aurantiacus:PUL_Putative__PUL2	13	0	0	0	0	0	0	0	0	2	0	2	TIGR04056;SusD-like_3|SusD_RagB;SusD-like_2;TIGR04056;
Saccharicrinis_aurantiacus:PUL_Putative__PUL1	10	0	0	0	0	0	0	0	1	1	0	1	TIGR04056;SusD-like_3|SusD_RagB;Sulfatase;
Saccharicrinis_aurantiacus:PUL_Putative__PUL3	18	0	0	0	0	0	0	0	0	2	0	2	SusD-like_3|SusD_RagB;TIGR04056;TIGR04056;SusD-like_3|SusD_RagB;
1431:CAZyme_rich__PUL8	25	3	0	0	0	0	1	0	0	0	0	0	GH23;AA6;GH2;GH29;
1431:CAZyme_rich__PUL12	26	3	0	0	0	0	1	0	1	0	0	0	AA2|AA2;Sulfatase;GH29;GH29;GH29;
1431:CAZyme_rich__PUL4	24	2	0	1	0	0	0	1	0	0	0	0	GH3;GH43_29;CBM6|GH43_29;CBM40;
1431:CAZyme_rich__PUL10	18	2	0	0	0	2	0	0	0	0	0	0	GT4;GH130;GT4;GH130;
1431:CAZyme_rich__PUL1	19	2	0	0	0	1	0	0	0	0	0	0	GH1;GT2;GH16_21;
1431:CAZyme_rich__PUL7	23	0	0	1	0	2	0	0	1	0	0	0	CBM50;Sulfatase;GT83;GT2;
1431:CAZyme_rich__PUL19	24	0	0	0	0	6	0	0	0	0	0	0	GT4;GT4;GT4;GT4;GT2;GT4;
1431:CAZyme_rich__PUL9	27	7	0	1	1	1	0	0	3	0	0	0	GH2;GH141;CE6;Sulfatase;Sulfatase;GH86;GH2;GH2;GH30_2;Sulfatase;GT20;GH15;CBM16|CBM56;
1431:CAZyme_rich__PUL14	24	3	0	0	0	0	0	2	6	0	0	0	Sulfatase;Sulfatase;Sulfatase;Sulfatase;GH74|GH74|GH74|GH74|GH74|GH74;GH16_16;CBM50|GH73;GH82;Sulfatase;CBM35|GH2;Sulfatase;
1431:CAZyme_rich__PUL15	22	3	0	0	0	0	0	0	0	0	0	0	GH2;GH109;GH74;
1431:CAZyme_rich__PUL6	26	8	0	0	1	0	0	0	2	0	0	0	CE1;GH2;GH141;Sulfatase;GH16;GH16_14|GH16_3;Sulfatase;GH117;GH117;GH117;GH117;
1431:CAZyme_rich__PUL11	24	5	0	0	0	0	0	0	0	0	0	0	GH16_15;GH74|GH74|GH74|GH74|GH74;GH2;GH86;GH16_14;
1431:CAZyme_rich__PUL16	17	0	0	0	0	6	0	0	0	0	0	0	GT2;GT94;GT4;GT94;GT4;GT4;
1431:CAZyme_rich__PUL18	16	2	0	1	0	2	0	1	0	0	0	0	GH133;GT4;GH57;CBM20;GT3|GT35;CBM48|GH13_8;
1431:CAZyme_rich__PUL17	24	4	0	0	0	0	0	0	0	0	0	0	GH31;GH13_38;GH2;GH36;
1431:CAZyme_rich__PUL13	16	1	0	0	0	3	0	0	0	0	0	0	GT2;GT2;GH5_42;GT4;
1431:CAZyme_rich__PUL21	13	1	0	1	0	0	0	2	0	0	0	0	PL22|CE1;CBM32|GH2;GH105;CBM20|CBM20;
1431:CAZyme_rich__PUL2	18	3	0	0	0	1	0	0	0	0	0	0	GH13_14;GH82;GH2;GT2;
1431:CAZyme_rich__PUL20	29	1	0	0	0	6	0	0	0	0	0	0	GT2;GT4;GT4;GT4;GT4;GT30;GH16_11;
1431:CAZyme_rich__PUL5	30	1	0	2	0	0	0	0	0	0	0	0	GH117;CBM9;CBM22;
1431:CAZyme_rich__PUL3	21	5	0	0	2	0	0	1	4	0	0	0	Sulfatase;Sulfatase;Sulfatase;CE12;GH105;GH145;CBM6|GH43_2;GH28;GH31;CE1;GH28;Sulfatase;
1431:PUL__PUL23	19	4	1	0	0	0	0	0	1	1	0	1	GH2;TIGR04056;SusD-like_3|SusD_RagB;GH5_8;PL29;Sulfatase;GH88;GH2;
1431:PUL__PUL18	19	0	0	0	0	1	0	0	0	1	0	1	GT4;SusD-like_2;TIGR04056;
1431:PUL__PUL1	32	7	0	0	1	0	0	0	2	2	0	2	GH5_7;TIGR04056;SusD-like_3|SusD_RagB;GH130;CE6;GH5;TIGR04056;SusD-like_3|SusD_RagB;GH79;GH130;GH5;Sulfatase;GH16_17;Sulfatase;
1431:PUL__PUL13	52	10	0	1	0	1	0	0	2	2	0	2	GT2;GH109;GH109;CBM66;Sulfatase;Sulfatase;GH16_15;GH43_1;GH10;GH10;SusD-like_3|SusD_RagB;TIGR04056;GH3;GH3;GH3;GH144;SusD-like_3|SusD_RagB;TIGR04056;
1431:PUL__PUL17	34	7	0	1	0	0	0	0	0	2	0	2	GH20;SusD-like;TIGR04056;GH20;SusD-like_2;TIGR04056;GH92;GH2;CBM9;GH92;GH92;GH92;
1431:PUL__PUL12	22	1	0	0	0	0	0	0	1	2	0	2	GH117;Sulfatase;SusD-like_3|SusD_RagB;TIGR04056;SusD-like_3|SusD_RagB;TIGR04056;
1431:PUL__PUL15	19	2	0	0	0	0	0	0	1	1	0	1	Sulfatase;GH16_17;TIGR04056;SusD-like_3|SusD_RagB;GH16_13;
1431:PUL__PUL10	18	4	0	0	0	0	0	0	0	1	0	1	TIGR04056;SusD-like_3|SusD_RagB;GH16_3;GH2;GH3;GH3;
1431:PUL__PUL6	37	4	0	0	2	1	0	1	0	1	0	1	TIGR04056;SusD-like_3|SusD_RagB;GH109;GH109;GH109;GH109;GT2;GH74|CBM16|GH74|GH74;CE2;CE1;
1431:PUL__PUL14	33	2	0	1	0	0	0	0	3	1	1	1	TIGR04056;SusD-like_3|SusD_RagB;CBM4;Sulfatase;Sulfatase;Sulfatase;GH16_12;GH2;TIGR01779;
1431:PUL__PUL7	23	4	0	0	1	0	0	0	3	1	0	1	TIGR04056;SusD-like_3|SusD_RagB;GH51;Sulfatase;Sulfatase;GH2;GH2;GH30_4;CE17;Sulfatase;
1431:PUL__PUL22	25	3	0	0	0	0	0	0	1	1	0	1	Sulfatase;GH117;GH16_16;TIGR04056;SusD-like_3|SusD_RagB;GH86;
1431:PUL__PUL16	50	8	0	0	2	0	0	0	4	2	0	2	GH13_19;CE1;Sulfatase;GH74|GH74|GH74|GH74;GH2;Sulfatase;GH74|GH74|GH74|GH74|GH74|GH74;CE6;Sulfatase;Sulfatase;GH94;GH9;TIGR04056;SusD-like_3|SusD_RagB;GH3;TIGR04056;SusD-like_3|SusD_RagB;GH141;
1431:PUL__PUL3	89	21	4	1	1	0	0	5	12	3	0	3	PL37;GH105;GH78;GH3;GH78|Sulfatase;TIGR04056;SusD-like_3|SusD_RagB;TIGR04056;SusD-like_3|SusD_RagB;GH5;GH3;GH78;GH2;Sulfatase;Sulfatase;PL40;CBM6;CBM35|GH2;Sulfatase;CBM57|GH2;Sulfatase;CBM67|GH78;PL8_3;GH106;Sulfatase;Sulfatase;Sulfatase;GH3;GH78;CBM67|GH78;Sulfatase;GH106;CBM67|GH78;GH106;GH106;GH106;GH59;PL24;Sulfatase;GH39;Sulfatase;CE1;GH5;Sulfatase;GH117;GH29;Sulfatase;GH29;TIGR04056;SusD-l…
1431:PUL__PUL4	63	9	0	2	1	0	0	1	6	2	1	2	TIGR01352;GH29;Sulfatase;GH2;GH2;GH117;GH2;GH29;Sulfatase;Sulfatase;GH29;CE1;Sulfatase;Sulfatase;GH74|GH74|GH74|GH74|GH74|CBM22;TIGR04056;SusD-like_3|SusD_RagB;CBM4;Sulfatase;GH2;GH117;CBM22;SusD-like_3|SusD_RagB;TIGR04056;
1431:PUL__PUL25	29	2	0	1	0	1	0	1	0	1	0	1	GT2;CBM48|GH13;GH13_20;CBM20;SusD-like_3|SusD_RagB;TIGR04056;GH65;
1431:PUL__PUL21	20	1	0	0	0	0	0	0	1	1	1	1	GH110;TIGR04056;SusD-like_3|SusD_RagB;Sulfatase;TIGR01785;
1431:PUL__PUL5	25	3	0	0	0	0	0	0	0	1	0	1	GH25;TIGR04056;SusD-like_3|SusD_RagB;GH82;GH82;
1431:PUL__PUL11	60	3	0	0	1	2	0	1	3	2	0	2	TIGR04056;SusD-like_3|SusD_RagB;GT2;GT4;Sulfatase;GH3;CBM6|GH5_46;TIGR04056;SusD-like_3|SusD_RagB;GH30_3;GH30_1;Sulfatase;Sulfatase;CE4;
1431:PUL__PUL9	36	3	0	0	0	0	0	0	1	1	2	1	Sulfatase;TIGR01352;GH2;TIGR01782;GH2;SusD-like_3|SusD_RagB;TIGR04056;GH88;
1431:PUL__PUL19	30	3	0	0	0	0	0	0	9	1	0	1	GH3;Sulfatase;Sulfatase;Sulfatase;Sulfatase;Sulfatase;Sulfatase;Sulfatase;GH3;GH144;Sulfatase;SusD-like_3|SusD_RagB;TIGR04056;Sulfatase;
1431:PUL__PUL8	21	0	0	0	0	2	0	0	0	1	0	1	GT4;GT51;TIGR04056;SusD-like_3|SusD_RagB;
1431:PUL__PUL26	19	3	0	0	1	0	0	2	3	1	0	1	Sulfatase;GH150;CE6;CBM6|GH16_16;GH82;GH117;Sulfatase;CBM35|GH2;SusD-like_3|SusD_RagB;TIGR04056;Sulfatase;
1431:PUL__PUL24	19	2	0	0	0	0	0	0	0	1	1	1	SusD-like_3|SusD_RagB;TIGR04056;GH2;GH3;TIGR01786;
1431:PUL__PUL2	33	0	0	0	0	8	0	0	0	1	0	1	TIGR04056;SusD-like_3;GT4;GT4;GT2;GT4;GT2;GT32;GT4;GT4;
1431:PUL__PUL20	13	3	0	0	1	0	0	1	1	1	0	1	GH144;GH43_28;CE1;Sulfatase;GH3;SusD-like_3|SusD_RagB;TIGR04056;CBM57|GH2;
1431:PUL_CAZyme_rich__PUL5	13	1	0	0	1	0	0	0	0	0	1	0	CE6;GH26;TIGR01786;
1431:PUL_CAZyme_rich__PUL7	22	2	0	1	0	0	1	0	1	0	2	0	Sulfatase;CBM32;GH127;GH74|GH74|GH74;TIGR01352;TIGR01352;AA6;
1431:PUL_CAZyme_rich__PUL3	31	2	0	0	0	0	1	0	0	0	1	0	TIGR01785;GH109;AA6;GH13_38;
1431:PUL_CAZyme_rich__PUL1	17	1	0	0	1	0	0	0	0	0	1	0	CE1;TIGR01352;GH23;
1431:PUL_CAZyme_rich__PUL9	9	2	0	0	0	0	0	0	0	0	1	0	TIGR01782;GH86;GH2;
1431:PUL_CAZyme_rich__PUL2	17	2	0	0	0	0	0	0	0	0	1	0	GH3;GH117;TIGR01785;
1431:PUL_CAZyme_rich__PUL4	25	3	0	1	0	0	0	0	0	0	1	0	CBM44|CBM44|CBM44|CBM44|CBM44|CBM44|CBM44|CBM44;TIGR01352;GH3;GH2;GH29;
1431:PUL_CAZyme_rich__PUL8	27	8	1	0	0	0	0	0	4	0	1	0	GH2;Sulfatase;GH150;GH167;PL25;GH167;GH110;Sulfatase;GH43_29;TIGR02805;GH150;GH2;Sulfatase;Sulfatase;
1431:PUL_CAZyme_rich__PUL6	15	1	0	0	0	0	0	0	0	0	2	0	TIGR01352;TIGR01352;GH5;
1431:PUL_Putative__PUL2	20	0	0	0	0	0	0	0	0	2	0	2	TIGR04056;SusD-like_2;SusD-like_3|SusD_RagB;TIGR04056;
1431:PUL_Putative__PUL1	17	0	0	0	0	0	0	0	1	1	0	1	TIGR04056;SusD-like_3|SusD_RagB;Sulfatase;
1431:CAZyme_rich__PUL2	18	4	0	0	0	0	0	1	4	0	0	0	Sulfatase;Sulfatase;Sulfatase;GH105;CBM6|GH43_2;GH28;GH31;GH28;Sulfatase;
1431:CAZyme_rich__PUL6	18	3	0	0	0	0	0	0	0	0	0	0	GH23;GH2;GH29;
1431:CAZyme_rich__PUL9	18	4	0	0	0	0	0	0	0	0	0	0	GH16_15;GH2;GH86;GH16_14;
1431:CAZyme_rich__PUL5	17	0	0	1	0	2	0	0	1	0	0	0	CBM50;Sulfatase; GT83|GT83;GT2;
1431:CAZyme_rich__PUL11	10	1	0	0	0	3	0	0	0	0	0	0	GT2;GT2;GH5_42;GT4;
1431:CAZyme_rich__PUL8	12	2	0	0	0	2	0	0	0	0	0	0	GT4;GH130;GT4;GH130;
1431:CAZyme_rich__PUL12	19	2	0	0	0	0	0	2	6	0	0	0	Sulfatase;Sulfatase;Sulfatase;Sulfatase;GH16_16;CBM50|GH73;GH82;Sulfatase;CBM35|GH2;Sulfatase;
1431:CAZyme_rich__PUL4	16	7	0	0	0	0	0	1	2	0	0	0	GH2;GH141|PL0;Sulfatase;GH16;GH16| GH16;Sulfatase;GH117;GH117;GH117;GH117;
1431:CAZyme_rich__PUL14	10	2	0	0	0	2	0	1	0	0	0	0	GH133;GT4;GH57;GT3|GT35;CBM48|GH13_8;
1431:CAZyme_rich__PUL1	12	3	0	0	0	1	0	0	0	0	0	0	GH13_14;GH82;GH2;GT2;
1431:CAZyme_rich__PUL10	12	3	0	0	0	0	0	0	1	0	0	0	Sulfatase;GH29;GH29;GH29;
1431:CAZyme_rich__PUL13	11	0	0	0	0	3	0	0	0	0	0	0	GT2;GT4;GT4;
1431:CAZyme_rich__PUL16	23	1	0	0	0	6	0	0	0	0	0	0	GT2;GT4;GT4;GT4;GT4;GT30;GH16_11;
1431:CAZyme_rich__PUL3	7	2	0	0	0	0	0	1	0	0	0	0	GH3;GH43|GH43_29;CBM6|GH43_29;
1431:CAZyme_rich__PUL15	22	0	0	0	0	6	0	0	0	0	0	0	GT4;GT4;GT4;GT4;GT2;GT4;
1431:CAZyme_rich__PUL7	20	7	0	0	1	1	0	0	3	0	0	0	GH2;GH141;CE6;Sulfatase;Sulfatase;GH86;GH2;GH2;GH30_2;Sulfatase;GT20;GH15;
1431:PUL__PUL7	28	2	0	0	1	1	0	0	0	1	0	1	TIGR04056;SusD-like_3|SusD_RagB;GH0;GH109;GT2;CE2;
1431:PUL__PUL18	13	0	0	0	0	1	0	0	0	1	0	1	GT4;SusD-like_2;TIGR04056;
1431:PUL__PUL19	25	3	0	0	0	0	0	0	9	1	0	1	GH3;Sulfatase;Sulfatase;Sulfatase;Sulfatase;Sulfatase;Sulfatase;Sulfatase;GH3;GH144;Sulfatase;SusD-like_3|SusD_RagB;TIGR04056;Sulfatase;
1431:PUL__PUL12	54	3	0	0	1	2	0	1	3	2	0	2	TIGR04056;SusD-like_3|SusD_RagB;GT2;GT4;Sulfatase;GH3;CBM6|GH5_46;TIGR04056;SusD-like_3|SusD_RagB;GH30_3;GH30_1;Sulfatase;Sulfatase;CE4;
1431:PUL__PUL22	21	3	0	0	0	0	0	0	1	1	0	1	Sulfatase;GH117;GH16_16;TIGR04056;SusD-like_3|SusD_RagB;GH86;
1431:PUL__PUL13	16	1	0	0	0	0	0	0	1	2	0	2	GH117;Sulfatase;SusD-like_3|SusD_RagB;TIGR04056;SusD-like_3|SusD_RagB;TIGR04056;
1431:PUL__PUL23	17	4	1	0	0	0	0	0	1	1	0	1	GH2;TIGR04056;SusD-like_3|SusD_RagB;GH5_8;PL29;Sulfatase;GH88;GH2;
1431:PUL__PUL17	28	7	0	1	0	0	0	0	0	2	0	2	GH20;SusD-like;TIGR04056;GH20;SusD-like_2;TIGR04056;GH92;GH2;CBM9;GH92;GH92;GH92;
1431:PUL__PUL1	26	4	0	0	1	0	0	0	2	2	0	2	GH5_7;TIGR04056;SusD-like_3|SusD_RagB;GH130;CE6;TIGR04056;SusD-like_3|SusD_RagB;GH130;Sulfatase;GH16_17;Sulfatase;
1431:PUL__PUL10	30	3	0	0	0	0	0	0	1	1	2	1	Sulfatase;TIGR01352;GH2;TIGR01782;GH2;SusD-like_3|SusD_RagB;TIGR04056;GH88;
1431:PUL__PUL16	42	5	0	0	1	0	0	2	4	2	0	2	GH13_19;Sulfatase;GH2;Sulfatase;CBM6|GH74| GH74;CE6;Sulfatase;Sulfatase;GH94;GH9;TIGR04056;SusD-like_3|SusD_RagB;GH3;TIGR04056;SusD-like_3|SusD_RagB;GH141|PL0;
1431:PUL__PUL21	13	1	0	0	0	0	0	0	1	1	1	1	GH110;TIGR04056;SusD-like_3|SusD_RagB;Sulfatase;TIGR01785;
1431:PUL__PUL24	25	4	0	0	0	0	0	0	0	1	2	1	SusD-like_3|SusD_RagB;TIGR04056;GH2;GH3;TIGR01786;TIGR01782;GH86;GH2;
1431:PUL__PUL11	13	4	0	0	0	0	0	0	0	1	0	1	TIGR04056;SusD-like_3|SusD_RagB;GH16_3;GH2;GH3;GH3;
1431:PUL__PUL26	19	2	0	0	0	0	0	2	3	1	0	1	Sulfatase;GH150;CBM6|GH16_16;GH82;Sulfatase;CBM35|GH2;SusD-like_3|SusD_RagB;TIGR04056;Sulfatase;
1431:PUL__PUL14	45	10	0	0	0	1	0	0	2	2	0	2	GT2;GH109;GH109;Sulfatase;Sulfatase;GH16_15;GH43_1;GH10;GH10;SusD-like_3|SusD_RagB;TIGR04056;GH3;GH3;GH3;GH144;SusD-like_3|SusD_RagB;TIGR04056;
1431:PUL__PUL25	23	2	0	0	0	1	0	1	0	1	0	1	GT2;CBM48|GH13;GH13_20;SusD-like_3|SusD_RagB;TIGR04056;GH65;
1431:PUL__PUL15	12	2	0	0	0	0	0	0	1	1	0	1	Sulfatase;GH16_17;TIGR04056;SusD-like_3|SusD_RagB;GH16_13;
1431:PUL__PUL5	56	9	0	0	0	0	0	0	6	2	1	2	TIGR01352;GH29;Sulfatase;GH2;GH2;GH117;GH2;GH29;Sulfatase;Sulfatase;GH29;Sulfatase;Sulfatase;TIGR04056;SusD-like_3|SusD_RagB;Sulfatase;GH2;GH117;SusD-like_3|SusD_RagB;TIGR04056;
1431:PUL__PUL8	17	3	0	0	0	0	0	0	3	1	0	1	TIGR04056;SusD-like_3|SusD_RagB;Sulfatase;Sulfatase;GH2;GH2;GH30_4;Sulfatase;
1431:PUL__PUL2	26	0	0	0	0	8	0	0	0	1	0	1	TIGR04056;SusD-like_3;GT4;GT4;GT2;GT4;GT2;GT32;GT4;GT4;
1431:PUL__PUL9	15	0	0	0	0	2	0	0	0	1	0	1	GT4;GT51;TIGR04056;SusD-like_3|SusD_RagB;
1431:PUL__PUL3	60	18	4	0	0	0	0	6	10	2	0	2	PL37;GH105;GH78;GH3;GH78|Sulfatase;TIGR04056;SusD-like_3|SusD_RagB;TIGR04056;SusD-like_3|SusD_RagB;GH5;GH3;GH78;GH2;Sulfatase;Sulfatase;PL40;GH51|CBM6;CBM35|GH2;Sulfatase;CBM57|GH2;Sulfatase;CBM67|GH78;GH0;PL8|PL8_3;GH106;Sulfatase;Sulfatase;Sulfatase;GH3;GH78;CBM67|GH78;Sulfatase;GH106;CBM67|GH78;GH106;GH106;GH106;GH59;PL24;Sulfatase;GH39;Sulfatase;
1431:PUL__PUL4	14	3	0	0	0	0	0	0	2	1	0	1	Sulfatase;GH117;GH29;Sulfatase;GH29;TIGR04056;SusD-like_3|SusD_RagB;
1431:PUL__PUL6	19	3	0	0	0	0	0	0	0	1	0	1	GH25;TIGR04056;SusD-like_3|SusD_RagB;GH82;GH82;
1431:PUL__PUL20	10	3	0	0	1	0	0	1	1	1	0	1	GH144;GH43_28;CE1;Sulfatase;GH3;SusD-like_3|SusD_RagB;TIGR04056;CBM57|GH2;
1431:PUL_CAZyme_rich__PUL2	12	2	0	0	0	0	0	0	3	0	1	0	Sulfatase;Sulfatase;Sulfatase;GH16_12;GH2;TIGR01779;
1431:PUL_CAZyme_rich__PUL4	24	8	1	0	0	0	0	0	4	0	1	0	GH2;Sulfatase;GH150;GH167;PL0;GH167;GH110;Sulfatase;GH43_29;TIGR02805;GH150;GH2;Sulfatase;Sulfatase;
1431:PUL_CAZyme_rich__PUL3	7	1	0	0	1	0	0	0	0	0	1	0	CE6;GH26;TIGR01786;
1431:PUL_CAZyme_rich__PUL1	17	3	0	0	0	0	0	0	0	0	1	0	TIGR01352;GH3;GH2;GH29;
1431:PUL_Putative__PUL3	6	0	0	0	0	0	0	0	0	1	0	1	TIGR04056;SusD-like_3|SusD_RagB;
1431:PUL_Putative__PUL2	14	0	0	0	0	0	0	0	0	2	0	2	TIGR04056;SusD-like_2;SusD-like_3|SusD_RagB;TIGR04056;
1431:PUL_Putative__PUL1	11	0	0	0	0	0	0	0	1	1	0	1	TIGR04056;SusD-like_3|SusD_RagB;Sulfatase;
Plebeiobacterium_sediminum:CAZyme_rich__PUL3	30	0	1	0	1	7	0	0	0	0	0	0	PL1_2;GT4;GT4;CE4;GT4;GT4;GT2;GT4;GT2;
Plebeiobacterium_sediminum:CAZyme_rich__PUL5	20	0	0	0	0	9	0	0	0	0	0	0	GT26;GT4;GT4;GT2;GT32;GT32;GT2;GT4;GT8;
Plebeiobacterium_sediminum:CAZyme_rich__PUL8	10	2	0	0	0	2	0	1	0	0	0	0	CBM48|GH13_8;GT3|GT35;GH57;GT4;GH133;
Plebeiobacterium_sediminum:CAZyme_rich__PUL6	22	0	0	0	0	6	0	0	0	0	0	0	GT4;GT4;GT2;GT2;GT11;GT2;
Plebeiobacterium_sediminum:CAZyme_rich__PUL13	16	0	0	0	0	9	0	0	0	0	0	0	GT2;GT11;GT2;GT4;GT2;GT2;GT4;GT4;GT4;
Plebeiobacterium_sediminum:CAZyme_rich__PUL10	14	1	0	0	1	1	0	0	0	0	0	0	GT19;GH73;CE4;
Plebeiobacterium_sediminum:CAZyme_rich__PUL7	6	3	0	0	0	0	0	0	0	0	0	0	GH43_17;GH2;GH43_10;
Plebeiobacterium_sediminum:CAZyme_rich__PUL4	6	2	0	0	0	0	0	1	0	0	0	0	GH8;CBM6|GH43_2;GH43_12;
Plebeiobacterium_sediminum:CAZyme_rich__PUL1	20	1	0	0	1	1	0	0	0	0	0	0	GT4;CE3;GH20;
Plebeiobacterium_sediminum:CAZyme_rich__PUL14	4	2	0	0	0	0	0	1	0	0	0	0	GH2;GH43_16|CBM6;GH5_2;
Plebeiobacterium_sediminum:CAZyme_rich__PUL2	11	2	0	0	0	1	0	0	0	0	0	0	GH43_26;GH15;GT20;
Plebeiobacterium_sediminum:CAZyme_rich__PUL12	17	0	0	0	0	5	0	0	0	0	0	0	GT51;GT5;GT4;GT2;GT51;
Plebeiobacterium_sediminum:CAZyme_rich__PUL9	10	0	0	0	0	5	0	0	0	0	0	0	GT2;GT2;GT4;GT4;GT2;
Plebeiobacterium_sediminum:CAZyme_rich__PUL11	11	5	0	0	0	0	0	1	0	0	0	0	GH9|GH9;GH115;CBM35|GH98;GH43_9;GH39;GH2;
Plebeiobacterium_sediminum:PUL__PUL18	22	6	1	0	2	0	0	1	1	2	0	2	PL11_1;GH28;CE12;GH105;TIGR04056;SusD-like_3|SusD_RagB;TIGR04056;SusD-like_3|SusD_RagB;Sulfatase;CE12|GH105;CE12;GH106;GH28;GH2;GH30_2;
Plebeiobacterium_sediminum:PUL__PUL24	28	7	1	0	4	0	0	0	0	2	0	2	GH78;SusD-like_3|SusD_RagB;TIGR04056;GH95;GH3;CE8;GH28;GH43_10;GH105;PL1_2;SusD-like_3|SusD_RagB;TIGR04056;CE8;CE7;CE8;GH95;
Plebeiobacterium_sediminum:PUL__PUL2	13	4	0	0	0	0	0	0	0	1	0	1	SusD-like_3|SusD_RagB;TIGR04056;GH43_24;GH105;GH128;GH3;
Plebeiobacterium_sediminum:PUL__PUL26	8	1	0	0	0	0	0	0	0	1	0	1	TIGR04056;SusD-like_3|SusD_RagB;GH84;
Plebeiobacterium_sediminum:PUL__PUL9	46	21	2	0	3	0	0	2	0	1	0	1	CBM67|GH78;GH139;GH106;GH2;GH2;GH28;GH95;CE8;GH105;GH106;GH28;GH28;TIGR04056;SusD-like_3|SusD_RagB;PL1_2;PL1_2;GH140;GH43_18;GH143;GH142;GH33;CE0;GH141;CE8;GH78;GH127;GH138;CBM57|GH2;GH137;GH2;
Plebeiobacterium_sediminum:PUL__PUL14	20	7	0	0	1	0	0	1	0	2	0	2	GH28;GH28;GH105;CE6;GH117|PL1_2;SusD-like_3|SusD_RagB;TIGR04056;GH3;GH95;GH31;GH5_4;SusD-like_3|SusD_RagB;TIGR04056;
Plebeiobacterium_sediminum:PUL__PUL10	22	7	0	0	0	0	0	0	0	2	0	2	GH38;GH31;SusD-like_3|SusD_RagB;TIGR04056;GH43_3;GH31;GH43_33;GH31;GH51;SusD-like_3|SusD_RagB;TIGR04056;
Plebeiobacterium_sediminum:PUL__PUL30	14	1	0	0	0	0	0	0	0	1	0	1	GH13_19;SusD-like_3|SusD_RagB;TIGR04056;
Plebeiobacterium_sediminum:PUL__PUL23	32	8	0	2	0	0	0	1	0	2	0	3	SusD_RagB;GH76;TIGR04056;SusD-like_3|SusD_RagB;GH92;GH125;TIGR04056;SusD-like_3|SusD_RagB;GH76;GH92;CBM32|GH38;CBM32;GH92;GH130;CBM13;GH92;
Plebeiobacterium_sediminum:PUL__PUL15	9	2	0	0	0	0	0	0	0	1	0	1	TIGR04056;SusD-like_3|SusD_RagB;GH30_3;GH30_1;
Plebeiobacterium_sediminum:PUL__PUL34	12	3	0	0	0	0	0	1	0	2	0	2	GH43_12;TIGR04056;SusD-like_3|SusD_RagB;TIGR04056;SusD-like_3|SusD_RagB;CBM4|GH10;GH30_8;GH11;
Plebeiobacterium_sediminum:PUL__PUL12	14	4	0	0	0	0	0	0	0	2	0	2	GH3;GH28;GH43_10;GH105;SusD-like_3|SusD_RagB;TIGR04056;TIGR04056;SusD-like_3|SusD_RagB;
Plebeiobacterium_sediminum:PUL__PUL1	14	5	0	0	0	0	0	0	0	1	0	1	GH28;GH89;GH43_34;GH92;SusD-like_3|SusD_RagB;TIGR04056;GH2;
Plebeiobacterium_sediminum:PUL__PUL19	34	10	0	0	0	0	0	0	0	3	0	3	GH31;GH3;GH42;GH94;TIGR04056;SusD-like_3|SusD_RagB;TIGR04056;SusD-like_3;TIGR04056;SusD-like_3|SusD_RagB;GH2;GH105;GH145;GH43_19|GH43_34;GH154;GH51;
Plebeiobacterium_sediminum:PUL__PUL6	19	2	0	0	0	0	0	0	0	1	1	1	GH31;GH13;SusD-like_3|SusD_RagB;TIGR04056;TIGR01786;
Plebeiobacterium_sediminum:PUL__PUL16	39	5	0	0	1	0	0	0	0	5	0	5	GH146;TIGR04056;SusD-like_3|SusD_RagB;GH43_5;SusD-like_3|SusD_RagB;TIGR04056;GH43_4;SusD-like_3|SusD_RagB;TIGR04056;SusD-like_3|SusD_RagB;TIGR04056;GH43_4;GH43_26;TIGR04056;SusD-like_3|SusD_RagB;CE4;
Plebeiobacterium_sediminum:PUL__PUL29	16	2	0	0	0	0	0	1	0	1	0	1	GH108;GH16;SusD-like_3|SusD_RagB;TIGR04056;CBM32|GH3;
Plebeiobacterium_sediminum:PUL__PUL33	9	2	0	0	0	0	0	0	0	1	0	1	GH146;GH127;TIGR04056;SusD-like_3|SusD_RagB;
Plebeiobacterium_sediminum:PUL__PUL27	36	7	0	0	0	0	0	2	0	1	2	1	SusD-like;TIGR04056;GH35;CBM32|GH29;GH29;GH20;GH3;GH29;GH92;GH33;TIGR01352;CBM51|GH27;TIGR01352;
Plebeiobacterium_sediminum:PUL__PUL31	14	2	0	1	0	0	0	0	0	1	1	1	SusD-like;TIGR04056;GH97;GH65;CBM9;TIGR02805;
Plebeiobacterium_sediminum:PUL__PUL5	20	6	0	1	0	0	0	2	0	2	0	2	GH30_1;CBM32;CBM6|GH128;CBM6|GH128;GH16_3;SusD-like_3|SusD_RagB;TIGR04056;GH3;GH3;GH16_3;GH16_3;SusD-like_3|SusD_RagB;TIGR04056;
Plebeiobacterium_sediminum:PUL__PUL25	11	4	0	0	0	0	0	0	0	1	0	1	GH2;GH43_3;GH93|GH0;GH43_31;SusD-like_3|SusD_RagB;TIGR04056;
Plebeiobacterium_sediminum:PUL__PUL28	23	6	0	0	0	0	0	2	0	3	0	3	CBM6|GH128;SusD-like_3|SusD_RagB;TIGR04056;CBM32|GH5_54;GH3;GH55;GH78;GH3;SusD-like_3|SusD_RagB;TIGR04056;GH32;GH32;SusD-like_3|SusD_RagB;TIGR04056;
Plebeiobacterium_sediminum:PUL__PUL4	33	3	0	1	0	0	0	1	0	1	1	1	CBM9;GH65;TIGR04056;SusD-like_3|SusD_RagB;GH13_20;CBM48|GH13;GH13;TIGR01785;
Plebeiobacterium_sediminum:PUL__PUL21	10	3	0	0	0	0	0	0	0	1	0	1	GH53;SusD-like_3|SusD_RagB;TIGR04056;GH2;GH53;
Plebeiobacterium_sediminum:PUL__PUL35	5	1	0	0	0	0	0	0	0	1	0	1	TIGR04056;SusD-like_3|SusD_RagB;GH76;
Plebeiobacterium_sediminum:PUL__PUL3	30	8	2	0	4	0	0	0	0	2	0	2	GH67;TIGR04056;SusD-like_3|SusD_RagB;GH43_12;GH115;GH10;GH43_1;CE7;CE8;GH105;PL1_2;TIGR04056;SusD-like_3|SusD_RagB;PL9;CE8;GH43_10;GH28;CE12;
Plebeiobacterium_sediminum:PUL__PUL32	9	4	0	0	0	0	0	0	0	1	0	1	GH51;GH42;GH127;GH127;SusD-like_3|SusD_RagB;TIGR04056;
Plebeiobacterium_sediminum:PUL__PUL20	26	4	0	0	0	0	0	1	0	1	0	1	CBM67|GH78;GH3;GH106;SusD-like_3|SusD_RagB;TIGR04056;GH2;GH43_29;
Plebeiobacterium_sediminum:PUL__PUL17	8	3	0	0	0	0	0	0	0	1	0	1	GH32;GH36;GH32;SusD-like_3|SusD_RagB;TIGR04056;
Plebeiobacterium_sediminum:PUL__PUL7	8	1	0	0	0	0	0	0	0	2	0	2	GH10;SusD-like_3|SusD_RagB;TIGR04056;SusD-like_3|SusD_RagB;TIGR04056;
Plebeiobacterium_sediminum:PUL__PUL8	18	6	0	0	1	0	0	0	0	1	0	1	GH3;CE2;GH27;TIGR04056;SusD-like_3|SusD_RagB;GH26;GH26;GH130;GH5_7;
Plebeiobacterium_sediminum:PUL__PUL22	36	8	0	2	0	0	0	0	0	2	0	2	TIGR04056;SusD-like_3|SusD_RagB;CBM62;GH88;GH28;CBM62;GH43_10;GH97;GH108;TIGR04056;SusD-like_3|SusD_RagB;GH91;GH32;GH32;
Plebeiobacterium_sediminum:PUL__PUL13	13	0	0	0	0	2	0	0	0	1	0	1	TIGR04056;SusD-like_3|SusD_RagB;GT2;GT83;
Plebeiobacterium_sediminum:PUL__PUL11	22	4	0	0	0	0	0	1	0	2	0	2	GH127;GH146;GH127;CBM32|GH43_34;SusD-like_3|SusD_RagB;TIGR04056;SusD-like_3|SusD_RagB;TIGR04056;GH97;
Plebeiobacterium_sediminum:PUL_CAZyme_rich__PUL2	16	0	0	0	0	2	0	0	0	0	1	0	GT83;GT2;TIGR01352;
Plebeiobacterium_sediminum:PUL_CAZyme_rich__PUL3	17	3	0	0	0	0	0	0	0	0	1	0	TIGR01352;GH13_38;GH31;GH13|GH13_2;
Plebeiobacterium_sediminum:PUL_CAZyme_rich__PUL5	7	2	0	1	0	0	0	0	0	0	0	1	CBM35;GH31;GH66;SusD-like_3|SusD_RagB;
Plebeiobacterium_sediminum:PUL_CAZyme_rich__PUL4	13	4	0	0	0	0	0	0	0	0	1	0	GH92;GH92;GH130;GH92;TIGR01785;
Plebeiobacterium_sediminum:PUL_CAZyme_rich__PUL1	7	2	0	0	0	0	0	0	0	1	0	0	TIGR04056;GH115;GH43_12;
Plebeiobacterium_sediminum:PUL_Putative__PUL1	6	0	0	0	0	0	0	0	0	1	0	1	TIGR04056;SusD-like_3|SusD_RagB;
Plebeiobacterium_sediminum:PUL_Putative__PUL2	2	0	0	0	0	0	0	0	0	1	0	1	SusD-like_3|SusD_RagB;TIGR04056;
Plebeiobacterium_sediminum:PUL_Putative__PUL3	2	0	0	0	0	0	0	0	0	1	0	1	TIGR04056;SusD-like_2;
Plebeiobacterium_marinum:CAZyme_rich__PUL12	15	5	0	0	0	0	0	1	0	0	0	0	GH106;GH3;GH3;GH2;GH78;CBM67|GH78;
Plebeiobacterium_marinum:CAZyme_rich__PUL1	29	0	1	0	0	5	0	0	0	0	0	0	PL9;GT4;GT4;GT4;GT2;GT2;
Plebeiobacterium_marinum:CAZyme_rich__PUL3	20	0	0	0	0	5	0	0	0	0	0	0	GT2;GT2;GT4;GT4;GT30;
Plebeiobacterium_marinum:CAZyme_rich__PUL5	19	0	0	0	0	5	0	0	0	0	0	0	GT51;GT2;GT4;GT5;GT51;
Plebeiobacterium_marinum:CAZyme_rich__PUL8	17	7	0	0	1	0	0	0	0	0	0	0	GH2;CE1;GH43_12;GH106;GH35;GH2;GH3;GH2;
Plebeiobacterium_marinum:CAZyme_rich__PUL11	10	1	0	0	1	1	0	0	0	0	0	0	GT19;GH73;CE4;
Plebeiobacterium_marinum:CAZyme_rich__PUL2	10	2	0	0	0	2	0	1	0	0	0	0	CBM48|GH13_8;GT3|GT35;GH57;GT4;GH133;
Plebeiobacterium_marinum:CAZyme_rich__PUL13	6	2	1	0	1	0	0	0	0	0	0	0	GH145;GH43_18;CE6;PL11;
Plebeiobacterium_marinum:CAZyme_rich__PUL10	10	0	0	0	0	3	0	0	0	0	0	0	GT4;GT4;GT4;
Plebeiobacterium_marinum:CAZyme_rich__PUL14	6	3	0	0	0	0	0	0	0	0	0	0	GH2;GH43_34;GH92;
Plebeiobacterium_marinum:CAZyme_rich__PUL6	16	2	0	2	1	0	0	2	0	0	0	0	CBM13;GH2;CBM6|CBM66|GH43_32;CBM13|CBM6|GH76;GH2;CE6;CBM66;
Plebeiobacterium_marinum:CAZyme_rich__PUL9	18	2	0	0	0	2	0	0	0	0	0	0	GH130;GT4;GH130;GT4;
Plebeiobacterium_marinum:CAZyme_rich__PUL4	14	3	0	0	0	0	0	0	0	0	0	0	GH109;GH109;GH108;
Plebeiobacterium_marinum:CAZyme_rich__PUL7	31	14	0	0	3	0	0	7	0	0	0	0	GH43_10;GH146;GH97;CBM35|GH98;GH115;GH43_10;CBM6|GH43_29;CE10|CE6;CE1;GH43_29;CBM6|GH43_29;GH2;GH43_10;CE1;GH31;CBM6|GH43_29;GH43;GH115;CBM6|GH43_29;GH43_35;CBM51|GH27;CBM48|CE1;GH3;GH97;
Plebeiobacterium_marinum:PUL__PUL7	20	5	1	0	4	0	0	0	0	1	0	1	GH95;CE8;GH28;GH43_10;GH105;PL1_2;SusD-like_3|SusD_RagB;TIGR04056;CE8;CE7;CE8;GH95;
Plebeiobacterium_marinum:PUL__PUL6	28	7	0	0	1	0	0	0	0	3	0	3	CE6;GH2;TIGR04056;SusD-like_3|SusD_RagB;GH2;GH136|GH43_24;GH128;GH105;SusD-like_3|SusD_RagB;TIGR04056;GH43_29;TIGR04056;SusD-like_3|SusD_RagB;GH2;
Plebeiobacterium_marinum:PUL__PUL3	49	13	0	0	0	0	0	0	0	3	0	3	GH43_34;GH92;GH28;GH89;GH28;TIGR04056;SusD-like_3|SusD_RagB;GH43_19|GH43_34;GH97;TIGR04056;SusD-like_3|SusD_RagB;GH2;GH2;TIGR04056;SusD-like_3|SusD_RagB;GH32;GH36;GH32;GH2;
Plebeiobacterium_marinum:PUL__PUL1	74	23	0	0	1	0	0	6	0	6	0	6	CBM67|GH78;GH43_26;GH76;SusD-like_3|SusD_RagB;TIGR04056;GH38;GH125;SusD-like_3|SusD_RagB;TIGR04056;GH43_8;GH43_31;GH78;GH5_13;GH0|GH93;GH43_31;GH43_18;SusD-like_3|SusD_RagB;TIGR04056;GH42;CE3;GH115;GH28;SusD-like_3|SusD_RagB;TIGR04056;CBM6|GH128;SusD-like_3|SusD_RagB;TIGR04056;CBM32|GH5_54;GH3;GH78;GH3;SusD-like_3|SusD_RagB;TIGR04056;CBM67|GH78;GH3;GH3;GH43_35;CBM67|GH78;CBM32|GH43_28;GH3;GH2;GH2;
Plebeiobacterium_marinum:PUL__PUL20	6	1	0	0	0	0	0	0	0	1	0	1	GH127;SusD-like_3|SusD_RagB;TIGR04056;
Plebeiobacterium_marinum:PUL__PUL2	41	15	0	0	0	0	0	0	0	4	0	4	GH32;GH32;GH32;SusD-like_3|SusD_RagB;TIGR04056;GH32;GH32;SusD-like_3|SusD_RagB;TIGR04056;GH43_1;GH10;3.2.1.8|GH11;GH115;GH30_8;GH10;SusD-like_3|SusD_RagB;TIGR04056;SusD-like_3|SusD_RagB;TIGR04056;GH43_12;GH43_10;GH67;GH95;
Plebeiobacterium_marinum:PUL__PUL8	23	6	0	0	0	0	0	1	0	3	0	3	GH92;SusD-like_3|SusD_RagB;TIGR04056;GH95;CBM32|GH29;GH32;SusD-like_3|SusD_RagB;TIGR04056;GH2;GH0|GH5;GH30_4;SusD-like_3|SusD_RagB;TIGR04056;
Plebeiobacterium_marinum:PUL__PUL18	10	0	1	0	0	0	0	0	0	2	0	2	TIGR04056;SusD-like_3|SusD_RagB;TIGR04056;SusD_RagB;PL11_1;
Plebeiobacterium_marinum:PUL__PUL15	27	7	0	0	0	0	0	3	0	1	0	1	GH35;CBM32|GH43_28;GH2;CBM67|GH78;GH3;GH2;GH2;CBM32|GH43_28;GH97;GH78;SusD-like_3|SusD_RagB;TIGR04056;
Plebeiobacterium_marinum:PUL__PUL4	72	25	0	0	0	0	0	2	0	7	0	7	GH43_19|GH43_34;GH145;GH105;GH2;SusD-like_3|SusD_RagB;TIGR04056;GH43_26;GH51;GH43_4;GH146;GH43_5;TIGR04056;SusD-like_3|SusD_RagB;GH43_4;GH51;GH53;SusD-like_3|SusD_RagB;TIGR04056;GH2;GH53;GH78;SusD-like_3|SusD_RagB;TIGR04056;CBM35|GH26;GH26;GH27;GH26;SusD-like_3|SusD_RagB;TIGR04056;GH27;GH130;GH26;GH26;SusD-like_3|SusD_RagB;TIGR04056;GH146;GH27;GH127;CBM32|GH43_34;SusD-like_3|SusD_RagB;TIGR04056;
Plebeiobacterium_marinum:PUL__PUL17	17	3	0	2	0	0	0	0	0	2	0	2	CBM13;GH43_19|GH43_34;CBM32;SusD-like_3|SusD_RagB;TIGR04056;SusD-like_3|SusD_RagB;TIGR04056;GH43_19;GH128;
Plebeiobacterium_marinum:PUL__PUL16	10	2	0	1	0	0	0	0	0	1	0	1	CBM35;GH31;GH66;SusD-like_3|SusD_RagB;TIGR04056;
Plebeiobacterium_marinum:PUL__PUL19	12	1	0	0	0	0	0	0	0	0	1	1	TIGR01782;GH31;SusD_RagB;
Plebeiobacterium_marinum:PUL__PUL14	34	4	1	0	6	0	0	0	0	2	0	2	CE6;GH115;CE12;CE12;PL11_1;GH2;GH28;SusD-like_3|SusD_RagB;TIGR04056;SusD-like_3|SusD_RagB;TIGR04056;CE12;CE12;CE4|CE0;GH13_19;
Plebeiobacterium_marinum:PUL__PUL13	27	11	1	0	2	0	0	3	1	1	0	1	GH2;GH43_24;GH115;SusD-like_3|SusD_RagB;TIGR04056;GH43_29;GH2;GH28;GH106;CE12;CE12|GH105;Sulfatase;GH105;CE12;GH28;PL11_1;GH2;CBM51|GH27;GH35;CBM61|GH43_37;
Plebeiobacterium_marinum:PUL__PUL10	40	9	2	0	1	0	0	1	2	4	0	3	TIGR04056;SusD-like_3|SusD_RagB;GH5_4;GH31;GH3;GH28;GH43_16|CBM6;GH2;GH43_9;CE2;GH31;GH42;TIGR04056;TIGR04056;SusD-like_3|SusD_RagB;Sulfatase;GH88;PL29;PL8_2;Sulfatase;TIGR04056;SusD-like_3|SusD_RagB;
Plebeiobacterium_marinum:PUL__PUL5	33	3	0	1	0	0	0	1	0	1	1	1	GH65;TIGR04056;SusD-like_3|SusD_RagB;GH13_20;CBM48|GH13;GH13;CBM9;TIGR01779;
Plebeiobacterium_marinum:PUL__PUL11	7	1	0	0	0	0	0	0	0	1	0	1	TIGR04056;SusD-like_3|SusD_RagB;GH127;
Plebeiobacterium_marinum:PUL__PUL9	38	10	3	0	4	0	0	0	0	2	0	2	CE8;CE12;GH28;CE8;PL9;SusD-like_3|SusD_RagB;TIGR04056;PL1_2;GH105;PL1_2;GH5_4;GH5_8;GH26;SusD-like_3|SusD_RagB;TIGR04056;GH2;GH130;GH26;CE6;GH94;GH27;
Plebeiobacterium_marinum:PUL__PUL12	10	3	0	0	0	0	0	0	0	1	0	1	TIGR04056;SusD-like_3|SusD_RagB;GH16_3;GH16_3;GH3;
Plebeiobacterium_marinum:PUL_CAZyme_rich__PUL2	8	2	0	0	0	0	0	0	0	0	1	0	GH31;GH13_38;TIGR01352;
Plebeiobacterium_marinum:PUL_CAZyme_rich__PUL1	9	2	0	0	0	0	0	0	0	0	1	0	GH43_26;TIGR01783;GH13_18;
Plebeiobacterium_marinum:PUL_Putative__PUL2	6	0	0	0	0	0	0	0	0	1	0	1	SusD-like_3|SusD_RagB;TIGR04056;
Plebeiobacterium_marinum:PUL_Putative__PUL1	10	0	0	0	0	0	0	0	0	1	0	2	TIGR04056;SusD-like_3|SusD_RagB;SusD-like_3|SusD_RagB;
Plebeiobacterium_marinum:PUL_Putative__PUL4	14	0	0	0	0	0	0	0	0	2	0	2	SusD-like_3|SusD_RagB;TIGR04056;SusD-like_3|SusD_RagB;TIGR04056;
Plebeiobacterium_marinum:PUL_Putative__PUL3	8	0	0	0	0	0	0	0	0	2	0	2	TIGR04056;SusD-like_2;TIGR04056;SusD-like_2;
Labilibacter_sediminis:CAZyme_rich__PUL9	9	0	0	0	0	3	0	0	0	0	0	0	GT4;GT2;GT51;
Labilibacter_sediminis:CAZyme_rich__PUL10	13	2	0	0	0	2	0	0	0	0	0	0	GT4;GH130;GT4;GH130;
Labilibacter_sediminis:CAZyme_rich__PUL8	8	0	0	0	0	4	0	0	0	0	0	0	GT90;GT4;GT4;GT9;
Labilibacter_sediminis:CAZyme_rich__PUL7	19	1	0	1	0	0	0	1	0	0	0	0	CBM9|CBM9;GH95;CBM32|GH144;
Labilibacter_sediminis:CAZyme_rich__PUL6	9	3	0	0	0	0	0	0	0	0	0	0	GH144;GH9;GH94;
Labilibacter_sediminis:CAZyme_rich__PUL2	10	0	0	0	0	4	0	0	0	0	0	0	GT4;GT4;GT94;GT2;
Labilibacter_sediminis:CAZyme_rich__PUL11	10	2	0	0	0	2	0	1	0	0	0	0	GH133;GT4;GH57;GT3|GT35;CBM48|GH13_8;
Labilibacter_sediminis:CAZyme_rich__PUL5	11	2	0	1	0	0	0	0	3	0	0	0	GH38;GH92;Sulfatase;Sulfatase;Sulfatase; CBM32|CBM32;
Labilibacter_sediminis:CAZyme_rich__PUL1	12	2	0	0	1	0	0	0	3	0	0	0	CE6;GH3;Sulfatase;Sulfatase;GH2;Sulfatase;
Labilibacter_sediminis:CAZyme_rich__PUL3	19	3	0	0	0	0	0	0	5	0	0	0	Sulfatase;GH3;Sulfatase;GH3;GH3;Sulfatase;Sulfatase;Sulfatase;
Labilibacter_sediminis:CAZyme_rich__PUL4	21	0	0	0	0	11	0	0	0	0	0	0	GT4;GT4;GT4;GT2;GT11;GT2;GT4;GT4;GT2;GT2;GT11;
Labilibacter_sediminis:PUL__PUL21	23	2	3	0	0	0	0	0	3	1	0	1	PL8_2;SusD-like_3|SusD_RagB;TIGR04056;Sulfatase;Sulfatase;PL8_2;PL29;GH88;Sulfatase;GH20;
Labilibacter_sediminis:PUL__PUL18	55	7	0	1	0	1	0	0	16	3	0	3	TIGR04056;SusD-like_3|SusD_RagB;TIGR04056;SusD-like_3|SusD_RagB;GH92;Sulfatase; CBM32|CBM32;Sulfatase;GH92;Sulfatase;Sulfatase;Sulfatase;GH29;GH29;Sulfatase;Sulfatase;Sulfatase;TIGR04056;SusD-like_3|SusD_RagB;Sulfatase;Sulfatase;Sulfatase;Sulfatase;GH29;Sulfatase;Sulfatase;Sulfatase;GH29;Sulfatase;GH29;GT4;
Labilibacter_sediminis:PUL__PUL19	29	6	1	0	0	0	0	0	4	2	0	2	GH2;PL8_2;GH88;TIGR04056;SusD-like_3|SusD_RagB;GH20;Sulfatase;TIGR04056;SusD-like_3|SusD_RagB;GH2;Sulfatase;Sulfatase;GH51;GH150;Sulfatase;
Labilibacter_sediminis:PUL__PUL10	69	11	0	0	0	0	0	0	19	1	1	1	GH117;GH141;GH117;Sulfatase;GH20;Sulfatase;Sulfatase;Sulfatase;Sulfatase;Sulfatase;GH29;Sulfatase;Sulfatase;Sulfatase;Sulfatase;Sulfatase;Sulfatase;Sulfatase;GH29;GH29;GH141| GH141;Sulfatase;TIGR01352;TIGR04056;SusD-like_3|SusD_RagB;Sulfatase;Sulfatase;Sulfatase;Sulfatase;Sulfatase;GH29;GH141;GH117;
Labilibacter_sediminis:PUL__PUL23	82	6	2	1	2	9	0	0	9	2	0	2	GH130;Sulfatase;GH110;TIGR04056;SusD-like_3|SusD_RagB;GH110;GH110;Sulfatase;GH110;CBM6;Sulfatase;Sulfatase;Sulfatase;CE1;GH2;Sulfatase;TIGR04056;SusD-like_3|SusD_RagB;Sulfatase;Sulfatase;Sulfatase;GT5|GT4;GT2;GT2;CE4;GT4;GT56;GT4;GT4;GT4;PL12|PL0;GT4;PL9;
Labilibacter_sediminis:PUL__PUL3	10	2	0	0	0	0	0	0	0	1	0	1	GH5_2;SusD-like_3|SusD_RagB;TIGR04056;GH5_4;
Labilibacter_sediminis:PUL__PUL13	33	5	0	0	2	0	0	0	6	1	0	1	Sulfatase;Sulfatase;GH2;SusD-like_3|SusD_RagB;TIGR04056;Sulfatase;GH29;GH10;Sulfatase;Sulfatase;Sulfatase;GH97;CE4;CE2;GH9;
Labilibacter_sediminis:PUL__PUL12	29	7	2	1	1	0	0	1	1	3	0	3	TIGR04056;SusD-like_3|SusD_RagB;TIGR04056;SusD-like_3|SusD_RagB;GH128;GH128;GH136;CBM35|Sulfatase;CBM35|GH136;GH2;GH43_24;GH16_3|Sulfatase;GH105;TIGR04056;SusD-like_3;PL29;Sulfatase;PL29;CE7;
Labilibacter_sediminis:PUL__PUL6	11	1	0	0	0	0	0	0	0	1	0	1	GH20;SusD-like_3|SusD_RagB;TIGR04056;
Labilibacter_sediminis:PUL__PUL27	35	4	0	1	1	0	1	0	0	1	3	1	TIGR02803;TIGR02796;GH97;CBM35;GH13_19;TIGR01352;AA7;GH30_4;GH2;SusD-like_3|SusD_RagB;TIGR04056;CE1;
Labilibacter_sediminis:PUL__PUL16	8	2	0	0	0	0	0	0	0	1	0	1	GH43_24;GH2;SusD-like_3|SusD_RagB;TIGR04056;
Labilibacter_sediminis:PUL__PUL26	38	13	0	0	0	1	0	0	0	1	0	1	GH109;GH109;GT1;GH3;GH3;GH16_3;GH16_3;GH17;GH17;GH17;GH149;GH3;GH16_3;SusD-like_3|SusD_RagB;TIGR04056;GH13;
Labilibacter_sediminis:PUL__PUL2	14	1	0	0	0	0	0	0	3	1	0	1	GH136;Sulfatase;Sulfatase;SusD-like_3|SusD_RagB;TIGR04056;Sulfatase;
Labilibacter_sediminis:PUL__PUL28	9	2	0	0	0	0	0	0	0	1	0	1	GH30_1;GH30_3;SusD-like_3|SusD_RagB;TIGR04056;
Labilibacter_sediminis:PUL__PUL4	20	1	0	0	0	0	0	0	0	1	1	1	TIGR01783;GH92;SusD-like_3|SusD_RagB;TIGR04056;
Labilibacter_sediminis:PUL__PUL24	56	10	0	0	2	0	0	1	16	4	1	4	Sulfatase;TIGR04056;SusD-like_3|SusD_RagB;GH144;GH144;Sulfatase;Sulfatase;GH144;Sulfatase;Sulfatase;GH3;GH144;Sulfatase;GH144;TIGR04056;SusD-like_3|SusD_RagB;Sulfatase;GH144;GH3;Sulfatase;Sulfatase;Sulfatase;Sulfatase;GH29;CBM32|GH43_28;Sulfatase;Sulfatase;Sulfatase;Sulfatase;CE6;TIGR01778;CE1;SusD-like_3|SusD_RagB;TIGR04056;SusD-like_3|SusD_RagB;TIGR04056;Sulfatase;GH3;
Labilibacter_sediminis:PUL__PUL9	22	7	0	0	0	0	0	0	4	1	0	1	GH0|GH158;Sulfatase;GH18;Sulfatase;GH20;Sulfatase;GH2;GH33;Sulfatase;GH18;SusD-like_3|SusD_RagB;TIGR04056;GH0|GH18;
Labilibacter_sediminis:PUL__PUL17	11	2	0	0	0	0	0	1	0	1	0	1	CBM57|GH2;GH136;GH3;SusD-like_3|SusD_RagB;TIGR04056;
Labilibacter_sediminis:PUL__PUL15	10	3	0	0	0	0	0	0	0	1	0	1	GH97;GH3;GH144;SusD-like_3|SusD_RagB;TIGR04056;
Labilibacter_sediminis:PUL__PUL8	25	5	0	0	0	0	0	2	1	1	0	1	TIGR04056;SusD-like_3|SusD_RagB;GH144;GH2;GH144;GH3;CBM32|GH2;GH35;Sulfatase;GH43_18|CE10;
Labilibacter_sediminis:PUL__PUL5	81	19	0	0	0	0	0	0	15	4	1	4	GH117;Sulfatase;Sulfatase;GH117;GH0;GH0;SusD-like_3|SusD_RagB;TIGR04056;GH117;GH29;GH141;GH29;Sulfatase;GH18;SusD-like_3|SusD_RagB;TIGR04056;Sulfatase;GH141;GH141| GH141;Sulfatase;Sulfatase;Sulfatase;Sulfatase;Sulfatase;GH29;GH141;SusD-like_3|SusD_RagB;TIGR04056;Sulfatase;GH29;Sulfatase;GH141;GH141| GH141;GH29;Sulfatase;Sulfatase;GH141;Sulfatase;Sulfatase;SusD-like_3|SusD_RagB;TIGR04056;GH16;TIGR…
Labilibacter_sediminis:PUL__PUL29	12	5	0	0	0	0	0	0	0	1	0	1	GH31;GH3;GH3;GH5_2; GH9|GH9;SusD-like_3|SusD_RagB;TIGR04056;
Labilibacter_sediminis:PUL__PUL25	25	3	0	1	0	0	0	1	0	1	0	1	CBM48|GH13;GH13_20;SusD_RagB;TIGR04056;GH65;GH13;CBM9;
Labilibacter_sediminis:PUL__PUL11	24	7	0	0	0	0	0	0	0	2	0	2	GH147;SusD-like_3|SusD_RagB;TIGR04056;GH2;GH53;GH53;SusD-like_3|SusD_RagB;TIGR04056;GH123;GH123;GH123;
Labilibacter_sediminis:PUL__PUL7	21	4	0	1	0	0	0	0	8	1	0	1	GH10;Sulfatase;GH3;Sulfatase;Sulfatase;Sulfatase;Sulfatase;Sulfatase;CBM4|Sulfatase;Sulfatase;Sulfatase;GH9;GH3;SusD-like_3|SusD_RagB;TIGR04056;
Labilibacter_sediminis:PUL__PUL1	95	20	0	0	1	0	0	4	18	4	0	4	GH3;Sulfatase;SusD-like_3|SusD_RagB;TIGR04056;GH2;GH2;Sulfatase;Sulfatase;Sulfatase;GH150|GH136;GH95|CE10;GH50;CBM35|GH136;GH136;CE6;GH50;CBM16|GH136;Sulfatase;GH2;Sulfatase;Sulfatase;SusD-like_3|SusD_RagB;TIGR04056;GH136;Sulfatase;Sulfatase;Sulfatase;Sulfatase;Sulfatase;Sulfatase;GH2;Sulfatase;Sulfatase;GH136;SusD-like_3|SusD_RagB;TIGR04056;SusD-like_3|SusD_RagB;TIGR04056;GH32;GH36;GH43_24;Sulfa…
Labilibacter_sediminis:PUL__PUL14	20	3	0	0	0	0	0	2	0	1	0	1	TIGR04056;SusD-like_3|SusD_RagB;CBM6|GH5_46;CBM32|GH3;GH16_3;GH30_1;GH157;
Labilibacter_sediminis:PUL__PUL22	13	6	0	0	0	0	0	0	1	1	0	1	TIGR04056;SusD-like_3|SusD_RagB;GH128;GH16_3;GH16_3;GH16_3;GH16_3;GH43_24;Sulfatase;
Labilibacter_sediminis:PUL__PUL20	19	2	0	0	0	0	0	0	0	2	0	2	SusD-like_3|SusD_RagB;TIGR04056;GH2;SusD-like_3|SusD_RagB;TIGR04056;GH89;
Labilibacter_sediminis:PUL_CAZyme_rich__PUL2	12	3	0	1	0	0	0	2	0	0	0	1	SusD_RagB;GH16_3;CBM6|GH128;GH128;CBM32;CBM32|GH16;GH3;
Labilibacter_sediminis:PUL_CAZyme_rich__PUL3	7	2	0	0	0	0	0	1	0	0	0	1	SusD_RagB;GH16_3;CBM6|GH81;GH16_3;
Labilibacter_sediminis:PUL_CAZyme_rich__PUL1	8	2	0	0	0	0	0	0	0	0	1	0	TIGR01352;GH13_38;GH31;
Labilibacter_sediminis:PUL_Putative__PUL3	6	0	0	0	0	0	0	0	0	1	0	1	SusD-like_3|SusD_RagB;TIGR04056;
Labilibacter_sediminis:PUL_Putative__PUL4	6	0	0	0	0	0	0	0	0	1	0	1	TIGR04056;SusD-like_3|SusD_RagB;
Labilibacter_sediminis:PUL_Putative__PUL2	10	0	0	0	0	0	0	0	0	2	0	2	SusD-like_2;TIGR04056;SusD-like_2;TIGR04056;
Labilibacter_sediminis:PUL_Putative__PUL1	6	0	0	0	0	0	0	0	0	1	0	1	SusD-like_3|SusD_RagB;TIGR04056;
Labilibacter_marinus:CAZyme_rich__PUL13	8	2	0	0	0	0	0	1	0	0	0	0	CBM6|GH43_2;GH29;GH20;
Labilibacter_marinus:CAZyme_rich__PUL12	15	2	0	0	0	1	0	0	0	0	0	0	GH16_13;GH117;GT2;
Labilibacter_marinus:CAZyme_rich__PUL5	65	13	1	0	0	1	0	1	10	0	0	0	GH29;GH109;GH109;GH141|PL0;Sulfatase;GH2;Sulfatase;GH109;GH105;GH43_12;GH117;GH2;GH63;Sulfatase;Sulfatase;Sulfatase;GH29;Sulfatase;PL27;Sulfatase;GH109;Sulfatase;GH115;Sulfatase;Sulfatase;GT4;
Labilibacter_marinus:CAZyme_rich__PUL1	9	0	0	0	0	4	0	0	0	0	0	0	GT4;GT4;GT2;GT2;
Labilibacter_marinus:CAZyme_rich__PUL3	16	0	0	0	0	7	0	0	0	0	0	0	GT4;GT2;GT32;GT2;GT4;GT4;GT26;
Labilibacter_marinus:CAZyme_rich__PUL15	9	0	0	0	0	3	0	0	0	0	0	0	GT4;GT4;GT4;
Labilibacter_marinus:CAZyme_rich__PUL6	10	5	0	0	0	0	0	0	1	0	0	0	GH2;GH2;GH117;GH29;Sulfatase;GH29;
Labilibacter_marinus:CAZyme_rich__PUL8	8	1	1	0	0	0	0	1	0	0	0	0	CBM32|GH43_28;GH88;PL29;
Labilibacter_marinus:CAZyme_rich__PUL7	14	6	0	0	0	0	0	0	1	0	0	0	GH2;GH16_26;GH138;GH138|GH0;GH16_11;Sulfatase;GH29;
Labilibacter_marinus:CAZyme_rich__PUL17	9	3	0	0	0	0	0	1	1	0	0	0	GH16;GH117;GH117;Sulfatase;CBM16|GH16_12;
Labilibacter_marinus:CAZyme_rich__PUL9	9	1	0	0	0	4	0	0	0	0	0	0	GT4;GT2;GH16_16;GT51;GT83;
Labilibacter_marinus:CAZyme_rich__PUL4	17	0	0	0	0	8	0	0	0	0	0	0	GT2;GT2;GT14;GT2;GT2;GT4;GT2;GT2;
Labilibacter_marinus:CAZyme_rich__PUL14	27	4	0	1	0	0	0	0	3	0	0	0	Sulfatase;CBM9;GH29;GH2;GH110;Sulfatase;Sulfatase;GH2;
Labilibacter_marinus:CAZyme_rich__PUL11	10	2	0	0	0	2	0	1	0	0	0	0	GH133;GT4;GH57;GT3|GT35;CBM48|GH13_8;
Labilibacter_marinus:CAZyme_rich__PUL2	14	6	0	0	0	0	0	0	0	0	0	0	GH115;GH2;GH30_2;GH3;GH117;GH2;
Labilibacter_marinus:CAZyme_rich__PUL10	14	2	1	0	0	0	0	0	2	0	0	0	PL8_2;GH2;Sulfatase;Sulfatase;GH150;
Labilibacter_marinus:CAZyme_rich__PUL16	19	0	1	0	1	5	0	0	0	0	0	0	GT4;CE4;GT4;GT4;GT4;GT4;PL1_2;
Labilibacter_marinus:PUL__PUL11	25	5	1	0	0	0	0	0	3	2	0	2	GH2;GH3;TIGR04056;SusD-like_3|SusD_RagB;TIGR04056;SusD-like_3|SusD_RagB;GH2;GH16_12;Sulfatase;Sulfatase;Sulfatase;PL29;GH29;
Labilibacter_marinus:PUL__PUL1	25	4	0	0	0	0	0	1	1	1	1	1	CBM50|GH73;TIGR01352;TIGR04056;SusD-like_3|SusD_RagB;GH26;GH26;GH130;Sulfatase;GH5_7;
Labilibacter_marinus:PUL__PUL7	12	1	0	0	0	0	0	0	2	1	0	1	Sulfatase;Sulfatase;TIGR04056;SusD-like_3|SusD_RagB;GH150;
Labilibacter_marinus:PUL__PUL9	14	5	0	0	0	0	0	0	0	2	0	2	GH88;TIGR04056;SusD-like_3|SusD_RagB;GH2;TIGR04056;SusD-like_3|SusD_RagB;GH5_2;GH3;GH3;
Labilibacter_marinus:PUL__PUL23	26	5	0	0	0	2	0	0	3	1	0	1	GH2;GH16_11;Sulfatase;TIGR04056;SusD-like_3|SusD_RagB;GH29;GH16_12;Sulfatase;Sulfatase;GH3;GT83;GT2;
Labilibacter_marinus:PUL__PUL10	69	18	9	0	0	0	0	9	9	2	0	2	PL37;Sulfatase;Sulfatase;PL28;CBM67|GH78;GH105;Sulfatase;PL38;PL40;PL40;GH3;PL37;GH78|Sulfatase;CBM6|GH43_29;TIGR04056;SusD-like_3|SusD_RagB;TIGR04056;SusD-like_3|SusD_RagB;GH2;CBM32|PL29;Sulfatase;CBM67|GH78;Sulfatase;Sulfatase;Sulfatase;GH78;CBM67|GH78;Sulfatase;GH106;CBM67|GH78;GH106;GH106;GH106;GH106;GH59;PL38;GH2;GH39;GH2;GH39;GH106;GH39;Sulfatase;PL40;PL40;CBM35|GH2;GH3;CBM67|GH78;CBM67|GH7…
Labilibacter_marinus:PUL__PUL17	30	3	0	0	0	1	0	0	3	1	0	1	GH16_15;SusD-like_3|SusD_RagB;TIGR04056;Sulfatase;GH117;Sulfatase;GH16_15;Sulfatase;GT2;
Labilibacter_marinus:PUL__PUL15	35	12	0	0	0	0	0	2	4	1	0	1	GH94;GH26;GH130;GH2;TIGR04056;SusD-like_3|SusD_RagB;GH26;CBM6|GH43_16;GH9;GH5_8;GH5_4;Sulfatase;GH29;GH29;Sulfatase;Sulfatase;GH16_13;GH2;Sulfatase;CBM32|GH29;
Labilibacter_marinus:PUL__PUL14	43	20	0	0	0	0	0	0	2	2	0	2	GH2;GH27;GH2;GH29;GH2;GH167;SusD-like_3|SusD_RagB;TIGR04056;Sulfatase;GH2;GH2;GH139;GH95;GH167;Sulfatase;GH2;GH29;GH29;GH2;GH29;GH27;GH43_29;GH167;SusD-like_3|SusD_RagB;TIGR04056;GH110;
Labilibacter_marinus:PUL__PUL21	8	2	0	0	0	0	0	0	0	1	0	1	GH94;TIGR04056;SusD-like_3|SusD_RagB;GH3;
Labilibacter_marinus:PUL__PUL3	22	2	0	1	0	1	0	0	0	1	0	1	GH13;GH65;TIGR04056;SusD-like_3|SusD_RagB;CBM48;GT2;
Labilibacter_marinus:PUL__PUL13	129	24	1	1	0	1	0	4	12	1	2	1	Sulfatase;Sulfatase;CBM35|GH2;Sulfatase;GH82;GH105;Sulfatase;TIGR01786;GH117;GH43_29|GH43;Sulfatase;Sulfatase;Sulfatase;GH29;Sulfatase;TIGR04056;SusD-like_3|SusD_RagB;Sulfatase;CBM6| GH74|GH74;GH117;Sulfatase;GH117;GH117;TIGR01778;GT1;GH2;GH2;GH2;GH117;PL8_3|PL8;GH2;GH29;Sulfatase;GH29;GH2;GH86;CBM6;GH141|PL0;GH16_12;Sulfatase;GH28;GH28;CBM6|GH43_2;GH109;GH109;GH105;GH23;
Labilibacter_marinus:PUL__PUL18	20	3	0	0	0	0	0	0	0	1	1	1	TIGR01779; GH16|GH16;TIGR04056;SusD-like_3|SusD_RagB;GH30_3;GH30_1;
Labilibacter_marinus:PUL__PUL8	51	5	0	0	0	1	0	0	4	2	0	2	GH2;Sulfatase;GH127;GH127;TIGR04056;SusD-like_3|SusD_RagB;Sulfatase;Sulfatase;TIGR04056;SusD-like_3|SusD_RagB;GT2;Sulfatase;GH109;GH109|GH0;
Labilibacter_marinus:PUL__PUL6	24	3	0	0	2	1	0	1	0	1	0	1	GT2;GH26;CE6;CBM48|CE1;CE6;GH130;SusD-like_3|SusD_RagB;TIGR04056;GH5_7;
Labilibacter_marinus:PUL__PUL4	25	2	0	0	0	0	0	1	0	1	0	1	GH23;CBM50|GH23;TIGR04056;SusD-like_3;GH145;
Labilibacter_marinus:PUL__PUL22	19	2	0	0	0	0	0	0	4	1	0	1	Sulfatase;Sulfatase;TIGR04056;SusD-like_3|SusD_RagB;GH16_13;Sulfatase;GH16_17;Sulfatase;
Labilibacter_marinus:PUL__PUL12	18	6	0	1	1	0	0	0	0	1	1	1	GH3;TIGR04056;SusD-like_3|SusD_RagB;CBM4;GH10;GH10;GH10;GH43_1;GH43_12;CE7;TIGR01783;
Labilibacter_marinus:PUL__PUL20	13	2	0	0	0	0	0	0	0	1	1	1	TIGR04056;SusD-like_2;GH31;GH13_38;TIGR01352;
Labilibacter_marinus:PUL__PUL19	24	8	0	0	0	0	0	0	1	1	0	1	Sulfatase;TIGR04056;SusD-like_3|SusD_RagB;GH16_3;GH16_3;GH149;GH17;GH17;GH17;GH30_1;GH3;
Labilibacter_marinus:PUL__PUL2	26	4	0	0	0	0	0	0	0	1	1	1	GH117;GH16_16;TIGR01782;GH50;TIGR04056;SusD-like_3|SusD_RagB;GH2;
Labilibacter_marinus:PUL__PUL24	25	5	0	0	0	0	0	0	1	2	0	2	Sulfatase;TIGR04056;SusD-like_3|SusD_RagB;TIGR04056;SusD-like_3|SusD_RagB;GH86;GH2;GH86;GH117;GH117;
Labilibacter_marinus:PUL__PUL16	26	4	0	0	0	0	0	0	1	1	0	1	GH150;GH1;GH2;Sulfatase;GH2;SusD-like_3|SusD_RagB;TIGR04056;
Labilibacter_marinus:PUL__PUL5	30	1	5	0	0	0	0	1	0	1	0	1	GH138|GH0;CBM6|GH43_2;PL6|PL6_1;TIGR04056;SusD-like_3|SusD_RagB;PL7;PL6_1;PL17_2;PL7_5;
Labilibacter_marinus:PUL_CAZyme_rich__PUL3	30	1	0	0	0	1	0	0	1	0	1	0	Sulfatase;GT2;GH13_19;TIGR01779;
Labilibacter_marinus:PUL_CAZyme_rich__PUL1	39	4	0	0	0	0	0	1	7	0	1	0	Sulfatase;GH29;GH2;Sulfatase;GH16_11;CBM6|GH74;Sulfatase;GH3;Sulfatase;Sulfatase;Sulfatase;Sulfatase;TIGR01352;
Labilibacter_marinus:PUL_CAZyme_rich__PUL5	17	3	0	0	0	0	0	0	0	0	1	0	TIGR01352;GH117;GH16_16;GH117;
Labilibacter_marinus:PUL_CAZyme_rich__PUL4	13	1	0	0	0	1	0	0	0	0	1	0	GH15;GT20;TIGR01779;
Labilibacter_marinus:PUL_CAZyme_rich__PUL2	12	2	0	1	0	0	0	0	0	0	1	0	GH13_19;CBM35;GH97;TIGR02796;
Labilibacter_marinus:PUL_Putative__PUL3	6	0	0	0	0	0	0	0	0	1	0	1	TIGR04056;SusD-like_3|SusD_RagB;
Labilibacter_marinus:PUL_Putative__PUL1	6	0	0	0	0	0	0	0	0	1	0	1	TIGR04056;SusD-like_3|SusD_RagB;
Labilibacter_marinus:PUL_Putative__PUL2	8	0	0	0	0	0	0	0	0	2	0	2	SusD-like_3|SusD_RagB;TIGR04056;SusD-like_3|SusD_RagB;TIGR04056;
Saccharicrinis_fermentans:CAZyme_rich__PUL9	24	0	0	0	0	9	0	0	0	0	0	0	GT2;GT4;GT2;GT4;GT2;GT23;GT4;GT4;GT4;
Saccharicrinis_fermentans:CAZyme_rich__PUL12	11	0	0	0	0	4	0	0	0	0	0	0	GT2;GT4;GT4;GT2;
Saccharicrinis_fermentans:CAZyme_rich__PUL11	9	0	0	0	0	5	0	0	0	0	0	0	GT9;GT90;GT4;GT90;GT90;
Saccharicrinis_fermentans:CAZyme_rich__PUL7	25	6	1	1	1	0	0	0	3	0	0	0	GH0|GH141;PL40;CE1;GH39;CBM6;GH117;Sulfatase;GH2;Sulfatase;GH97;Sulfatase;GH29;
Saccharicrinis_fermentans:CAZyme_rich__PUL4	17	5	0	0	0	0	0	1	1	0	0	0	GH29;GH29;GH2;Sulfatase;CBM6|GH43_2;GH109;GH109;
Saccharicrinis_fermentans:CAZyme_rich__PUL6	25	2	0	0	0	7	0	0	0	0	0	0	GT2;GT83;GT4;GH130;GT4;GH130;GT4;GT2;GT2;
Saccharicrinis_fermentans:CAZyme_rich__PUL1	49	0	1	0	2	7	0	0	0	0	0	0	GT4;GT2;GT2;GT4;GT4;GT4;GT4;CE14;CE4;PL9;
Saccharicrinis_fermentans:CAZyme_rich__PUL3	26	5	0	0	0	0	0	0	4	0	0	0	GH108;GH16;Sulfatase;Sulfatase;GH16_12;Sulfatase;GH2;GH3;Sulfatase;
Saccharicrinis_fermentans:CAZyme_rich__PUL10	17	1	0	0	0	1	0	5	0	0	0	0	GH29;CBM64|GH5_1;CBM64|GH5_10;CBM64|GH48;CBM3|CBM64|GH9;CBM6|GH5_2;GT28;
Saccharicrinis_fermentans:CAZyme_rich__PUL8	43	9	0	2	0	0	0	1	4	0	0	0	CBM16;GH86;GH2;CBM6|GH16_16;GH29;Sulfatase;GH29;GH2;GH16| GH16| GH117|GH117;GH2;CBM6;Sulfatase;Sulfatase;Sulfatase;GH16_12;GH2;
Saccharicrinis_fermentans:CAZyme_rich__PUL2	12	2	0	0	0	1	0	0	0	0	0	0	GT2;GH109;GH109|GH0;
Saccharicrinis_fermentans:CAZyme_rich__PUL5	14	3	0	1	0	0	0	0	3	0	0	0	Sulfatase;CBM35;GH29;GH2;Sulfatase;Sulfatase;GH2;
Saccharicrinis_fermentans:PUL__PUL6	40	6	3	1	1	0	0	0	6	4	0	4	PL33_2;Sulfatase;Sulfatase;Sulfatase;Sulfatase;Sulfatase;GH95;SusD-like_3|SusD_RagB;TIGR04056;PL40;PL40;GH43_29;GH29;GH30_2;GH97;SusD_RagB;TIGR04056;SusD-like_3|SusD_RagB;TIGR04056;GH88;CE6;Sulfatase;CBM6;SusD-like_3|SusD_RagB;TIGR04056;
Saccharicrinis_fermentans:PUL__PUL9	15	0	4	0	0	0	0	0	0	2	0	2	PL6_1;PL17_2;PL6_1;SusD-like_3|SusD_RagB;TIGR04056;SusD-like_3|SusD_RagB;TIGR04056;PL6_1|PL6;
Saccharicrinis_fermentans:PUL__PUL14	14	4	0	0	1	1	0	0	0	1	0	1	GH3;CE1;GH144;GH43_28;GH144;SusD-like_3|SusD_RagB;TIGR04056;GT51;
Saccharicrinis_fermentans:PUL__PUL11	14	2	0	0	0	0	0	1	0	1	0	1	CBM48|GH13;GH13_20;SusD_RagB;TIGR04056;GH65;
Saccharicrinis_fermentans:PUL__PUL20	12	2	0	0	1	0	0	0	0	1	0	1	GH5_7;TIGR04056;SusD-like_3|SusD_RagB;GH130;CE6;
Saccharicrinis_fermentans:PUL__PUL1	47	11	0	0	0	0	0	0	0	6	0	6	TIGR04056;SusD-like_3|SusD_RagB;TIGR04056;SusD-like_3|SusD_RagB;GH2;GH2;GH3;GH29;TIGR04056;SusD-like_3|SusD_RagB;TIGR04056;SusD-like_3|SusD_RagB;TIGR04056;SusD-like_3|SusD_RagB;GH3;TIGR04056;SusD-like_3|SusD_RagB;GH0;GH92;GH29;GH3;GH78;GH115;
Saccharicrinis_fermentans:PUL__PUL10	22	1	0	0	0	0	0	1	0	1	0	1	TIGR04056;SusD-like_3;CBM50|GH23;GH23;
Saccharicrinis_fermentans:PUL__PUL18	28	7	1	0	2	0	0	1	0	1	1	1	TIGR01785;GH43_18;GH115;GH2;GH28;GH106;CE12;CE12|GH105;SusD-like_3|SusD_RagB;TIGR04056;GH105;CE12;GH28;PL11_1;
Saccharicrinis_fermentans:PUL__PUL7	13	4	0	0	0	0	0	0	1	1	0	1	Sulfatase;GH3;GH16_3;GH2;GH16_3;SusD-like_3|SusD_RagB;TIGR04056;
Saccharicrinis_fermentans:PUL__PUL4	28	6	0	0	1	0	0	1	0	3	0	3	CE6;GH115;GH2;CBM4|GH10;SusD-like_3|SusD_RagB;TIGR04056;SusD-like_3|SusD_RagB;TIGR04056;GH43_12;GH43_1;GH10;SusD-like_3|SusD_RagB;TIGR04056;GH67;
Saccharicrinis_fermentans:PUL__PUL12	12	0	0	0	0	1	0	0	0	1	0	1	GT2;SusD-like_3|SusD_RagB;TIGR04056;
Saccharicrinis_fermentans:PUL__PUL3	77	17	1	0	0	0	0	0	3	5	0	5	GH29;GH29;GH29;GH29;GH29;TIGR04056;SusD-like_3|SusD_RagB;GH88;GH43_10;GH28;GH97;TIGR04056;SusD-like_3|SusD_RagB;TIGR04056;SusD-like_3|SusD_RagB;GH128;TIGR04056;SusD-like_3|SusD_RagB;Sulfatase;TIGR04056;SusD-like_3|SusD_RagB;GH26;GH26;GH130;GH5_41;Sulfatase;GH2;GH5_7;Sulfatase;GH5_8|GH5| GH5_8;PL1_2;
Saccharicrinis_fermentans:PUL__PUL13	9	2	0	0	0	0	0	0	0	1	0	1	TIGR04056;SusD-like_3|SusD_RagB;GH30_3;GH30_1;
Saccharicrinis_fermentans:PUL__PUL16	8	2	0	0	0	0	0	0	0	1	0	1	GH32;GH32;SusD-like_3|SusD_RagB;TIGR04056;
Saccharicrinis_fermentans:PUL__PUL17	19	4	0	0	0	0	0	0	0	2	0	2	TIGR04056;SusD-like_2;GH31;GH13_38;GH94;TIGR04056;SusD-like_3|SusD_RagB;GH3;
Saccharicrinis_fermentans:PUL__PUL21	61	19	0	0	1	0	0	1	4	3	0	3	GH2;GH92;GH85;TIGR04056;SusD-like_2;GH92;GH92;GH92;GH130;GH92;GH92;GH92;GH47;GH97;GH3;CBM57|GH2;GH136;CE6;SusD-like_3|SusD_RagB;TIGR04056;SusD-like_3|SusD_RagB;TIGR04056;Sulfatase;Sulfatase;GH50;Sulfatase;GH88;GH43_24;GH16_3|Sulfatase;Sulfatase;GH2;
Saccharicrinis_fermentans:PUL__PUL8	53	8	1	0	0	0	0	1	2	2	1	2	TIGR01778;GH117;GH117;GH2;GH2;GH117;GH16| GH16;GH117;Sulfatase;GH74|CBM6;GH43_29;SusD-like_3|SusD_RagB;TIGR04056;Sulfatase;PL6_2;SusD-like_3|SusD_RagB;TIGR04056;
Saccharicrinis_fermentans:PUL__PUL15	20	3	0	1	0	1	0	1	1	2	0	2	CBM47;CBM35|GH2;SusD-like_3|SusD_RagB;TIGR04056;SusD-like_3|SusD_RagB;TIGR04056;Sulfatase;GH117;GH95;GH117;GT1;
Saccharicrinis_fermentans:PUL__PUL22	82	22	1	1	5	0	0	1	0	5	0	4	GH117;GH2;GH2;GH86;TIGR04056;SusD-like_3|SusD_RagB;GH2;GH31;GH117;GH30_2;GH95;CBM35|GH43_2;GH39;TIGR04056;SusD-like_3|SusD_RagB;GH5_4;GH31;GH95;GH3;CE2;GH42;GH43_12;GH27;CE6;GH26;GH2;TIGR04056;SusD-like_3|SusD_RagB;GH5_4;CBM9;GH105;PL1_2;TIGR04056;TIGR04056;SusD-like_3|SusD_RagB;CE8;GH28;CE12;CE8;
Saccharicrinis_fermentans:PUL__PUL19	10	3	0	0	0	0	0	0	0	1	0	1	TIGR04056;SusD-like_3|SusD_RagB;GH2;GH105;GH154;
Saccharicrinis_fermentans:PUL__PUL5	18	4	0	1	0	0	0	0	0	1	0	1	CBM50;GH43_1;GH10;GH10;SusD-like_3|SusD_RagB;TIGR04056;GH3;
Saccharicrinis_fermentans:PUL__PUL2	77	18	0	1	0	0	0	1	10	6	0	6	GH110;Sulfatase;Sulfatase;GH150;TIGR04056;SusD-like_3|SusD_RagB;CBM6;Sulfatase;GH2;Sulfatase;GH82;Sulfatase;CBM35|GH2;GH16_17;GH2;TIGR04056;SusD-like_3|SusD_RagB;GH127;GH127;Sulfatase;GH167;GH110;TIGR04056;SusD-like_3|SusD_RagB;Sulfatase;Sulfatase;TIGR04056;SusD-like_3|SusD_RagB;GH88;GH29;GH3;Sulfatase;Sulfatase;TIGR04056;SusD-like_3|SusD_RagB;GH30_4;GH0|GH5;GH43_19|GH43_34;GH2;TIGR04056;SusD-lik…
Saccharicrinis_fermentans:PUL_CAZyme_rich__PUL3	20	1	0	1	0	0	0	0	2	0	1	0	TIGR02796;CBM35;GH2;Sulfatase;Sulfatase;
Saccharicrinis_fermentans:PUL_CAZyme_rich__PUL4	14	1	0	0	0	1	0	0	0	0	1	0	TIGR01779;GH15;GT20;
Saccharicrinis_fermentans:PUL_CAZyme_rich__PUL1	19	0	0	1	0	0	0	0	0	0	4	0	CBM13;TIGR01352;TIGR02803;TIGR02804;TIGR02796;
Saccharicrinis_fermentans:PUL_CAZyme_rich__PUL2	21	2	0	0	0	0	0	0	0	0	1	0	TIGR01785;GH3;GH29;
Saccharicrinis_fermentans:PUL_CAZyme_rich__PUL5	20	2	0	0	0	2	0	1	0	0	1	0	TIGR01785;CBM48|GH13_8;GT3|GT35;GH57;GT4;GH133;
Saccharicrinis_fermentans:PUL_Putative__PUL4	6	0	0	0	0	0	0	0	0	1	0	1	TIGR04056;SusD-like_3|SusD_RagB;
Saccharicrinis_fermentans:PUL_Putative__PUL5	13	0	0	0	0	0	0	0	0	1	1	1	TIGR01352;TIGR04056;SusD-like_2;
Saccharicrinis_fermentans:PUL_Putative__PUL1	6	0	0	0	0	0	0	0	0	1	0	1	SusD-like_3|SusD_RagB;TIGR04056;
Saccharicrinis_fermentans:PUL_Putative__PUL2	6	0	0	0	0	0	0	0	0	1	0	1	SusD-like_3|SusD_RagB;TIGR04056;
Saccharicrinis_fermentans:PUL_Putative__PUL3	6	0	0	0	0	0	0	0	0	1	0	1	SusD-like_3|SusD_RagB;TIGR04056;
Saccharicrinis_carchari:CAZyme_rich__PUL1	37	0	1	0	2	6	0	0	0	0	0	0	GT2;GT2;GT4;GT4;GT4;GT4;CE14;CE4;PL9;
Saccharicrinis_carchari:CAZyme_rich__PUL6	15	0	0	0	0	3	0	0	0	0	0	0	GT51;GT4;GT4;
Saccharicrinis_carchari:CAZyme_rich__PUL5	9	0	0	0	0	4	0	0	0	0	0	0	GT4;GT5|GT4;GT2;GT2;
Saccharicrinis_carchari:CAZyme_rich__PUL2	11	2	0	1	0	2	0	1	0	0	0	0	GH133;GT4;GH57;CBM48;GT3|GT35;CBM48|GH13_8;
Saccharicrinis_carchari:CAZyme_rich__PUL4	18	7	0	0	0	0	0	0	1	0	0	0	GH20;GH92;GH2;Sulfatase;GH29;GH20;GH20;GH20;
Saccharicrinis_carchari:CAZyme_rich__PUL3	10	1	0	0	0	0	0	2	0	0	0	0	CBM4|GH16_3;CBM4|GH16_3;GH3;
Saccharicrinis_carchari:PUL__PUL8	27	9	0	0	0	0	0	0	0	1	1	1	GH3;GH3;GH16_3;GH17;GH17;GH17;GH149;GH3;GH16_3;SusD-like_3|SusD_RagB;TIGR04056;TIGR01783;
Saccharicrinis_carchari:PUL__PUL12	8	2	0	0	0	0	0	0	0	1	0	1	GH33;GH85;SusD-like;TIGR04056;
Saccharicrinis_carchari:PUL__PUL13	32	6	0	1	1	0	0	0	1	1	0	1	CBM50;Sulfatase;CE9;GH92;GH92;GH92;GH130;TIGR04056;SusD-like;GH163;GH92;
Saccharicrinis_carchari:PUL__PUL22	10	1	0	0	0	0	0	0	0	1	0	1	GH92;SusD-like_3|SusD_RagB;TIGR04056;
Saccharicrinis_carchari:PUL__PUL19	10	1	0	0	0	0	0	1	0	1	0	1	TIGR04056;SusD-like_3|SusD_RagB;CBM6|GH5_46;GH3;
Saccharicrinis_carchari:PUL__PUL7	22	3	0	0	0	0	0	0	0	2	0	2	SusD-like_3|SusD_RagB;TIGR04056;GH92;GH125;GH63;SusD-like_3|SusD_RagB;TIGR04056;
Saccharicrinis_carchari:PUL__PUL6	20	1	0	0	0	1	0	0	0	2	0	2	SusD-like_2;TIGR04056;SusD-like_3|SusD_RagB;TIGR04056;GH3;GT2;
Saccharicrinis_carchari:PUL__PUL21	26	8	0	0	0	0	0	0	0	2	1	2	GH92;TIGR01352;SusD-like_3|SusD_RagB;TIGR04056;GH130;GH43_33;GH5_13;GH2;GH43_18;GH43_31;SusD-like_3|SusD_RagB;TIGR04056;GH43_3;
Saccharicrinis_carchari:PUL__PUL2	9	2	0	0	0	0	0	0	0	1	0	1	GH95;GH110;SusD-like_3|SusD_RagB;TIGR04056;
Saccharicrinis_carchari:PUL__PUL17	28	4	0	0	0	1	0	1	0	1	0	1	GH13;GH65;GH97;TIGR04056;SusD-like_3|SusD_RagB;GH13_20;CBM48|GH13;GT51;
Saccharicrinis_carchari:PUL__PUL4	8	2	0	0	0	0	0	0	0	1	0	1	GH3;GH16_3;SusD-like_3|SusD_RagB;TIGR04056;
Saccharicrinis_carchari:PUL__PUL3	15	0	0	0	0	1	0	0	0	1	0	1	SusD-like_3|SusD_RagB;TIGR04056;GT2;
Saccharicrinis_carchari:PUL__PUL5	17	2	0	0	0	2	0	0	0	1	0	1	GT2;GT83;GH16_3;SusD-like_3|SusD_RagB;TIGR04056;GH2;
Saccharicrinis_carchari:PUL__PUL11	21	4	0	0	0	1	0	1	1	1	0	1	GT28;CBM57|GH2;Sulfatase;GH43_28;GH3;GH144;GH144;SusD-like_3|SusD_RagB;TIGR04056;
Saccharicrinis_carchari:PUL__PUL23	10	1	0	0	0	0	0	0	0	1	0	1	TIGR04056;SusD-like_3|SusD_RagB;GH13;
Saccharicrinis_carchari:PUL__PUL16	9	2	0	0	0	0	0	0	0	1	0	1	TIGR04056;SusD-like_3|SusD_RagB;GH30_3;GH30_1;
Saccharicrinis_carchari:PUL__PUL9	56	13	0	2	1	0	0	1	1	1	0	1	GH73;CE4;GH110;GH89;GH89;GH2;GH95;GH2;GH29;GH3;Sulfatase;CBM32|GH29;GH33;CBM32;CBM32;SusD-like_3|SusD_RagB;TIGR04056;GH29;GH109;GH2;
Saccharicrinis_carchari:PUL__PUL18	19	5	0	0	0	0	0	1	0	1	0	1	GH16_3;GH3;GH94;GH9;TIGR04056;SusD-like_3|SusD_RagB;GH3;CBM4|GH5_25;
Saccharicrinis_carchari:PUL__PUL20	13	4	0	0	2	0	0	0	0	1	0	1	GH20;TIGR04056;SusD-like_3|SusD_RagB;GH33;GH33;GH20;CE6;CE3;
Saccharicrinis_carchari:PUL__PUL10	16	3	0	0	0	0	0	0	1	1	0	1	GH2;SusD-like_2;TIGR04056;GH141|GH0;Sulfatase;GH2;
Saccharicrinis_carchari:PUL__PUL14	22	2	0	0	0	0	0	0	0	1	0	1	SusD-like;TIGR04056;GH13_38;GH18;
Saccharicrinis_carchari:PUL__PUL15	22	3	0	0	0	1	0	0	1	1	0	1	SusD-like_2;TIGR04056;GH92;GH130;Sulfatase;GH5_28;GT2;
Saccharicrinis_carchari:PUL__PUL1	10	2	0	0	0	0	0	0	2	1	0	1	GH20;GH123;Sulfatase;Sulfatase;SusD-like_3|SusD_RagB;TIGR04056;
Saccharicrinis_carchari:PUL_CAZyme_rich__PUL3	20	1	0	0	0	1	0	0	0	0	1	0	TIGR01779; GH16|GH16;GT19;
Saccharicrinis_carchari:PUL_CAZyme_rich__PUL1	19	1	0	0	0	1	0	0	0	0	1	0	GH23;GT2;TIGR01783;
Saccharicrinis_carchari:PUL_CAZyme_rich__PUL5	24	1	0	0	0	1	0	0	0	0	1	0	GT2;GH2;TIGR01352;
Saccharicrinis_carchari:PUL_CAZyme_rich__PUL4	6	1	0	0	0	0	0	0	0	0	0	1	GH20;SusD-like_3|SusD_RagB;
Saccharicrinis_carchari:PUL_CAZyme_rich__PUL6	13	1	0	0	0	0	0	1	0	0	4	0	GH2;TIGR01352;TIGR02803;TIGR02803;TIGR02796;CBM32|GH2;
Saccharicrinis_carchari:PUL_CAZyme_rich__PUL2	32	1	0	0	0	9	0	0	0	0	1	0	TIGR01779;GH20;GT4;GT4;GT4;GT2;GT4;GT4;GT2;GT2;GT4;
Saccharicrinis_carchari:PUL_CAZyme_rich__PUL7	18	0	0	0	1	1	0	0	0	0	1	0	GT2;TIGR01352;CE11;
Saccharicrinis_carchari:PUL_Putative__PUL2	9	0	0	0	0	0	0	0	0	2	0	2	SusD-like_2;TIGR04056;SusD-like_2;TIGR04056;
Saccharicrinis_carchari:PUL_Putative__PUL3	6	0	0	0	0	0	0	0	0	1	0	1	SusD-like_3|SusD_RagB;TIGR04056;
Saccharicrinis_carchari:PUL_Putative__PUL4	6	0	0	0	0	0	0	0	0	1	0	1	SusD-like_2;TIGR04056;
Saccharicrinis_carchari:PUL_Putative__PUL1	6	0	0	0	0	0	0	0	0	1	0	1	TIGR04056;SusD-like_3;
Carboxylicivirga_linearis:CAZyme_rich__PUL9	17	3	0	1	0	0	0	2	0	0	0	0	CBM9| CBM9;GH27;GH43_29;CBM51|GH27;CBM51|GH27;GH43_19|GH43_34;
Carboxylicivirga_linearis:CAZyme_rich__PUL8	11	3	0	0	1	0	0	0	0	0	0	0	GH2;GH2;GH43_10;CE8;
Carboxylicivirga_linearis:CAZyme_rich__PUL13	11	0	0	0	0	4	0	0	0	0	0	0	GT4;GT2;GT2;GT4;
Carboxylicivirga_linearis:CAZyme_rich__PUL12	21	0	0	0	0	10	0	0	1	0	0	0	GT2;GT4;GT4;GT4;GT2;GT4;GT4;GT2;Sulfatase;GT4;GT4;
Carboxylicivirga_linearis:CAZyme_rich__PUL4	10	0	0	0	0	4	0	0	0	0	0	0	GT2;GT23;GT4;GT26;
Carboxylicivirga_linearis:CAZyme_rich__PUL3	12	1	0	0	0	3	0	0	1	0	0	0	Sulfatase;GT4;GT2;GT4;GH43_29;
Carboxylicivirga_linearis:CAZyme_rich__PUL11	8	2	1	0	0	0	0	0	0	0	0	0	PL0;GH88;GH28;
Carboxylicivirga_linearis:CAZyme_rich__PUL1	7	3	0	0	0	0	0	0	0	0	0	0	GH28;GH2;GH35;
Carboxylicivirga_linearis:CAZyme_rich__PUL5	18	0	0	0	0	5	0	0	0	0	0	0	GT4;GT4;GT2;GT2;GT30;
Carboxylicivirga_linearis:CAZyme_rich__PUL14	14	2	0	0	1	0	0	0	0	0	0	0	GH73;CE4;GH74|GH0;
Carboxylicivirga_linearis:CAZyme_rich__PUL2	11	3	0	1	0	0	0	0	0	0	0	0	GH43_24;GH105;CBM32;GH145;
Carboxylicivirga_linearis:CAZyme_rich__PUL6	7	1	0	0	0	2	0	0	0	0	0	0	GT4;GH130;GT4;
Carboxylicivirga_linearis:CAZyme_rich__PUL7	12	2	0	0	0	2	0	1	0	0	0	0	CBM48|GH13_8;GT3|GT35;GH57;GT4;GH133;
Carboxylicivirga_linearis:CAZyme_rich__PUL10	23	0	0	0	0	9	0	0	0	0	0	0	GT4;GT4;GT4;GT4;GT2;GT2;GT2;GT4;GT2;
Carboxylicivirga_linearis:PUL__PUL8	17	1	0	0	0	1	0	0	0	1	0	1	GH128| GH128;GT2;SusD-like_2;TIGR04056;
Carboxylicivirga_linearis:PUL__PUL17	9	2	0	0	0	0	0	0	0	1	0	1	GH30_1;GH30_3;SusD-like_3|SusD_RagB;TIGR04056;
Carboxylicivirga_linearis:PUL__PUL7	22	9	0	0	0	0	0	1	0	1	0	1	GH146;TIGR04056;SusD-like_3|SusD_RagB;GH43_4;GH43_4;GH51;GH2;GH31;GH3;GH42;CBM48|CE1;GH3;
Carboxylicivirga_linearis:PUL__PUL12	22	7	0	1	0	0	0	1	0	1	0	1	GH20;GH29;GH3;CBM32|GH29;SusD-like_2;TIGR04056;GH2;CBM9;GH92;GH92;GH92;
Carboxylicivirga_linearis:PUL__PUL16	13	3	0	1	0	0	0	0	0	1	0	1	CBM32;GH2;GH43_19;GH43_29;TIGR04056;SusD-like_3|SusD_RagB;
Carboxylicivirga_linearis:PUL__PUL1	18	7	0	0	0	0	0	0	0	1	0	1	GH5_4;GH39;GH43_12;GH43_9;GH97;GH13;SusD-like_3|SusD_RagB;TIGR04056;GH63|GH0;
Carboxylicivirga_linearis:PUL__PUL13	16	4	0	0	1	0	0	0	1	1	0	1	CE7;GH3;Sulfatase;GH144;GH144;GH144;SusD-like_3|SusD_RagB;TIGR04056;
Carboxylicivirga_linearis:PUL__PUL19	29	4	0	1	0	0	0	0	0	1	0	1	CBM13;GH53;GH2;TIGR04056;SusD-like_3|SusD_RagB;GH53;GH43_29;
Carboxylicivirga_linearis:PUL__PUL20	14	3	0	0	0	0	0	1	0	1	0	1	GH13_20|GH13;GH65;TIGR04056;SusD_RagB;GH13|GH13_7;CBM48|GH13;
Carboxylicivirga_linearis:PUL__PUL11	12	4	0	0	0	0	0	0	0	1	0	1	GH2;TIGR04056;SusD-like_3|SusD_RagB;GH32;GH32;GH36;
Carboxylicivirga_linearis:PUL__PUL9	10	2	0	0	0	0	0	0	0	1	0	1	TIGR04056;SusD-like_3|SusD_RagB;GH32;GH32;
Carboxylicivirga_linearis:PUL__PUL4	13	1	0	0	0	0	0	0	0	2	0	2	GH128;TIGR04056;SusD-like_3|SusD_RagB;TIGR04056;SusD_RagB;
Carboxylicivirga_linearis:PUL__PUL18	17	2	3	0	2	0	0	0	0	1	0	1	CE8;CE12;GH28;GH105;PL1_2;TIGR04056;SusD-like_3|SusD_RagB;PL1_2;PL9_1;
Carboxylicivirga_linearis:PUL__PUL6	64	13	0	0	1	0	0	2	2	2	2	2	GH128| GH128;GH28;CE8;GH11|3.2.1.8;GH35;CBM4|GH10;SusD-like_3|SusD_RagB;TIGR04056;GH43_1;GH10;GH67;GH3;GH26;Sulfatase;GH144;GH43_28;Sulfatase;GH3;SusD-like_3|SusD_RagB;TIGR04056;CBM57|GH2;TIGR01779;GH43_26;TIGR01782;
Carboxylicivirga_linearis:PUL__PUL10	30	4	0	1	0	0	0	1	0	1	0	1	GH5_7;CBM50;GH3;GH16_3;GH16_3;CBM6|GH5_46;SusD-like_3|SusD_RagB;TIGR04056;
Carboxylicivirga_linearis:PUL__PUL2	38	16	0	0	1	0	0	1	0	3	0	3	GH26;GH130;GH2;GH5_8;TIGR04056;SusD-like_3|SusD_RagB;GH26;GH43_16|CBM6;CE6;GH5_4;GH27;GH9;TIGR04056;SusD-like_3|SusD_RagB;GH5_4;GH31;GH3;SusD-like_3|SusD_RagB;TIGR04056;GH2;GH51;GH43_18|GH51;GH154;GH43_19|GH43_34;
Carboxylicivirga_linearis:PUL__PUL15	29	8	3	0	2	0	0	1	1	2	0	2	GH43_18;GH115;GH2;GH28;GH106;CE12;CE12|GH105;Sulfatase;PL11;PL11_1;SusD-like_3;TIGR04056;SusD-like_3|SusD_RagB;TIGR04056;GH105;CE12;GH28;PL11_1;GH28;
Carboxylicivirga_linearis:PUL__PUL5	51	18	0	0	2	0	0	5	0	3	0	3	GH145;GH92;CBM48|CE1;GH43_10;GH97;GH43_10|GH5_21;GH43_12;TIGR04056;SusD-like_3|SusD_RagB;TIGR04056;SusD-like_3|SusD_RagB;CBM4|GH10;GH115;CE6;GH10;GH43_1;GH43_12;GH3;GH97;GH95;GH31;GH29;TIGR04056;SusD-like_3|SusD_RagB;GH8;GH9| GH9;CBM48|CE1;CBM6|GH43_29;CE1;GH51;CBM13|GH11;
Carboxylicivirga_linearis:PUL__PUL14	20	6	0	0	0	0	0	0	1	1	0	1	Sulfatase;GH33;GH92;GH3;GH29;TIGR04056;SusD-like;GH163;GH29;
Carboxylicivirga_linearis:PUL__PUL3	23	8	0	0	0	0	0	1	0	1	0	1	GH127;GH42;GH127;GH97;CBM32|GH43_34;GH146;GH146;GH127;GH127;SusD-like_3|SusD_RagB;TIGR04056;
Carboxylicivirga_linearis:PUL_CAZyme_rich__PUL3	14	1	0	0	0	0	0	0	0	0	3	0	TIGR01352;TIGR01352;GH1;TIGR01779|TIGR01785;
Carboxylicivirga_linearis:PUL_CAZyme_rich__PUL1	10	0	1	0	0	0	0	1	0	0	1	0	TIGR01786;CBM13|GH43_5;PL11_1;
Carboxylicivirga_linearis:PUL_CAZyme_rich__PUL2	22	2	1	0	0	0	0	0	0	0	1	0	PL4;GH43_19;GH140;TIGR01782;
Carboxylicivirga_linearis:PUL_CAZyme_rich__PUL4	19	0	0	0	0	1	0	0	0	0	3	0	TIGR01352;TIGR01352;TIGR01783|TIGR01786;GT2;
Carboxylicivirga_linearis:PUL_CAZyme_rich__PUL5	7	0	0	0	0	1	0	0	0	0	2	0	TIGR01779;TIGR01778;GT51;
Carboxylicivirga_linearis:PUL_Putative__PUL3	6	0	0	0	0	0	0	0	0	1	0	1	TIGR04056;SusD-like_2;
Carboxylicivirga_linearis:PUL_Putative__PUL4	6	0	0	0	0	0	0	0	0	1	0	1	TIGR04056;SusD-like_2;
Carboxylicivirga_linearis:PUL_Putative__PUL2	27	0	0	0	0	0	0	0	0	3	0	3	TIGR04056;SusD-like_3|SusD_RagB;TIGR04056;SusD-like_3|SusD_RagB;TIGR04056;SusD-like_3|SusD_RagB;
Carboxylicivirga_linearis:PUL_Putative__PUL1	6	0	0	0	0	0	0	0	0	1	0	1	TIGR04056;SusD-like_3|SusD_RagB;
Carboxylicivirga_linearis:PUL_Putative__PUL5	13	0	0	0	0	0	0	0	0	1	1	1	TIGR01785;SusD-like_3|SusD_RagB;TIGR04056;
A049:CAZyme_rich__PUL9	20	1	0	0	0	5	0	0	1	0	0	0	GH43_29;GT4;GT2;GT4;GT4;GT4;Sulfatase;
A049:CAZyme_rich__PUL12	21	2	0	0	0	2	0	0	0	0	0	0	GT4;GH130;GT4;GH130;
A049:CAZyme_rich__PUL1	18	3	0	0	1	0	0	0	0	0	0	0	CE8;GH43_10;GH2;GH2;
A049:CAZyme_rich__PUL3	20	3	0	0	0	0	0	0	0	0	0	0	GH94;GH3;GH0;
A049:CAZyme_rich__PUL2	21	2	0	0	0	2	0	1	0	0	0	0	GH133;GT4;GH57;GT3|GT35;CBM48|GH13_8;
A049:CAZyme_rich__PUL8	30	0	0	0	0	11	0	0	0	0	0	0	GT4;GT4;GT4;GT0;GT4;GT2;GT2;GT2;GT2;GT2;GT11;
A049:CAZyme_rich__PUL11	16	0	0	0	0	5	0	0	0	0	0	0	GT4;GT2;GT2;GT4;GT4;
A049:CAZyme_rich__PUL5	21	3	0	1	0	0	0	1	0	0	0	0	GH2;CBM51|GH27;GH43_19|GH43_34;GH27;CBM9;
A049:CAZyme_rich__PUL10	21	0	0	0	0	4	0	0	0	0	0	0	GT4;GT4;GT4;GT2;
A049:CAZyme_rich__PUL6	13	3	0	0	0	0	0	0	0	0	0	0	GH18;GH32;GH32;
A049:CAZyme_rich__PUL4	12	3	0	1	0	0	0	0	0	0	0	0	GH2;GH16_3;GH16_3;CBM32;
A049:CAZyme_rich__PUL7	35	1	0	0	0	4	0	0	1	0	0	0	GT2;GT4;GT4;Sulfatase;GT30;GH28;
A049:PUL__PUL21	12	1	0	0	0	0	0	0	0	1	0	1	GH20;TIGR04056;SusD-like_2;
A049:PUL__PUL3	18	2	0	0	0	1	0	0	0	1	0	1	GH2;GH92;SusD-like_3|SusD_RagB;TIGR04056;GT2;
A049:PUL__PUL10	29	14	0	0	1	0	0	0	0	1	0	1	GH26;GH130;GH2;GH5_8;TIGR04056;SusD-like_3|SusD_RagB;GH26;CE6;GH27;GH9;GH5_4;GH31;GH3;GH2;GH51;GH154;GH43_19|GH43_34;
A049:PUL__PUL25	30	8	0	0	0	0	0	0	0	2	0	2	GH145;GH3;TIGR04056;SusD-like_3|SusD_RagB;GH92;GH43_34;GH92;GH28;GH89;GH28;SusD-like_2;TIGR04056;
A049:PUL__PUL17	11	3	0	0	0	0	0	0	0	1	0	1	GH53;GH2;TIGR04056;SusD-like_3|SusD_RagB;GH53;
A049:PUL__PUL9	40	8	0	0	1	0	0	2	2	2	0	2	GH43_31;TIGR04056;SusD-like_3|SusD_RagB;CBM66|GH43_32;GH5_13;CBM67|GH78;GH97;Sulfatase;GH35;GH2;GH115;CE3;GH97;GH13;SusD_RagB;TIGR04056;Sulfatase;
A049:PUL__PUL19	26	3	0	1	0	0	0	1	0	1	0	1	CBM50;GH3;GH16_3;GH16_3;CBM6|GH5_46;SusD-like_3|SusD_RagB;TIGR04056;
A049:PUL__PUL24	32	6	0	1	0	0	0	1	0	2	1	2	TIGR04056;SusD-like_3|SusD_RagB;GH32;GH32;TIGR04056;SusD-like_3|SusD_RagB;GH66;GH31;GH31;CBM35|GH27;CBM35;TIGR01783;GH13_18;
A049:PUL__PUL4	34	7	2	0	2	0	0	2	1	2	0	2	GH28;PL11_1;GH28;CE12;GH105;TIGR04056;SusD-like_3|SusD_RagB;TIGR04056;SusD-like_3|SusD_RagB;PL11_1;CBM35|CBM2|PL11_1|PL11;Sulfatase;CE12|GH105;CE12;GH106;GH28;GH2;GH43_18;
A049:PUL__PUL11	41	11	0	1	0	0	0	1	0	1	0	1	GH78;GH29;GH20;GH29;GH3;CBM32|GH29;GH2;CBM9;GH92;GH92;GH92;GH163;SusD-like;TIGR04056;GH29;
A049:PUL__PUL23	21	3	0	0	0	0	0	1	0	1	0	1	GH13;GH65;TIGR04056;SusD-like_3|SusD_RagB;GH13_7|GH13;CBM48|GH13;
A049:PUL__PUL1	24	5	0	0	0	0	0	1	0	1	0	1	TIGR04056;SusD-like_3|SusD_RagB;GH127;GH127;GH146;GH146;CBM32|GH43_34;GH97;
A049:PUL__PUL7	22	6	0	2	0	0	0	0	0	2	0	2	GH92;TIGR04056;SusD-like_3|SusD_RagB;GH38;GH92;GH92;GH76;TIGR04056;SusD-like_3|SusD_RagB;CBM32;CBM32;GH92;
A049:PUL__PUL22	25	14	0	0	2	0	0	1	0	2	0	2	GH29;GH31;GH95;GH97;GH3;GH43_12;GH43_1;GH10;CE6;GH115;GH2;CBM4|GH10;SusD-like_3|SusD_RagB;TIGR04056;SusD-like_3|SusD_RagB;TIGR04056;GH43_12;GH43_10|GH5_21;GH97;GH43_10;CE1;
A049:PUL__PUL2	32	6	0	0	1	0	0	1	0	1	0	1	GH26;GH3;GH67;GH10;GH43_1;TIGR04056;SusD-like_3|SusD_RagB;CBM4|GH10;CE8;GH28;
A049:PUL__PUL12	57	15	0	3	2	0	0	2	5	4	0	3	TIGR04056;Sulfatase;GH43_8;TIGR04056;SusD-like_3|SusD_RagB;GH125;TIGR04056;SusD-like_3|SusD_RagB;GH76;GH43_26;Sulfatase;CBM42|GH43_26;GH92;GH92;GH43_34;GH2;CBM66;Sulfatase;Sulfatase;GH2;CBM13|CBM6|GH76;CBM13;GH2;GH2;CBM32;TIGR04056;SusD-like_3|SusD_RagB;GH33;GH20;CE6;CE3;GH2;Sulfatase;GH20;
A049:PUL__PUL13	32	1	0	0	0	0	0	0	0	2	2	2	GH1;TIGR01352;TIGR01352;SusD-like_3|SusD_RagB;TIGR04056;SusD-like_3|SusD_RagB;TIGR04056;
A049:PUL__PUL18	15	3	0	0	0	0	0	3	0	1	0	1	GH51;CBM48|CE1;CBM6|GH43_29;CBM48|CE1;GH9;GH8;SusD-like_3|SusD_RagB;TIGR04056;
A049:PUL__PUL6	44	11	0	0	4	0	0	2	0	2	0	2	GH3;GH3;CBM48|CE1;CE1;CE1;CE1;GH3;CBM48|CE1;CE1;SusD-like_3|SusD_RagB;TIGR04056;GH42;GH3;GH31;GH2;GH51;GH43_4;GH43_4;SusD-like_3|SusD_RagB;TIGR04056;GH146;
A049:PUL__PUL5	18	3	0	0	0	0	0	1	0	2	0	2	SusD_RagB;TIGR04056;SusD-like_3|SusD_RagB;TIGR04056;GH128;GH145|CE8;GH105;GH43_24;
A049:PUL__PUL26	10	0	0	0	1	0	0	0	0	1	0	1	SusD-like_2;TIGR04056;CE7;
A049:PUL__PUL20	10	2	0	0	0	0	0	0	0	1	0	1	GH30_1;GH30_3;SusD-like_3|SusD_RagB;TIGR04056;
A049:PUL__PUL8	18	4	0	1	0	0	0	0	0	1	0	1	CBM32;GH29;GH2;GH43_29;GH43_19;TIGR04056;SusD-like_3|SusD_RagB;
A049:PUL__PUL15	25	2	0	0	0	0	0	1	0	1	0	1	GH43_3;CBM13|GH127;SusD-like_3|SusD_RagB;TIGR04056;GH136;
A049:PUL__PUL14	24	3	0	0	2	0	0	0	1	1	0	1	Sulfatase;CE7;CE1;GH3;GH144;GH144;SusD-like_3|SusD_RagB;TIGR04056;
A049:PUL__PUL16	23	2	3	0	2	0	0	0	0	1	0	1	CE8;CE12;GH28;GH105;PL1_2;TIGR04056;SusD-like_3|SusD_RagB;PL1_2;PL9_1;
A049:PUL_CAZyme_rich__PUL2	20	0	0	0	0	2	0	0	0	0	2	0	TIGR01779;GT2;TIGR01778;GT51;
A049:PUL_CAZyme_rich__PUL1	28	2	0	0	0	0	0	0	0	0	2	0	GH43_26;TIGR01352;TIGR01779;GH43_28;
A049:PUL_Putative__PUL2	15	0	0	0	0	0	0	0	0	1	1	1	TIGR04056;SusD-like_2;TIGR01783;
A049:PUL_Putative__PUL1	12	0	0	0	0	0	0	0	0	1	0	1	SusD-like_2;TIGR04056;
A049:CAZyme_rich__PUL6	29	1	0	0	0	4	0	0	1	0	0	0	GT2;GT4;GT4;Sulfatase;GT30;GH28;
A049:CAZyme_rich__PUL3	9	3	0	1	0	0	0	0	0	0	0	0	GH2;GH16_3;GH16_3;CBM32;
A049:CAZyme_rich__PUL7	24	0	0	0	1	11	0	0	0	0	0	0	GT4;GT4;GT4;GT0;GT4;GT2;GT2;CE4;GT2;GT2;GT2;GT11;
A049:CAZyme_rich__PUL11	18	2	0	0	0	2	0	0	0	0	0	0	GT4;GH130;GT4;GH130;
A049:CAZyme_rich__PUL9	17	0	0	0	0	4	0	0	0	0	0	0	GT4;GT4;GT4;GT2;
A049:CAZyme_rich__PUL10	13	0	0	0	1	5	0	0	0	0	0	0	CE4;GT4;GT2;GT2;GT4;GT4;
A049:CAZyme_rich__PUL1	12	3	0	0	1	0	0	0	0	0	0	0	CE8;GH43_10;GH2;GH2;
A049:CAZyme_rich__PUL4	15	3	0	1	0	0	0	1	0	0	0	0	GH2;CBM51|GH27;GH43_19|GH43_34;GH27; CBM9|CBM9;
A049:CAZyme_rich__PUL5	7	3	0	0	0	0	0	0	0	0	0	0	GH18;GH32;GH32;
A049:CAZyme_rich__PUL8	14	1	0	0	0	7	0	0	1	0	0	0	GH43_29;GT4;GT2;GT4;GT4;GT90;GT4;GT4;Sulfatase;
A049:CAZyme_rich__PUL2	15	2	0	0	0	2	0	1	0	0	0	0	GH133;GT4;GH57;GT3|GT35;CBM48|GH13_8;
A049:PUL__PUL12	54	15	0	3	2	0	0	2	5	4	0	3	TIGR04056;Sulfatase;GH43_8;TIGR04056;SusD-like_3|SusD_RagB;GH125;TIGR04056;SusD-like_3|SusD_RagB;GH76;GH43_26;Sulfatase;CBM42|GH43_26;GH92;GH92;GH43_34;GH2;CBM66;Sulfatase;Sulfatase;GH2;CBM13|CBM6|GH76;CBM13;GH2;GH2;CBM32;TIGR04056;SusD-like_3|SusD_RagB;GH33;GH20;CE6;CE3;GH2;Sulfatase;GH20;
A049:PUL__PUL4	28	7	3	0	2	0	0	1	1	2	0	2	GH28;PL11_1;GH28;CE12;GH105;TIGR04056;SusD-like_3|SusD_RagB;TIGR04056;SusD-like_3|SusD_RagB;PL11_1;PL11|PL11_1;Sulfatase;CE12|GH105;CE12;GH106;GH28;GH2;GH43_18;
A049:PUL__PUL2	29	7	0	0	1	0	0	1	0	1	0	1	GH26;GH3;GH67;GH10;GH43_1;TIGR04056;SusD-like_3|SusD_RagB;CBM4|GH10;3.2.1.8|GH11;CE8;GH28;
A049:PUL__PUL15	19	2	0	0	0	0	0	1	0	1	0	1	GH43_3;CBM13|GH127;SusD-like_3|SusD_RagB;TIGR04056;GH136;
A049:PUL__PUL26	7	0	0	0	1	0	0	0	0	1	0	1	SusD-like_2;TIGR04056;CE7;
A049:PUL__PUL22	25	14	0	0	2	0	0	1	0	2	0	2	GH29;GH31;GH95;GH97;GH3;GH43_12;GH43_1;GH10;CE6;GH115;GH2;CBM4|GH10;SusD-like_3|SusD_RagB;TIGR04056;SusD-like_3|SusD_RagB;TIGR04056;GH43_12;GH43_10|GH5_21;GH97;GH43_10;CE1;
A049:PUL__PUL10	26	14	0	0	1	0	0	1	0	1	0	1	GH26;GH130;GH2;GH5_8;TIGR04056;SusD-like_3|SusD_RagB;GH26;GH43_16|CBM6;CE6;GH27;GH9;GH5_4;GH31;GH3;GH2;GH51;GH154;GH43_19|GH43_34;
A049:PUL__PUL17	8	3	0	0	0	0	0	0	0	1	0	1	GH53;GH2;TIGR04056;SusD-like_3|SusD_RagB;GH53;
A049:PUL__PUL19	20	3	0	1	0	0	0	1	0	1	0	1	CBM50;GH3;GH16_3;GH16_3;CBM6|GH5_46;SusD-like_3|SusD_RagB;TIGR04056;
A049:PUL__PUL18	12	3	0	0	0	0	0	3	0	1	0	1	GH51;CBM48|CE1;CBM6|GH43_29;CBM48|CE1; GH9|GH9;GH8;SusD-like_3|SusD_RagB;TIGR04056;
A049:PUL__PUL7	19	6	0	2	0	0	0	0	0	2	0	2	GH92;TIGR04056;SusD-like_3|SusD_RagB;GH38;GH92;GH92;GH76;TIGR04056;SusD-like_3|SusD_RagB;CBM32;CBM32;GH92;
A049:PUL__PUL23	15	3	0	0	0	0	0	1	0	1	0	1	GH13;GH65;TIGR04056;SusD-like_3|SusD_RagB;GH13_7|GH13;CBM48|GH13;
A049:PUL__PUL8	12	4	0	1	0	0	0	0	0	1	0	1	CBM32;GH29;GH2;GH43_29;GH43_19;TIGR04056;SusD-like_3|SusD_RagB;
A049:PUL__PUL14	18	3	0	0	2	0	0	0	1	1	0	1	Sulfatase;CE7;CE1;GH3;GH144;GH144;SusD-like_3|SusD_RagB;TIGR04056;
A049:PUL__PUL13	28	1	0	0	0	0	0	0	0	2	2	2	GH1;TIGR01352;TIGR01352;SusD-like_3|SusD_RagB;TIGR04056;SusD-like_3|SusD_RagB;TIGR04056;
A049:PUL__PUL9	36	8	0	0	1	0	0	2	2	2	0	2	GH43_31;TIGR04056;SusD-like_3|SusD_RagB;CBM66|GH43_32;GH5_13;CBM67|GH78;GH97;Sulfatase;GH35;GH2;GH115;CE3;GH97;GH13;SusD_RagB;TIGR04056;Sulfatase;
A049:PUL__PUL11	38	11	0	1	0	0	0	1	0	1	0	1	GH78;GH29;GH20;GH29;GH3;CBM32|GH29;GH2;CBM9;GH92;GH92;GH92;GH163;SusD-like;TIGR04056;GH29;
A049:PUL__PUL16	17	2	3	0	2	0	0	0	0	1	0	1	CE8;CE12;GH28;GH105;PL1_2;TIGR04056;SusD-like_3|SusD_RagB;PL1_2;PL9_1;
A049:PUL__PUL3	15	2	0	0	0	1	0	0	0	1	0	1	GH2;GH92;SusD-like_3|SusD_RagB;TIGR04056;GT2;
A049:PUL__PUL20	7	2	0	0	0	0	0	0	0	1	0	1	GH30_1;GH30_3;SusD-like_3|SusD_RagB;TIGR04056;
A049:PUL__PUL25	27	8	0	0	0	0	0	0	0	2	0	2	GH145;GH3;TIGR04056;SusD-like_3|SusD_RagB;GH92;GH43_34;GH92;GH28;GH89;GH28;SusD-like_2;TIGR04056;
A049:PUL__PUL5	15	4	0	0	0	0	0	0	0	2	0	2	SusD_RagB;TIGR04056;SusD-like_3|SusD_RagB;TIGR04056;GH128;GH145;GH105;GH43_24;
A049:PUL__PUL21	9	1	0	0	0	0	0	0	0	1	0	1	GH20;TIGR04056;SusD-like_2;
A049:PUL__PUL6	38	11	0	0	5	0	0	2	0	2	0	2	GH3;GH3;CE1;CBM48|CE1;CE1;CE1;CE1;GH3;CBM48|CE1;CE1;SusD-like_3|SusD_RagB;TIGR04056;GH42;GH3;GH31;GH2;GH51;GH43_4;GH43_4;SusD-like_3|SusD_RagB;TIGR04056;GH146;
A049:PUL__PUL24	29	7	0	1	0	0	0	0	0	2	1	2	TIGR04056;SusD-like_3|SusD_RagB;GH32;GH32;TIGR04056;SusD-like_3|SusD_RagB;GH66;GH31;GH31;GH27;CBM35;TIGR01783;GH13_18;
A049:PUL__PUL1	18	5	0	0	0	0	0	1	0	1	0	1	TIGR04056;SusD-like_3|SusD_RagB;GH127;GH127;GH146;GH146;CBM32|GH43_34;GH97;
A049:PUL_CAZyme_rich__PUL2	22	2	0	0	0	0	0	0	0	0	2	0	GH43_26;TIGR01352;TIGR01779;GH43_28;
A049:PUL_CAZyme_rich__PUL1	18	2	0	0	1	0	0	0	0	0	1	0	GH73;CE4;GH0;TIGR01352;
A049:PUL_CAZyme_rich__PUL3	17	0	0	0	0	2	0	0	0	0	2	0	TIGR01779;GT2;TIGR01778;GT51;
A049:PUL_Putative__PUL1	6	0	0	0	0	0	0	0	0	1	0	1	SusD-like_2;TIGR04056;
A049:PUL_Putative__PUL2	12	0	0	0	0	0	0	0	0	1	1	1	TIGR04056;SusD-like_2;TIGR01783;
1525:CAZyme_rich__PUL8	27	0	0	0	0	8	0	0	0	0	0	0	GT2;GT56;GT2;GT2;GT2;GT2;GT4;GT4;
1525:CAZyme_rich__PUL12	21	1	0	0	1	1	0	0	0	0	0	0	CE12;GH2;GT1;
1525:CAZyme_rich__PUL10	17	0	0	0	1	2	0	0	0	0	0	0	CE4;GT2;GT4;
1525:CAZyme_rich__PUL11	18	0	0	0	1	1	1	0	0	0	0	0	CE1;GT83;AA7;
1525:CAZyme_rich__PUL13	39	0	0	0	0	8	0	0	0	0	0	0	GT30;GT2;GT4;GT4;GT4;GT2;GT2;GT2;
1525:CAZyme_rich__PUL7	25	4	0	0	0	0	0	0	0	0	0	0	GH63;GH108;GH13_38;GH31;
1525:CAZyme_rich__PUL1	16	3	0	0	0	0	0	0	1	0	0	0	GH28;GH29;Sulfatase;GH29;
1525:CAZyme_rich__PUL5	22	5	0	0	0	2	0	0	0	0	0	0	GH109;GH109;GH109;GH109;GH109;GT2;GT83;
1525:CAZyme_rich__PUL4	23	0	0	0	0	8	0	0	1	0	0	0	GT75;GT4;GT2;GT32;GT4;GT2_Glyco_tranf_2_4;GT4;GT4;Sulfatase;
1525:CAZyme_rich__PUL3	31	1	0	0	1	1	0	0	0	0	0	0	GH92;GT2;CE1;
1525:CAZyme_rich__PUL2	42	1	0	0	1	9	0	0	0	0	0	0	GT4;GT2;GT2;CE4;GT4;GT2;GH43;GT2;GT4;GT4;GT4;
1525:CAZyme_rich__PUL9	16	2	0	1	0	2	0	1	0	0	0	0	CBM48|GH13_8;GT3|GT35;CBM20;GH57;GT4;GH133;
1525:CAZyme_rich__PUL6	21	2	0	0	1	0	0	0	0	0	0	0	GH2;GH30_2;CE1;
1525:PUL__PUL24	15	3	0	0	0	0	0	0	0	1	0	1	GH3;SusD-like_3|SusD_RagB;TIGR04056;GH9;GH94;
1525:PUL__PUL18	75	16	0	4	2	0	0	1	5	3	0	3	GH5_7;TIGR04056;SusD-like_3|SusD_RagB;GH130;CE6;GH5;CBM48|CE1;GH26;GH138;TIGR04056;SusD-like_3|SusD_RagB;CBM9;GH140;Sulfatase;GH16_15;Sulfatase;Sulfatase;CBM44;CBM50;GH2;GH117;GH29;CE6;GH26;TIGR04056;SusD-like_3|SusD_RagB;CBM23;GH26;GH76;GH5_8;GH44;GH5_4;Sulfatase;Sulfatase;
1525:PUL__PUL3	50	10	1	1	0	0	0	0	0	1	0	1	GH29;GH86;GH2;GH140;GH28;CBM32;PL9;GH3;GH3;GH117;TIGR04056;SusD-like_3|SusD_RagB;GH86;GH16_16;
1525:PUL__PUL25	25	0	5	1	0	0	0	0	0	1	0	1	PL12;PL6_1;PL17_2;PL7;CBM44;SusD-like_3|SusD_RagB;TIGR04056;PL6;
1525:PUL__PUL9	23	5	0	1	0	0	0	0	0	1	0	1	TIGR04056;SusD-like_3|SusD_RagB;GH26;GH26;GH130;CBM35|Sulfatase;GH2;GH5_7;
1525:PUL__PUL8	27	1	0	0	1	0	0	0	6	1	0	1	GH130;Sulfatase;Sulfatase;CE1;Sulfatase;TIGR04056;SusD-like_3|SusD_RagB;Sulfatase;Sulfatase;Sulfatase;
1525:PUL__PUL23	116	23	0	2	2	0	0	3	30	5	1	5	TIGR01779|TIGR01786;TIGR04056;SusD-like_3|SusD_RagB;GH39|CBM37;Sulfatase;Sulfatase;GH29;CBM47;GH2;Sulfatase;GH29;Sulfatase;GH97;GH95;Sulfatase;Sulfatase;GH141;GH117;GH141;Sulfatase;CE3;GH117;Sulfatase;GH116;Sulfatase;GH116;Sulfatase;CE12;Sulfatase;Sulfatase;Sulfatase;GH2;Sulfatase;Sulfatase;Sulfatase;Sulfatase;Sulfatase;GH117;GH51;CBM35|GH2;Sulfatase;Sulfatase;GH128;GH128;GH29;GH2;TIGR04056;SusD-…
1525:PUL__PUL15	33	0	0	0	1	0	1	0	1	1	0	1	CE1;Sulfatase;AA7;TIGR04056;SusD-like_3|SusD_RagB;
1525:PUL__PUL4	25	3	0	0	0	0	0	1	0	2	0	2	GH13_36;GH65;TIGR04056;SusD-like_3|SusD_RagB;TIGR04056;SusD-like_3|SusD_RagB;GH13_7;CBM48|GH13;
1525:PUL__PUL2	85	23	0	1	2	0	0	5	11	1	0	1	GH2;GH16_12;Sulfatase;Sulfatase;Sulfatase;CE1;Sulfatase;Sulfatase;GH16_12|GH16_14;GH2;GH117;GH86;GH74|GH74|GH74|GH74|GH74;GH29;Sulfatase;GH3;CBM32|GH29;CBM6|GH43_2;GH29;GH2;GH86;Sulfatase;Sulfatase;Sulfatase;GH28;Sulfatase;GH2;CBM4|GH141;GH3;GH29;TIGR04056;SusD-like_3|SusD_RagB;GH141|GH141;GH2;GH97;GH29;Sulfatase;CBM6|GH43_2;GH29;CE6;CBM6|GH86;CBM66;GH109;GH109;
1525:PUL__PUL12	18	1	0	3	0	0	0	1	0	1	0	1	TIGR04056;SusD-like_3|SusD_RagB;CBM44;CBM44;CBM6|GH5_46;GH3;CBM9;
1525:PUL__PUL6	20	5	0	0	0	0	0	2	0	1	0	1	TIGR04056;SusD-like_3|SusD_RagB;CBM6|GH5_46;GH16_3;GH16_3;GH3;GH3;CBM6|GH5_25;GH3;
1525:PUL__PUL13	94	31	4	1	1	0	0	6	16	2	0	2	GH136;Sulfatase;Sulfatase;GH2;Sulfatase;GH51;GH116;GH116;CE6;GH43_24;CBM9;GH109;GH2;CBM32|GH2;Sulfatase;GH95;GH50;GH136;GH50;GH150;Sulfatase;Sulfatase;Sulfatase;Sulfatase;GH136;GH2;GH2;Sulfatase;GH106;PL37;GH3;GH78|Sulfatase;GH145;GH39;GH2;TIGR04056;SusD-like_3|SusD_RagB;TIGR04056;SusD-like_3|SusD_RagB;GH5;Sulfatase;Sulfatase;CBM6|PL40;PL40;CBM35|GH2;GH3;CBM67|GH78;PL28;Sulfatase;GH39;PL38;GH78;C…
1525:PUL__PUL19	77	16	0	2	1	0	0	0	16	3	0	3	Sulfatase;GH16_17;SusD-like_3|SusD_RagB;TIGR04056;Sulfatase;GH127;GH127;Sulfatase;SusD-like_3|SusD_RagB;TIGR04056;GH2;Sulfatase;Sulfatase;SusD-like_3|SusD_RagB;TIGR04056;GH110;GH167;CE6;Sulfatase;GH82;Sulfatase;GH16_13;GH16_13;Sulfatase;Sulfatase;Sulfatase;Sulfatase;Sulfatase;GH150;Sulfatase;GH2;CBM22;GH150;GH2;Sulfatase;Sulfatase;GH110;Sulfatase;CBM9;GH105;GH43_12;
1525:PUL__PUL28	37	1	0	0	0	1	0	0	1	1	0	1	GT2;GH23;Sulfatase;TIGR04056;SusD-like_3|SusD_RagB;
1525:PUL__PUL17	34	4	1	1	0	0	0	0	0	3	0	3	TIGR04056;SusD-like_3|SusD_RagB;TIGR04056;SusD-like_3|SusD_RagB;GH115;GH92;GH29;CBM66;GH109;TIGR04056;SusD-like_3|SusD_RagB;PL7_5;
1525:PUL__PUL16	17	2	0	0	0	0	0	0	0	1	0	1	TIGR04056;SusD-like_2;GH105;GH78;
1525:PUL__PUL11	18	4	0	0	0	0	0	0	0	1	0	1	GH3;TIGR04056;SusD-like_3|SusD_RagB;GH10;GH10;GH43_1;
1525:PUL__PUL7	56	12	0	1	0	0	0	1	7	3	0	3	GH3;Sulfatase;GH3;Sulfatase;GH144;GH144;Sulfatase;Sulfatase;Sulfatase;Sulfatase;GH144;GH144;SusD-like_3|SusD_RagB;TIGR04056;SusD-like_3|SusD_RagB;TIGR04056;Sulfatase;CBM6|GH81;GH16_3;GH2;GH17;GH17;GH149;GH16_3;CBM8;SusD-like_3|SusD_RagB;TIGR04056;
1525:PUL__PUL21	23	3	0	0	0	0	0	1	2	2	0	2	GH110;GH146;Sulfatase;CBM67|GH78;SusD-like_3|SusD_RagB;TIGR04056;SusD-like_3|SusD_RagB;TIGR04056;GH110;Sulfatase;
1525:PUL__PUL29	24	0	0	1	0	0	0	0	0	2	0	2	CBM40;TIGR04056;SusD-like_2;TIGR04056;SusD-like_2;
1525:PUL__PUL27	26	2	0	1	0	0	0	0	0	1	0	1	CBM44|CBM44|CBM44;GH63;GH2;SusD-like_3|SusD_RagB;TIGR04056;
1525:PUL__PUL22	21	1	0	0	0	0	0	0	0	1	0	1	SusD-like_2;TIGR04056;GH20;
1525:PUL__PUL14	26	4	0	0	0	1	0	0	0	1	0	1	GH15;GT20;TIGR04056;SusD-like_3|SusD_RagB;GH2;GH9;GH8;
1525:PUL__PUL1	15	2	0	0	0	0	0	0	0	1	0	1	GH30_1;GH30_3;SusD-like_3|SusD_RagB;TIGR04056;
1525:PUL__PUL20	48	8	0	0	0	0	0	0	0	1	1	1	TIGR04056;SusD-like_2;GH130;GH92;GH92;GH63;GH92;GH92;GH38;GH38;TIGR01786;
1525:PUL__PUL10	22	2	0	0	1	0	0	0	1	1	0	1	Sulfatase;GH30_4;GH2;CE1;SusD-like_3|SusD_RagB;TIGR04056;
1525:PUL__PUL5	104	22	5	4	7	0	1	1	17	2	1	2	GH88;TIGR04056;SusD-like_3|SusD_RagB;CBM6;CBM6;GH141;GH30_2;CE3;GH39;GH29;PL17_1;GH140;GH95;GH116;GH43_2;Sulfatase;GH117;PL17|CBM51;GH97;CBM6;Sulfatase;PL40;Sulfatase;Sulfatase;Sulfatase;Sulfatase;Sulfatase;CE1;Sulfatase;PL33_2;GH97;GH43_10;GH95;GH28;Sulfatase;PL40;GH88;CE3;PL17;CE1;CE6;GH3;GH3;AA2|AA2;Sulfatase;Sulfatase;Sulfatase;CE1;Sulfatase;CE2;GH10;GH51;TIGR04056;SusD-like_3|SusD_RagB;GH3;G…
1525:PUL__PUL26	14	1	0	0	0	0	0	0	0	1	0	1	GH74|GH74|GH74;SusD-like_3|SusD_RagB;TIGR04056;
1525:PUL_CAZyme_rich__PUL2	25	1	0	0	1	0	0	0	0	0	1	0	CE1;TIGR01782;GH97;
1525:PUL_CAZyme_rich__PUL1	29	2	0	1	2	0	0	0	0	0	1	0	CE1;GH73;CE4;CBM23;GH74|GH74|GH74|GH74|GH74;TIGR01352;
1525:PUL_CAZyme_rich__PUL6	32	0	1	1	0	1	0	0	0	0	1	0	TIGR01352;CBM9;GT51;PL22;
1525:PUL_CAZyme_rich__PUL3	29	1	0	0	1	0	0	0	0	0	1	0	TIGR01783;GH74;CE14;
1525:PUL_CAZyme_rich__PUL4	33	1	0	0	1	0	0	0	0	0	5	0	GH92;TIGR01785;CE1;TIGR01352;TIGR02803;TIGR02804;TIGR02796;
1525:PUL_CAZyme_rich__PUL5	28	8	0	1	0	0	0	0	2	0	1	0	GH117;GH117;Sulfatase;GH117;GH2;GH2;GH117;GH16_14|GH16_3;GH117;CBM4;TIGR01352;Sulfatase;
1525:PUL_Putative__PUL2	12	0	0	0	0	0	0	0	0	1	0	1	TIGR04056;SusD-like_2;
1525:PUL_Putative__PUL4	9	0	0	0	0	0	0	0	0	1	0	1	SusD-like_3;TIGR04056;
1525:PUL_Putative__PUL1	12	0	0	0	0	0	0	0	0	1	0	1	TIGR04056;SusD-like_3|SusD_RagB;
1525:PUL_Putative__PUL5	12	0	0	0	0	0	0	0	0	1	0	1	SusD-like_2;TIGR04056;
1525:PUL_Putative__PUL3	20	0	0	0	0	0	0	0	2	1	0	1	TIGR04056;SusD-like_3|SusD_RagB;Sulfatase;Sulfatase;
1525:CAZyme_rich__PUL8	34	0	0	0	0	8	0	0	0	0	0	0	GT30;GT2;GT4;GT4;GT4;GT2;GT2;GT2;
1525:CAZyme_rich__PUL6	10	2	0	0	0	2	0	1	0	0	0	0	CBM48|GH13_8;GT3|GT35;GH57;GT4;GH133;
1525:CAZyme_rich__PUL1	10	3	0	0	0	0	0	0	1	0	0	0	GH28;GH29;Sulfatase;GH29;
1525:CAZyme_rich__PUL4	14	2	0	0	0	1	0	0	0	0	0	0	GH109;GH109|GH0;GT2;
1525:CAZyme_rich__PUL2	36	0	0	0	0	9	0	0	0	0	0	0	GT4;GT2;GT2;GT4;GT2;GT2;GT4;GT4;GT4;
1525:CAZyme_rich__PUL3	17	0	0	0	0	7	0	0	1	0	0	0	GT0|GT75;GT4;GT2;GT32;GT4;GT4;GT4;Sulfatase;
1525:CAZyme_rich__PUL7	11	0	0	0	1	2	0	0	0	0	0	0	CE4;GT2;GT4;
1525:CAZyme_rich__PUL5	21	0	0	0	0	8	0	0	0	0	0	0	GT2;GT56;GT2;GT2;GT2;GT2;GT4;GT4;
1525:PUL__PUL14	20	4	0	0	0	1	0	0	0	1	0	1	GH15;GT20;TIGR04056;SusD-like_3|SusD_RagB;GH2;GH9;GH8;
1525:PUL__PUL28	31	1	0	0	0	1	0	0	1	1	0	1	GT2;GH23;Sulfatase;TIGR04056;SusD-like_3|SusD_RagB;
1525:PUL__PUL26	19	0	5	0	0	0	0	0	0	1	0	1	PL12;PL6_1;PL17_2;PL7;SusD-like_3|SusD_RagB;TIGR04056;PL6|PL6_1;
1525:PUL__PUL18	27	7	0	1	1	0	0	1	3	2	0	2	GH5_7;TIGR04056;SusD-like_3|SusD_RagB;GH130;CE6;GH5;CBM48|CE1;GH26;GH0|GH138;TIGR04056;SusD-like_3|SusD_RagB;CBM9;GH140;Sulfatase;GH16_15;Sulfatase;Sulfatase;
1525:PUL__PUL15	25	0	0	0	0	0	1	0	1	1	0	1	Sulfatase;AA7;TIGR04056;SusD-like_3|SusD_RagB;
1525:PUL__PUL25	9	3	0	0	0	0	0	0	0	1	0	1	GH3;SusD-like_3|SusD_RagB;TIGR04056;GH9;GH94;
1525:PUL__PUL6	14	5	0	0	0	0	0	2	0	1	0	1	TIGR04056;SusD-like_3|SusD_RagB;CBM6|GH5_46;GH16_3;GH16_3;GH3;GH3;CBM6|GH5_25;GH3;
1525:PUL__PUL9	17	5	0	1	0	0	0	0	0	1	0	1	TIGR04056;SusD-like_3|SusD_RagB;GH26;GH26;GH130;CBM35|Sulfatase;GH2;GH5_7;
1525:PUL__PUL7	50	13	0	0	0	0	0	1	7	3	0	3	GH3;Sulfatase;GH3;Sulfatase;GH144;GH144;Sulfatase;Sulfatase;Sulfatase;Sulfatase;GH144;GH144;SusD-like_3|SusD_RagB;TIGR04056;SusD-like_3|SusD_RagB;TIGR04056;Sulfatase;CBM6|GH81;GH16_3;GH2;GH17;GH17;GH17;GH149;GH16_3;SusD-like_3|SusD_RagB;TIGR04056;
1525:PUL__PUL11	12	4	0	0	0	0	0	0	0	1	0	1	GH3;TIGR04056;SusD-like_3|SusD_RagB;GH10;GH10;GH43_1;
1525:PUL__PUL12	12	1	0	1	0	0	0	1	0	1	0	1	TIGR04056;SusD-like_3|SusD_RagB;CBM6|GH5_46;GH3;CBM9;
1525:PUL__PUL17	28	4	1	0	0	0	0	0	0	3	0	3	TIGR04056;SusD-like_3|SusD_RagB;TIGR04056;SusD-like_3|SusD_RagB;GH0|GH115;GH92;GH29;GH109;TIGR04056;SusD-like_3|SusD_RagB;PL7_5;
1525:PUL__PUL24	114	24	0	2	0	0	0	2	30	5	1	5	TIGR01779|TIGR01786;TIGR04056;SusD-like_3|SusD_RagB;CBM47;Sulfatase;Sulfatase;GH29;CBM47;GH2;Sulfatase;GH29;Sulfatase;GH97;GH36;GH95;Sulfatase;Sulfatase;GH0|GH141;GH117;GH0|GH141;Sulfatase;GH117;Sulfatase;GH116;Sulfatase;GH116;Sulfatase;Sulfatase;Sulfatase;Sulfatase;GH2;Sulfatase;Sulfatase;Sulfatase;Sulfatase;Sulfatase;GH117;GH51;CBM35|GH2;Sulfatase;Sulfatase;GH128|GH0;GH128;GH29;GH2;TIGR04056;Su…
1525:PUL__PUL3	45	10	0	1	0	0	0	0	0	1	0	1	GH29;GH86;GH2;GH140;GH28;CBM6|CBM32;GH3;GH3;GH117;TIGR04056;SusD-like_3|SusD_RagB;GH86;GH16_16;
1525:PUL__PUL2	78	21	0	0	1	0	0	6	11	1	0	1	GH2;GH16_12;Sulfatase;Sulfatase;Sulfatase;Sulfatase;Sulfatase;GH16_12|GH16_14;GH2;GH117;GH86;GH29;Sulfatase;GH3;CBM32|GH29;CBM6|GH43_2;GH29;GH2;GH86;Sulfatase;Sulfatase;Sulfatase;GH28;Sulfatase;GH2;PL0|GH141;GH3;GH29;TIGR04056;SusD-like_3|SusD_RagB;PL0|GH141;GH2;GH97;GH29;Sulfatase;CBM6|GH43_2;GH29;CE6;CBM6|GH86;GH109;GH109;
1525:PUL__PUL10	16	2	0	0	0	0	0	0	1	1	0	1	Sulfatase;GH30_4;GH2;SusD-like_3|SusD_RagB;TIGR04056;
1525:PUL__PUL5	100	21	3	5	2	0	0	0	17	2	1	2	GH88;TIGR04056;SusD-like_3|SusD_RagB;CBM6;CBM6;CBM6;GH0|GH141;GH30_2;GH39;GH29;GH140;GH95;GH116;GH43_2;Sulfatase;GH117;GH97;CBM6;Sulfatase;PL40;Sulfatase;Sulfatase;Sulfatase;Sulfatase;Sulfatase;Sulfatase;PL33_2;GH97;GH43_10;GH95;GH28;Sulfatase;PL40;GH88;CE1;CE6;GH3;GH3;Sulfatase;Sulfatase;Sulfatase;Sulfatase;GH10;TIGR04056;SusD-like_3|SusD_RagB;GH3;GH9;Sulfatase;Sulfatase;CBM4|Sulfatase;Sulfatase…
1525:PUL__PUL13	90	30	4	0	1	0	0	8	16	2	0	2	GH136;Sulfatase;Sulfatase;GH2;Sulfatase;GH51;GH116;GH116;CE6;GH43_24;GH109;GH2;CBM32|GH2;Sulfatase;GH95;GH50;GH136;GH50;CE10|GH95;GH150|GH136;Sulfatase;Sulfatase;Sulfatase;Sulfatase;GH136;GH2;GH2;Sulfatase;GH106;PL37;GH3;GH78|Sulfatase;GH145;GH39;GH2;TIGR04056;SusD-like_3|SusD_RagB;TIGR04056;SusD-like_3|SusD_RagB;GH5;Sulfatase;Sulfatase;CBM6|PL40;PL40;CBM35|GH2;GH3;CBM67|GH78;PL28;Sulfatase;GH39;…
1525:PUL__PUL19	34	8	0	1	1	0	0	0	2	1	0	1	CBM50;GH2;GH117;GH29;CE6;GH26;TIGR04056;SusD-like_3|SusD_RagB;GH26;GH5_8;GH44;GH5_4;Sulfatase;Sulfatase;
1525:PUL__PUL21	42	7	0	0	0	0	0	0	0	1	1	1	TIGR04056;SusD-like_2;GH130;GH92;GH92;GH92;GH92;GH38;GH38;TIGR01786;
1525:PUL__PUL4	19	3	0	0	0	0	0	1	0	2	0	2	GH13_36|GH13;GH65;TIGR04056;SusD-like_3|SusD_RagB;TIGR04056;SusD-like_3|SusD_RagB;GH13|GH13_7;CBM48|GH13;
1525:PUL__PUL8	21	1	0	0	1	0	0	0	6	1	0	1	GH130;Sulfatase;Sulfatase;CE1;Sulfatase;TIGR04056;SusD-like_3|SusD_RagB;Sulfatase;Sulfatase;Sulfatase;
1525:PUL__PUL22	17	3	0	0	0	0	0	1	2	2	0	2	GH110;GH146;Sulfatase;CBM67|GH78;SusD-like_3|SusD_RagB;TIGR04056;SusD-like_3|SusD_RagB;TIGR04056;GH110;Sulfatase;
1525:PUL__PUL16	12	2	0	0	0	0	0	0	0	1	0	1	TIGR04056;SusD-like_2;GH105;GH78;
1525:PUL__PUL27	10	2	0	0	0	0	0	0	0	1	0	1	GH63;GH2;SusD-like_3|SusD_RagB;TIGR04056;
1525:PUL__PUL20	71	16	0	1	0	0	0	0	16	3	0	3	Sulfatase;GH16_17;SusD-like_3|SusD_RagB;TIGR04056;Sulfatase;GH127;GH127;Sulfatase;SusD-like_3|SusD_RagB;TIGR04056;GH2;Sulfatase;Sulfatase;SusD-like_3|SusD_RagB;TIGR04056;GH110;GH167;Sulfatase;GH82;Sulfatase;GH16_13;GH16_13;Sulfatase;Sulfatase;Sulfatase;Sulfatase;Sulfatase;GH150;Sulfatase;GH2;GH150;GH2;Sulfatase;Sulfatase;GH110;Sulfatase;CBM9;GH105;GH43_12;
1525:PUL__PUL23	15	1	0	0	0	0	0	0	0	1	0	1	SusD-like_2;TIGR04056;GH20;
1525:PUL__PUL1	9	2	0	0	0	0	0	0	0	1	0	1	GH30_1;GH30_3;SusD-like_3|SusD_RagB;TIGR04056;
1525:PUL_CAZyme_rich__PUL2	22	8	0	0	0	0	0	0	2	0	1	0	GH117;GH117;Sulfatase;GH117;GH2;GH2;GH117;GH16;GH117;TIGR01352;Sulfatase;
1525:PUL_CAZyme_rich__PUL1	19	1	0	0	1	0	0	0	0	0	1	0	CE1;TIGR01782;GH97;
1525:PUL_Putative__PUL3	14	0	0	0	0	0	0	0	2	1	0	1	TIGR04056;SusD-like_3|SusD_RagB;Sulfatase;Sulfatase;
1525:PUL_Putative__PUL7	9	0	0	0	0	0	0	0	0	2	0	2	TIGR04056;SusD-like_2;TIGR04056;SusD-like_2;
1525:PUL_Putative__PUL2	6	0	0	0	0	0	0	0	0	1	0	1	TIGR04056;SusD-like_2;
1525:PUL_Putative__PUL4	6	0	0	0	0	0	0	0	0	1	0	1	SusD-like_3;TIGR04056;
1525:PUL_Putative__PUL5	6	0	0	0	0	0	0	0	0	1	0	1	SusD-like_2;TIGR04056;
1525:PUL_Putative__PUL1	6	0	0	0	0	0	0	0	0	1	0	1	TIGR04056;SusD-like_3|SusD_RagB;
1525:PUL_Putative__PUL6	6	0	0	0	0	0	0	0	0	1	0	1	SusD-like_3|SusD_RagB;TIGR04056;
N1Y90:CAZyme_rich__PUL1	18	0	0	0	0	5	0	0	0	0	0	0	GT4;GT4;GT2;GT2;GT4;
N1Y90:CAZyme_rich__PUL4	14	0	0	0	0	3	0	0	0	0	0	0	GT51;GT4;GT2;
N1Y90:CAZyme_rich__PUL6	13	0	0	0	0	3	0	0	0	0	0	0	GT4;GT4;GT4;
N1Y90:CAZyme_rich__PUL7	20	0	0	0	0	8	0	0	1	0	0	0	GT32;GT2;GT2;GT4;GT2;GT4;GT4;GT4;Sulfatase;
N1Y90:CAZyme_rich__PUL5	18	2	0	0	0	2	0	1	0	0	0	0	GH133;GT4;GH57;GT3|GT35;CBM48|GH13_8;
N1Y90:CAZyme_rich__PUL8	21	8	0	0	0	0	0	0	0	0	0	0	GH92;GH92;GH3;GH92;GH92;GH92;GH130;GH92;
N1Y90:CAZyme_rich__PUL2	22	0	0	0	0	5	0	0	0	0	0	0	GT2;GT2;GT4;GT4;GT4;
N1Y90:CAZyme_rich__PUL3	17	1	2	0	0	0	0	0	2	0	0	0	Sulfatase;PL6;Sulfatase;GH88;PL29;
N1Y90:PUL__PUL11	17	1	0	0	0	0	0	0	0	1	1	1	TIGR04056;SusD-like_3|SusD_RagB;GH97;TIGR01352;
N1Y90:PUL__PUL3	15	0	2	0	0	0	0	0	1	1	0	1	PL8_2;Sulfatase;TIGR04056;SusD-like_3|SusD_RagB;PL8_2;
N1Y90:PUL__PUL15	23	3	0	0	0	0	0	0	1	1	0	1	Sulfatase;TIGR04056;SusD-like_3|SusD_RagB;GH89;GH2;GH63;
N1Y90:PUL__PUL13	30	4	0	0	0	1	0	0	0	1	1	1	GH15;GT20;TIGR04056;SusD-like_3|SusD_RagB;GH2;GH9;GH8;TIGR01785;
N1Y90:PUL__PUL19	14	2	0	0	0	0	0	1	0	1	0	1	GH65;TIGR04056;SusD-like_3|SusD_RagB;GH13_7;CBM48|GH13;
N1Y90:PUL__PUL1	23	1	0	0	0	0	0	0	0	1	0	1	SusD-like_3|SusD_RagB;TIGR04056;GH43_12;
N1Y90:PUL__PUL16	23	8	0	0	0	0	0	0	0	1	0	1	GH26;GH130;GH2;TIGR04056;SusD-like_3|SusD_RagB;GH26;GH5_8;GH5_4;GH27;GH43_12;
N1Y90:PUL__PUL12	12	3	0	0	0	0	0	0	0	1	0	1	GH2;SusD-like_3|SusD_RagB;TIGR04056;GH53;GH27;
N1Y90:PUL__PUL2	19	5	0	0	0	0	0	1	0	1	0	1	TIGR04056;SusD-like_3|SusD_RagB;CBM6|GH5_46;GH16_3;GH16_3;GH3;GH3;GH3;
N1Y90:PUL__PUL6	43	11	0	1	2	0	0	1	8	1	0	1	GH3;Sulfatase;Sulfatase;CBM4|Sulfatase;Sulfatase;Sulfatase;GH9;GH3;SusD-like_3|SusD_RagB;TIGR04056;GH5_38;CE6;CE2;GH10;Sulfatase;Sulfatase;Sulfatase;Sulfatase;CBM6|GH81;GH16_3;GH2;GH17;GH17;GH17;GH149;
N1Y90:PUL__PUL8	18	0	0	0	0	0	0	1	0	1	0	1	SusD-like_3|SusD_RagB;TIGR04056;CBM50|GH73;
N1Y90:PUL__PUL10	19	2	0	0	0	0	0	0	2	1	0	1	TIGR04056;SusD-like_3|SusD_RagB;GH30_3;GH30_1;Sulfatase;Sulfatase;
N1Y90:PUL__PUL4	86	27	1	0	1	0	0	2	4	5	0	6	PL12_1;GH20;SusD-like_3|SusD_RagB;TIGR04056;GH5_28;TIGR04056;SusD-like_3|SusD_RagB;GH33;GH33;GH20;GH20;CE3;GH2;GH20;GH20;GH20;GH109;GH2;GH16_3;GH2;Sulfatase;TIGR04056;SusD-like_3|SusD_RagB;GH29;Sulfatase;CBM32|GH29;GH2;GH20;GH33;Sulfatase;GH110;GH20;Sulfatase;GH29;GH92;GH92;GH92;GH2;TIGR04056;SusD-like|SusD-like_2;TIGR04056;SusD-like_3|SusD_RagB;GH2;GH16_3;SusD_RagB;CBM16|GH16_3;
N1Y90:PUL__PUL9	14	2	0	0	0	0	0	0	0	1	0	1	GH3;SusD-like_3|SusD_RagB;TIGR04056;GH94;
N1Y90:PUL__PUL18	18	2	0	2	0	0	0	0	0	1	0	1	CBM32;TIGR04056;SusD-like_3|SusD_RagB;GH109;CBM32;GH2;
N1Y90:PUL__PUL20	13	3	0	0	0	0	0	1	2	1	0	1	CBM32|GH29;Sulfatase;Sulfatase;GH123;GH20;GH16_3;SusD-like;TIGR04056;
N1Y90:PUL__PUL17	19	3	3	0	3	0	0	0	0	1	0	1	GH28;GH105;PL1_2;TIGR04056;SusD-like_3|SusD_RagB;PL1_2;CE12;GH43_10;CE8;CE8;PL9_1;
N1Y90:PUL__PUL5	78	29	0	0	1	0	0	5	0	5	0	5	GH42;GH2;GH43_9;GH3;GH95;GH31;GH5_4;SusD-like_3|SusD_RagB;TIGR04056;GH43_26;GH51;GH43_4;GH43_4;SusD-like_3|SusD_RagB;TIGR04056;GH146;GH97;GH43_29;GH43_26;GH51;CBM48|CE1;CBM6|GH43_29;CBM48|CE1;GH9;GH8;SusD-like_3|SusD_RagB;TIGR04056;GH95;GH97;GH3;GH43_12;GH43_1;GH10;CE6;GH115;CBM4|GH10;SusD-like_3|SusD_RagB;TIGR04056;SusD-like_3|SusD_RagB;TIGR04056;GH43_12;GH43_10|GH5_21;GH97;GH43_10;CBM48|CE1;
N1Y90:PUL__PUL14	15	1	0	0	0	0	0	0	0	1	0	1	TIGR04056;SusD-like_2;GH38;
N1Y90:PUL__PUL7	41	0	4	0	1	0	0	1	0	1	0	1	TIGR04056;SusD-like_3|SusD_RagB;PL7;PL17_2;PL6_1;PL12;CE11;CBM50|GH23;
N1Y90:PUL_CAZyme_rich__PUL3	17	1	0	1	0	0	0	0	0	0	1	0	GH92;CBM9;TIGR01782;
N1Y90:PUL_CAZyme_rich__PUL1	32	3	0	0	0	0	0	0	0	0	1	0	GH13_38;GH31;GH20;TIGR01782;
N1Y90:PUL_CAZyme_rich__PUL2	18	1	0	0	0	0	0	0	0	0	3	0	TIGR01352;TIGR01352;GH1;TIGR01779;
N1Y90:PUL_Putative__PUL6	8	0	0	0	0	0	0	0	0	1	0	1	TIGR04056;SusD-like_2;
N1Y90:PUL_Putative__PUL2	12	0	0	0	0	0	0	0	0	1	0	1	SusD-like_2;TIGR04056;
N1Y90:PUL_Putative__PUL4	16	0	0	0	0	0	0	0	1	1	0	1	Sulfatase;TIGR04056;SusD-like_3|SusD_RagB;
N1Y90:PUL_Putative__PUL1	12	0	0	0	0	0	0	0	0	1	0	1	SusD-like_3|SusD_RagB;TIGR04056;
N1Y90:PUL_Putative__PUL7	6	0	0	0	0	0	0	0	0	1	0	1	TIGR04056;SusD-like_3|SusD_RagB;
N1Y90:PUL_Putative__PUL5	8	0	0	0	0	0	0	0	0	2	0	2	SusD-like_2;TIGR04056;SusD-like_2;TIGR04056;
N1Y90:PUL_Putative__PUL3	14	0	0	0	0	0	0	0	0	2	0	2	TIGR04056;SusD-like_3|SusD_RagB;TIGR04056;SusD-like_3|SusD_RagB;
N1Y90:CAZyme_rich__PUL3	11	1	2	0	0	0	0	0	2	0	0	0	Sulfatase;PL6;Sulfatase;GH88;PL29;
N1Y90:CAZyme_rich__PUL6	10	0	0	0	0	3	0	0	0	0	0	0	GT4;GT4;GT4;
N1Y90:CAZyme_rich__PUL4	8	0	0	0	0	3	0	0	0	0	0	0	GT51;GT4;GT2;
N1Y90:CAZyme_rich__PUL1	12	0	0	0	0	5	0	0	0	0	0	0	GT4;GT4;GT2;GT2;GT4;
N1Y90:CAZyme_rich__PUL5	12	2	0	0	0	2	0	1	0	0	0	0	GH133;GT4;GH57;GT3|GT35;CBM48|GH13_8;
N1Y90:CAZyme_rich__PUL2	16	0	0	0	0	5	0	0	0	0	0	0	GT2;GT2;GT4;GT4;GT4;
N1Y90:CAZyme_rich__PUL10	16	8	0	0	0	0	0	0	0	0	0	0	GH92;GH92;GH3;GH92;GH92;GH92;GH130;GH92;
N1Y90:CAZyme_rich__PUL9	16	0	0	0	0	8	0	0	1	0	0	0	GT32;GT2;GT2;GT4;GT2;GT4;GT4;GT4;Sulfatase;
N1Y90:CAZyme_rich__PUL7	7	0	0	0	0	3	0	0	0	0	0	0	GT56;GT2;GT2;
N1Y90:CAZyme_rich__PUL8	14	2	0	0	1	0	0	0	0	0	0	0	GH0;CE4;GH73;
N1Y90:PUL__PUL1	17	1	0	0	0	0	0	0	0	1	0	1	SusD-like_3|SusD_RagB;TIGR04056;GH43_12;
N1Y90:PUL__PUL2	13	5	0	0	0	0	0	1	0	1	0	1	TIGR04056;SusD-like_3|SusD_RagB;CBM6|GH5_46;GH16_3;GH16_3;GH3;GH3;GH3;
N1Y90:PUL__PUL18	12	2	0	2	0	0	0	0	0	1	0	1	CBM32;TIGR04056;SusD-like_3|SusD_RagB;GH109;CBM32;GH2;
N1Y90:PUL__PUL6	40	11	0	1	2	0	0	1	8	1	0	1	GH3;Sulfatase;Sulfatase;CBM4|Sulfatase;Sulfatase;Sulfatase;GH9;GH3;SusD-like_3|SusD_RagB;TIGR04056;GH5_38;CE6;CE2;GH10;Sulfatase;Sulfatase;Sulfatase;Sulfatase;CBM6|GH81;GH16_3;GH2;GH17;GH17;GH17;GH149;
N1Y90:PUL__PUL7	38	0	4	0	1	0	0	1	0	1	0	1	TIGR04056;SusD-like_3|SusD_RagB;PL7;PL17_2;PL6_1;PL12;CE11;CBM50|GH23;
N1Y90:PUL__PUL14	9	1	0	0	0	0	0	0	0	1	0	1	TIGR04056;SusD-like_2;GH38;
N1Y90:PUL__PUL10	15	2	0	0	0	0	0	0	2	1	0	1	TIGR04056;SusD-like_3|SusD_RagB;GH30_3;GH30_1;Sulfatase;Sulfatase;
N1Y90:PUL__PUL8	15	0	0	0	0	0	0	1	0	1	0	1	SusD-like_3|SusD_RagB;TIGR04056;CBM50|GH73;
N1Y90:PUL__PUL17	16	3	3	0	3	0	0	0	0	1	0	1	GH28;GH105;PL1_2;TIGR04056;SusD-like_3|SusD_RagB;PL1_2;CE12;GH43_10;CE8;CE8;PL9_1;
N1Y90:PUL__PUL9	8	2	0	0	0	0	0	0	0	1	0	1	GH3;SusD-like_3|SusD_RagB;TIGR04056;GH94;
N1Y90:PUL__PUL11	11	1	0	0	0	0	0	0	0	1	1	1	TIGR04056;SusD-like_3|SusD_RagB;GH97;TIGR01352;
N1Y90:PUL__PUL16	19	8	0	0	0	0	0	1	0	1	0	1	GH26;GH130;GH2;TIGR04056;SusD-like_3|SusD_RagB;GH26;CBM6|GH43_16;GH5_8;GH5_4;GH27;GH43_12;
N1Y90:PUL__PUL4	83	29	1	0	1	0	0	2	4	5	0	6	PL12_1;GH20;SusD-like_3|SusD_RagB;TIGR04056;GH5_28;TIGR04056;SusD-like_3|SusD_RagB;GH33;GH33;GH20;GH33;CE3;GH2;GH20;GH20;GH20;GH109;GH2;GH16_3;GH2;Sulfatase;TIGR04056;SusD-like_3|SusD_RagB;GH29;Sulfatase;CBM32|GH29;GH27;GH2;GH20;GH163;GH16;Sulfatase;GH110;GH20;Sulfatase;GH29;GH92;GH92;GH92;GH2;TIGR04056;SusD-like|SusD-like_2;TIGR04056;SusD-like_3|SusD_RagB;GH2;GH16_3;SusD_RagB;CBM16|GH16_3;
N1Y90:PUL__PUL15	18	3	0	0	0	0	0	0	1	1	0	1	Sulfatase;TIGR04056;SusD-like_3|SusD_RagB;GH89;GH2;GH63;
N1Y90:PUL__PUL3	12	0	2	0	0	0	0	0	1	1	0	1	PL8_2;Sulfatase;TIGR04056;SusD-like_3|SusD_RagB;PL8_2;
N1Y90:PUL__PUL19	12	3	0	0	0	0	0	1	0	1	0	1	GH13_36|GH13;GH65;TIGR04056;SusD-like_3|SusD_RagB;GH13_7;CBM48|GH13;
N1Y90:PUL__PUL5	78	29	0	0	1	0	0	6	0	5	0	5	GH42;GH2;CBM6|GH43_16;GH43_9;GH3;GH95;GH31;GH5_4;SusD-like_3|SusD_RagB;TIGR04056;GH43_26;GH51;GH43_4;GH43_4;SusD-like_3|SusD_RagB;TIGR04056;GH146;GH97;GH43_29;GH43_26;GH51;CBM48|CE1;CBM6|GH43_29;CBM48|CE1; GH9|GH9;GH8;SusD-like_3|SusD_RagB;TIGR04056;GH95;GH97;GH3;GH43_12;GH43_1;GH10;CE6;GH115;CBM4|GH10;SusD-like_3|SusD_RagB;TIGR04056;SusD-like_3|SusD_RagB;TIGR04056;GH43_12;GH43_10|GH5_21;GH97;GH4…
N1Y90:PUL__PUL13	27	4	0	0	0	1	0	0	0	1	1	1	GH15;GT20;TIGR04056;SusD-like_3|SusD_RagB;GH2;GH9;GH8;TIGR01785;
N1Y90:PUL__PUL20	13	3	0	0	0	0	0	1	2	1	0	1	CBM32|GH29;Sulfatase;Sulfatase;GH123;GH20;GH16_3;SusD-like;TIGR04056;
N1Y90:PUL__PUL12	9	3	0	0	0	0	0	0	0	1	0	1	GH2;SusD-like_3|SusD_RagB;TIGR04056;GH53;GH27;
N1Y90:PUL_CAZyme_rich__PUL2	15	1	0	0	0	0	0	0	0	0	3	0	TIGR01352;TIGR01352;GH1;TIGR01779;
N1Y90:PUL_CAZyme_rich__PUL3	14	1	0	1	0	0	0	0	0	0	1	0	GH92;CBM9;TIGR01782;
N1Y90:PUL_CAZyme_rich__PUL1	26	3	0	0	0	0	0	0	0	0	1	0	GH13_38;GH31;GH20;TIGR01782;
N1Y90:PUL_Putative__PUL3	8	0	0	0	0	0	0	0	0	2	0	2	TIGR04056;SusD-like_3|SusD_RagB;TIGR04056;SusD-like_3|SusD_RagB;
N1Y90:PUL_Putative__PUL5	6	0	0	0	0	0	0	0	0	2	0	2	SusD-like_2;TIGR04056;SusD-like_2;TIGR04056;
N1Y90:PUL_Putative__PUL4	13	0	0	0	0	0	0	0	1	1	0	1	Sulfatase;TIGR04056;SusD-like_3|SusD_RagB;
N1Y90:PUL_Putative__PUL6	5	0	0	0	0	0	0	0	0	1	0	1	TIGR04056;SusD-like_2;
N1Y90:PUL_Putative__PUL2	6	0	0	0	0	0	0	0	0	1	0	1	SusD-like_2;TIGR04056;
N1Y90:PUL_Putative__PUL1	6	0	0	0	0	0	0	0	0	1	0	1	SusD-like_3|SusD_RagB;TIGR04056;
N1Y90:PUL_Putative__PUL7	4	0	0	0	0	0	0	0	0	1	0	1	TIGR04056;SusD-like_3|SusD_RagB;
1490:CAZyme_rich__PUL9	28	1	0	0	0	1	1	0	0	0	0	0	GT19;GH123;AA6;
1490:CAZyme_rich__PUL3	17	1	2	1	0	0	0	0	2	0	0	0	PL29;GH88;Sulfatase;CBM9;PL6;Sulfatase;
1490:CAZyme_rich__PUL11	18	2	0	1	0	2	0	1	0	0	0	0	GH133;GT4;GH57;CBM20;GT3|GT35;CBM48|GH13_8;
1490:CAZyme_rich__PUL10	27	1	0	0	0	7	0	0	0	0	0	0	GT2;GT2;GT56;GT4;GH109;GT4;GT4;GT4;
1490:CAZyme_rich__PUL7	22	1	0	1	0	1	0	0	0	0	0	0	GT2;GH9;CBM40;
1490:CAZyme_rich__PUL2	18	0	0	0	1	5	0	0	0	0	0	0	GT4;CE4;GT2;GT2;GT4;GT4;
1490:CAZyme_rich__PUL6	20	0	0	0	0	9	0	0	1	0	0	0	Sulfatase;GT4;GT4;GT2_Glyco_tranf_2_4;GT4;GT2;GT4;GT2;GT2;GT32;
1490:CAZyme_rich__PUL8	20	2	0	0	1	0	0	0	0	0	0	0	CE1;GH13_36;GH92;
1490:CAZyme_rich__PUL1	23	0	0	0	0	6	0	0	0	0	0	0	GT33;GT4;GT4;GT4;GT2;GT2;
1490:CAZyme_rich__PUL12	16	1	0	2	0	0	0	0	0	0	0	0	GH108;CBM44|CBM44;CBM44|CBM44;
1490:CAZyme_rich__PUL4	31	10	0	0	0	0	0	0	0	0	0	0	GH92;GH130;GH92;GH92;GH92;GH3;GH92;GH92;GH92;GH38;
1490:CAZyme_rich__PUL5	14	0	0	0	0	3	0	0	0	0	0	0	GT2;GT4;GT51;
1490:PUL__PUL9	23	1	0	0	1	0	0	0	0	1	0	1	SusD-like_3|SusD_RagB;TIGR04056;GH43_12;CE1;
1490:PUL__PUL18	19	2	0	0	0	0	0	0	2	1	0	1	TIGR04056;SusD-like_3|SusD_RagB;GH30_3;GH30_1;Sulfatase;Sulfatase;
1490:PUL__PUL12	30	4	3	0	3	0	0	0	0	1	0	1	GH28;GH105;PL1_2;TIGR04056;SusD-like_3|SusD_RagB;PL1_2;CE12;GH43_10;CE8;CE8;PL9_1;GH109;
1490:PUL__PUL4	15	1	0	1	0	0	0	0	0	1	0	1	GH38;CBM66;SusD-like_2;TIGR04056;
1490:PUL__PUL2	106	28	3	1	2	0	0	2	5	6	0	7	CBM16|GH16_3;SusD_RagB;GH16_3;GH2;SusD-like_3|SusD_RagB;TIGR04056;SusD-like|SusD-like_2;TIGR04056;GH2;GH92;GH92;GH92;GH29;Sulfatase;GH20;GH110;Sulfatase;GH16_3;GH163;GH33|GH93;GH20;GH2;CBM32|GH29;Sulfatase;GH29;SusD-like_3|SusD_RagB;TIGR04056;Sulfatase;GH2;GH16_3;GH2;GH109;GH20;GH20;GH20;GH2;CE3;CE3;GH20;GH33;GH33;SusD-like_3|SusD_RagB;TIGR04056;GH5_28;TIGR04056;SusD-like_3|SusD_RagB;GH20;PL12_1;…
1490:PUL__PUL16	23	3	0	0	0	0	0	0	1	1	0	1	GH63;GH2;GH89;SusD-like_3|SusD_RagB;TIGR04056;Sulfatase;
1490:PUL__PUL15	30	5	0	0	0	1	0	0	0	1	1	1	TIGR01785;GH33;GH8;GH9;GH2;SusD-like_3|SusD_RagB;TIGR04056;GT20;GH15;
1490:PUL__PUL5	12	3	0	0	0	0	0	0	0	1	0	1	GH27;GH53;TIGR04056;SusD-like_3|SusD_RagB;GH2;
1490:PUL__PUL1	62	18	0	2	4	0	0	2	8	2	0	2	GH3;Sulfatase;Sulfatase;CBM4|Sulfatase;Sulfatase;Sulfatase;GH9;GH3;SusD-like_3|SusD_RagB;TIGR04056;GH5_38;GH51;CE6;CE2;GH10;CE2;Sulfatase;CE1;GH12;Sulfatase;CBM61;Sulfatase;Sulfatase;CBM6|GH81;GH16_3;GH2;GH17;GH17;GH17;GH149;GH3;GH3;GH3;GH16_3;GH16_3;CBM6|GH5_46;SusD-like_3|SusD_RagB;TIGR04056;
1490:PUL__PUL10	81	29	0	0	4	0	0	5	0	5	0	5	CBM48|CE1;GH43_10;GH97;GH43_10|GH5_21;GH43_12;TIGR04056;SusD-like_3|SusD_RagB;TIGR04056;SusD-like_3|SusD_RagB;CBM4|GH10;GH115;CE6;GH10;GH43_1;GH43_12;GH3;GH97;GH95;TIGR04056;SusD-like_3|SusD_RagB;CE1;GH8;GH9;CBM48|CE1;CE1;CBM6|GH43_29;CBM48|CE1;GH51;GH43_26;GH43_29;GH97;GH146;TIGR04056;SusD-like_3|SusD_RagB;GH43_4;GH43_4;GH51;GH43_26;TIGR04056;SusD-like_3|SusD_RagB;GH5_4;GH31;GH95;GH3;GH43_9;CE6;…
1490:PUL__PUL8	30	3	0	2	0	0	0	2	2	2	0	2	CBM50|GH73;TIGR04056;SusD-like_3|SusD_RagB;TIGR04056;SusD-like;GH16_3;GH20;GH123;CBM40;CBM40;Sulfatase;Sulfatase;CBM32|GH29;
1490:PUL__PUL14	17	1	0	1	0	0	0	0	0	1	1	1	TIGR04056;SusD-like_3|SusD_RagB;CBM32;GH97;TIGR01352;
1490:PUL__PUL3	23	8	0	0	1	0	0	0	0	1	0	1	GH43_12;GH27;GH5_4;GH5_8;CE6;GH26;SusD-like_3|SusD_RagB;TIGR04056;GH2;GH130;GH26;
1490:PUL__PUL7	14	2	0	0	0	0	0	0	0	1	0	1	GH94;TIGR04056;SusD-like_3|SusD_RagB;GH3;
1490:PUL__PUL6	20	3	0	0	0	0	0	1	0	1	0	1	GH13_36;GH65;TIGR04056;SusD-like_3|SusD_RagB;GH13_7;CBM48|GH13;
1490:PUL__PUL17	26	1	0	1	0	0	0	0	0	2	0	2	GH74|GH74|GH74|GH74;SusD-like_3|SusD_RagB;TIGR04056;SusD-like_3|SusD_RagB;TIGR04056;CBM40;
1490:PUL__PUL19	25	3	0	3	0	0	0	0	0	1	0	1	GH109;GH2;CBM32;GH109;SusD-like_3|SusD_RagB;TIGR04056;CBM32;CBM9;
1490:PUL__PUL13	15	0	0	0	1	0	0	0	0	1	0	1	CE1;TIGR04056;SusD-like_2;
1490:PUL__PUL11	41	0	4	1	1	0	0	1	0	1	0	1	TIGR04056;SusD-like_3|SusD_RagB;CBM44;PL7;PL17_2;PL6_1;PL12;CE11;CBM50|GH23;
1490:PUL_CAZyme_rich__PUL6	23	0	0	0	1	1	0	0	0	0	1	0	CE1;TIGR01786;GT2;
1490:PUL_CAZyme_rich__PUL5	22	2	0	0	0	0	1	0	0	0	2	0	GH109;AA6;TIGR01352;TIGR01782;GH18;
1490:PUL_CAZyme_rich__PUL3	22	1	0	1	0	0	0	0	0	0	1	0	TIGR01782;CBM9;GH92;
1490:PUL_CAZyme_rich__PUL1	33	3	0	0	0	0	0	0	0	0	1	0	GH13_38;GH31;GH20;TIGR01782;
1490:PUL_CAZyme_rich__PUL4	18	0	0	1	1	0	0	0	0	0	1	0	CBM66;CE1;TIGR01778;
1490:PUL_CAZyme_rich__PUL10	31	0	0	0	0	2	0	0	0	0	1	0	GT28;TIGR01779|TIGR01786;GT2;
1490:PUL_CAZyme_rich__PUL8	21	0	0	0	2	0	0	0	0	0	2	0	TIGR01352;TIGR02796;CE1;CE6;
1490:PUL_CAZyme_rich__PUL7	18	0	0	0	0	0	0	1	0	0	3	0	TIGR01786;CE1|PL22;TIGR01352;TIGR01783;
1490:PUL_CAZyme_rich__PUL9	22	1	0	1	0	0	0	0	0	0	1	0	TIGR01783;CBM44;GH97;
1490:PUL_CAZyme_rich__PUL2	30	2	0	0	2	0	0	0	0	0	1	0	TIGR01352;GH74|GH74|GH74|GH74|GH74;CE4;GH73;CE1;
1490:PUL_CAZyme_rich__PUL11	19	1	0	0	0	0	0	0	0	0	3	0	TIGR01779;GH1;TIGR01352;TIGR01352;
1490:PUL_Putative__PUL3	15	0	0	0	0	0	0	0	1	1	0	1	Sulfatase;TIGR04056;SusD-like_3|SusD_RagB;
1490:PUL_Putative__PUL5	6	0	0	0	0	0	0	0	0	1	0	1	TIGR04056;SusD-like_3|SusD_RagB;
1490:PUL_Putative__PUL2	12	0	0	0	0	0	0	0	0	1	0	1	SusD-like_3|SusD_RagB;TIGR04056;
1490:PUL_Putative__PUL4	8	0	0	0	0	0	0	0	0	1	0	1	TIGR04056;SusD-like_2;
1490:PUL_Putative__PUL1	14	0	0	0	0	0	0	0	0	2	0	2	SusD-like_2;TIGR04056;SusD-like_2;TIGR04056;
1490:CAZyme_rich__PUL1	16	0	0	0	0	5	0	0	0	0	0	0	GT4;GT4;GT4;GT2;GT2;
1490:CAZyme_rich__PUL9	10	0	0	0	0	3	0	0	0	0	0	0	GT4;GT4;GT4;
1490:CAZyme_rich__PUL5	14	2	0	0	1	0	0	0	0	0	0	0	GH0;CE4;GH73;
1490:CAZyme_rich__PUL6	8	0	0	0	0	3	0	0	0	0	0	0	GT2;GT4;GT51;
1490:CAZyme_rich__PUL2	12	0	0	0	0	5	0	0	0	0	0	0	GT4;GT2;GT2;GT4;GT4;
1490:CAZyme_rich__PUL7	16	0	0	0	0	8	0	0	1	0	0	0	Sulfatase;GT4;GT4;GT4;GT2;GT4;GT2;GT2;GT32;
1490:CAZyme_rich__PUL8	7	0	0	0	0	3	0	0	0	0	0	0	GT2;GT2;GT56;
1490:CAZyme_rich__PUL10	12	2	0	0	0	2	0	1	0	0	0	0	GH133;GT4;GH57;GT3|GT35;CBM48|GH13_8;
1490:CAZyme_rich__PUL4	25	10	0	0	0	0	0	0	0	0	0	0	GH92;GH130;GH92;GH92;GH92;GH3;GH92;GH92;GH92;GH38;
1490:CAZyme_rich__PUL3	11	1	2	0	0	0	0	0	2	0	0	0	PL29;GH88;Sulfatase;PL6;Sulfatase;
1490:PUL__PUL10	78	29	0	0	1	0	0	6	0	5	0	5	CBM48|CE1;GH43_10;GH97;GH43_10|GH5_21;GH43_12;TIGR04056;SusD-like_3|SusD_RagB;TIGR04056;SusD-like_3|SusD_RagB;CBM4|GH10;GH115;CE6;GH10;GH43_1;GH43_12;GH3;GH97;GH95;TIGR04056;SusD-like_3|SusD_RagB;GH8;GH9| GH9;CBM48|CE1;CBM6|GH43_29;CBM48|CE1;GH51;GH43_26;GH43_29;GH97;GH146;TIGR04056;SusD-like_3|SusD_RagB;GH43_4;GH43_4;GH51;GH43_26;TIGR04056;SusD-like_3|SusD_RagB;GH5_4;GH31;GH95;GH3;GH43_9;GH43_16…
1490:PUL__PUL17	12	2	0	2	0	0	0	0	0	1	0	1	GH2;CBM32;GH109;SusD-like_3|SusD_RagB;TIGR04056;CBM32;
1490:PUL__PUL5	9	3	0	0	0	0	0	0	0	1	0	1	GH27;GH53;TIGR04056;SusD-like_3|SusD_RagB;GH2;
1490:PUL__PUL7	8	2	0	0	0	0	0	0	0	1	0	1	GH94;TIGR04056;SusD-like_3|SusD_RagB;GH3;
1490:PUL__PUL2	100	29	3	0	1	0	0	2	5	6	0	7	CBM16|GH16_3;SusD_RagB;GH16_3;GH2;SusD-like_3|SusD_RagB;TIGR04056;SusD-like|SusD-like_2;TIGR04056;GH2;GH92;GH92;GH92;GH29;Sulfatase;GH20;GH110;Sulfatase;GH16;GH163;GH20;GH2;GH27;CBM32|GH29;Sulfatase;GH29;SusD-like_3|SusD_RagB;TIGR04056;Sulfatase;GH2;GH16_3;GH2;GH109;GH20;GH20;GH20;GH2;CE3;GH33;GH20;GH33;GH33;SusD-like_3|SusD_RagB;TIGR04056;GH5_28;TIGR04056;SusD-like_3|SusD_RagB;GH20;PL12_1;PL8_2;…
1490:PUL__PUL3	19	8	0	0	0	0	0	1	0	1	0	1	GH43_12;GH27;GH5_4;GH5_8;GH43_16|CBM6;GH26;SusD-like_3|SusD_RagB;TIGR04056;GH2;GH130;GH26;
1490:PUL__PUL8	28	3	0	0	0	0	0	2	2	2	0	2	CBM50|GH73;TIGR04056;SusD-like_3|SusD_RagB;TIGR04056;SusD-like;GH16_3;GH20;GH123;Sulfatase;Sulfatase;CBM32|GH29;
1490:PUL__PUL1	56	16	0	1	2	0	0	2	8	2	0	2	GH3;Sulfatase;Sulfatase;CBM4|Sulfatase;Sulfatase;Sulfatase;GH9;GH3;SusD-like_3|SusD_RagB;TIGR04056;GH5_38;CE6;CE2;GH10;Sulfatase;Sulfatase;Sulfatase;Sulfatase;CBM6|GH81;GH16_3;GH2;GH17;GH17;GH17;GH149;GH3;GH3;GH3;GH16_3;GH16_3;CBM6|GH5_46;SusD-like_3|SusD_RagB;TIGR04056;
1490:PUL__PUL16	15	2	0	0	0	0	0	0	2	1	0	1	TIGR04056;SusD-like_3|SusD_RagB;GH30_3;GH30_1;Sulfatase;Sulfatase;
1490:PUL__PUL4	9	1	0	0	0	0	0	0	0	1	0	1	GH38;SusD-like_2;TIGR04056;
1490:PUL__PUL12	18	3	3	0	3	0	0	0	0	1	0	1	GH28;GH105;PL1_2;TIGR04056;SusD-like_3|SusD_RagB;PL1_2;CE12;GH43_10;CE8;CE8;PL9_1;
1490:PUL__PUL11	38	0	4	0	1	0	0	1	0	1	0	1	TIGR04056;SusD-like_3|SusD_RagB;PL7;PL17_2;PL6_1;PL12;CE11;CBM50|GH23;
1490:PUL__PUL15	18	3	0	0	0	0	0	0	1	1	0	1	GH63;GH2;GH89;SusD-like_3|SusD_RagB;TIGR04056;Sulfatase;
1490:PUL__PUL9	17	1	0	0	0	0	0	0	0	1	0	1	SusD-like_3|SusD_RagB;TIGR04056;GH43_12;
1490:PUL__PUL14	27	4	0	0	0	1	0	0	0	1	1	1	TIGR01785;GH8;GH9;GH2;SusD-like_3|SusD_RagB;TIGR04056;GT20;GH15;
1490:PUL__PUL13	11	1	0	0	0	0	0	0	0	1	1	1	TIGR04056;SusD-like_3|SusD_RagB;GH97;TIGR01352;
1490:PUL__PUL6	14	3	0	0	0	0	0	1	0	1	0	1	GH13_36|GH13;GH65;TIGR04056;SusD-like_3|SusD_RagB;GH13_7;CBM48|GH13;
1490:PUL_CAZyme_rich__PUL1	26	3	0	0	0	0	0	0	0	0	1	0	GH13_38;GH31;GH20;TIGR01782;
1490:PUL_CAZyme_rich__PUL2	16	1	0	1	0	0	0	0	0	0	1	0	TIGR01782;CBM9;GH92;
1490:PUL_CAZyme_rich__PUL3	24	0	0	0	0	2	0	0	0	0	1	0	GT28;TIGR01779|TIGR01786;GT2;
1490:PUL_CAZyme_rich__PUL4	15	1	0	0	0	0	0	0	0	0	3	0	TIGR01779;GH1;TIGR01352;TIGR01352;
1490:PUL_Putative__PUL7	4	0	0	0	0	0	0	0	0	1	0	1	TIGR04056;SusD-like_3|SusD_RagB;
1490:PUL_Putative__PUL3	13	0	0	0	0	0	0	0	1	1	0	1	Sulfatase;TIGR04056;SusD-like_3|SusD_RagB;
1490:PUL_Putative__PUL4	6	0	0	0	0	0	0	0	0	1	0	1	TIGR04056;SusD-like_2;
1490:PUL_Putative__PUL1	8	0	0	0	0	0	0	0	0	2	0	2	SusD-like_2;TIGR04056;SusD-like_2;TIGR04056;
1490:PUL_Putative__PUL2	6	0	0	0	0	0	0	0	0	1	0	1	SusD-like_3|SusD_RagB;TIGR04056;
1490:PUL_Putative__PUL6	5	0	0	0	0	0	0	0	0	1	0	1	TIGR04056;SusD-like_2;
1490:PUL_Putative__PUL5	8	0	0	0	0	0	0	0	0	2	0	2	SusD-like_3|SusD_RagB;TIGR04056;SusD-like_3|SusD_RagB;TIGR04056;
N1E11:CAZyme_rich__PUL4	17	0	0	0	0	4	0	0	0	0	0	0	GT4;GT2;GT2;GT4;
N1E11:CAZyme_rich__PUL5	29	9	0	0	0	0	0	3	4	0	0	0	GH43_24;GH95;CBM16|GH136;CBM16|GH136;GH50;GH136;GH43_29;GH136| GH150|GH150;Sulfatase;Sulfatase;Sulfatase;Sulfatase;CBM35|GH136;GH51;GH2;GH2;
N1E11:CAZyme_rich__PUL7	20	1	0	1	0	6	0	0	1	0	0	0	GT2;GT4;GT2;GT0;GT4;GT4;Sulfatase;CBM32;GH92;
N1E11:CAZyme_rich__PUL2	14	2	0	0	0	2	0	0	0	0	0	0	GT3|GT35;GH57;GT4;GH133;
N1E11:CAZyme_rich__PUL6	47	0	0	0	0	8	0	0	0	0	0	0	GT4;GT4;GT2;GT4;GT4;GT2;GT4;GT4;
N1E11:CAZyme_rich__PUL1	28	3	0	1	0	0	0	1	0	0	0	0	GH20;CBM9;GH29;CBM32|GH29;GH97;
N1E11:CAZyme_rich__PUL3	33	0	1	0	1	5	0	0	0	0	0	0	PL9;CE4;GT4;GT4;GT4;GT2;GT2;
N1E11:PUL__PUL8	34	1	0	2	0	0	0	1	3	3	0	3	Sulfatase;GH95;Sulfatase;Sulfatase;SusD-like_3|SusD_RagB;TIGR04056;CBM32|GH2;SusD-like_3|SusD_RagB;TIGR04056;CBM32;CBM32;SusD-like_3|SusD_RagB;TIGR04056;
N1E11:PUL__PUL5	16	0	0	0	1	0	0	0	0	1	0	1	CE2;SusD-like_2;TIGR04056;
N1E11:PUL__PUL1	37	2	0	1	0	0	0	0	1	2	0	2	TIGR04056;SusD-like_2;GH2;GH9;TIGR04056;SusD-like_2;Sulfatase;CBM50;
N1E11:PUL__PUL7	31	4	0	0	1	0	0	0	0	1	1	1	GH5_28;GH2;GH3;GH16_3;SusD-like_3|SusD_RagB;TIGR04056;TIGR01352;CE1;
N1E11:PUL__PUL12	35	8	0	0	1	0	0	1	11	2	0	2	GH2;CBM67|GH78;Sulfatase;Sulfatase;GH136;Sulfatase;GH2;Sulfatase;Sulfatase;Sulfatase;Sulfatase;Sulfatase;GH136;TIGR04056;SusD-like_3|SusD_RagB;TIGR04056;SusD-like_3|SusD_RagB;GH136;Sulfatase;Sulfatase;GH2;Sulfatase;GH116;CE6;GH29;
N1E11:PUL__PUL4	30	6	0	0	2	0	0	0	0	3	0	3	GH20;SusD-like_3|SusD_RagB;TIGR04056;GH0|GH18;GH2;SusD-like_3|SusD_RagB;TIGR04056;GH20;CE3;CE6;GH20;GH33;SusD-like_3|SusD_RagB;TIGR04056;
N1E11:PUL__PUL2	26	4	0	0	0	1	0	1	3	1	0	1	CBM16|GH51;TIGR04056;SusD-like_3|SusD_RagB;GH51;GH51;GH2;Sulfatase;Sulfatase;GH2;Sulfatase;GT4;
N1E11:PUL__PUL17	11	2	0	0	0	0	0	0	0	1	0	1	GH20;GH27;SusD-like_3|SusD_RagB;TIGR04056;
N1E11:PUL__PUL14	27	1	0	0	0	1	0	1	0	1	0	1	GT2;GH65;TIGR04056;SusD-like_3|SusD_RagB;CBM48|GH13;
N1E11:PUL__PUL16	17	2	0	0	0	0	0	0	0	2	0	2	TIGR04056;SusD-like_3|SusD_RagB;GH109;GH109;TIGR04056;SusD-like_3;
N1E11:PUL__PUL3	42	4	0	1	0	0	0	0	6	2	0	2	TIGR04056;SusD-like_3|SusD_RagB;GH123;Sulfatase;Sulfatase;Sulfatase;TIGR04056;SusD-like_3|SusD_RagB;GH3;GH9;Sulfatase;GH94;CBM4|Sulfatase;Sulfatase;Sulfatase;
N1E11:PUL__PUL6	28	0	0	0	0	0	0	1	2	2	0	2	TIGR04056;SusD-like_2;TIGR04056;SusD-like;CBM32|GH31;Sulfatase;Sulfatase;
N1E11:PUL__PUL9	29	5	0	0	0	0	0	0	2	1	0	1	GH108;Sulfatase;SusD-like_3|SusD_RagB;TIGR04056;GH16;GH2;GH18;GH20;Sulfatase;
N1E11:PUL__PUL15	40	8	6	0	0	0	0	1	4	3	0	2	SusD-like_3|SusD_RagB;TIGR04056;PL15;GH88;PL12_2;GH88;Sulfatase;Sulfatase;PL8_2;PL8_2;Sulfatase;PL8_2;PL8_2;GH88;GH2;CBM32|GH2;SusD-like_2;TIGR04056;Sulfatase;GH20;GH2;GH130;GH5_28;TIGR04056;
N1E11:PUL__PUL11	62	9	0	0	1	0	0	0	3	2	1	2	GH92;TIGR01352;GH147;Sulfatase;Sulfatase;Sulfatase;SusD-like_3|SusD_RagB;TIGR04056;SusD-like_3|SusD_RagB;TIGR04056;GH130;GH39;GH2;GH97;GH20;GH20;GH20;CE4;
N1E11:PUL__PUL13	52	4	0	1	1	0	0	2	3	6	0	5	TIGR04056;Sulfatase;CE1;Sulfatase;Sulfatase;GH130;GH3;CBM6|GH5_46;SusD-like_3|SusD_RagB;TIGR04056;CBM16|GH16_3;GH2;SusD-like_3|SusD_RagB;TIGR04056;GH16_3;SusD-like_3|SusD_RagB;TIGR04056;CBM32;SusD-like_3|SusD_RagB;TIGR04056;SusD-like_3|SusD_RagB;TIGR04056;
N1E11:PUL__PUL10	17	6	0	0	0	0	0	0	2	1	0	1	GH2;GH109;Sulfatase;Sulfatase;GH16;GH20;GH2;GH27;SusD-like_3|SusD_RagB;TIGR04056;
N1E11:PUL_CAZyme_rich__PUL1	44	2	0	0	0	1	0	0	1	0	2	0	GT5;TIGR01783;TIGR01352;GH2;GH110;Sulfatase;
N1E11:PUL_CAZyme_rich__PUL2	32	1	0	1	0	1	0	0	0	0	2	0	GH16;CBM51;TIGR01779|TIGR01786;GT2;TIGR01352;
N1E11:PUL_CAZyme_rich__PUL3	13	0	0	0	0	1	0	0	1	0	0	1	SusD_RagB;Sulfatase;GT4;
N1E11:PUL_Putative__PUL5	12	0	0	0	0	0	0	0	0	1	0	1	TIGR04056;SusD-like_3|SusD_RagB;
N1E11:PUL_Putative__PUL7	12	0	0	0	0	0	0	0	0	1	0	1	TIGR04056;SusD-like_3|SusD_RagB;
N1E11:PUL_Putative__PUL9	17	0	0	0	0	0	0	0	3	1	0	3	SusD-like_3|SusD_RagB;Sulfatase;Sulfatase;Sulfatase;SusD_RagB;TIGR04056;SusD-like_3|SusD_RagB;
N1E11:PUL_Putative__PUL3	21	0	0	0	0	0	0	0	0	1	1	1	TIGR01779;TIGR04056;SusD-like_3|SusD_RagB;
N1E11:PUL_Putative__PUL8	11	0	0	0	0	0	0	0	0	1	0	1	SusD-like_3|SusD_RagB;TIGR04056;
N1E11:PUL_Putative__PUL1	12	0	0	0	0	0	0	0	0	1	0	1	TIGR04056;SusD-like_3|SusD_RagB;
N1E11:PUL_Putative__PUL2	12	0	0	0	0	0	0	0	0	1	0	1	SusD-like_3|SusD_RagB;TIGR04056;
N1E11:PUL_Putative__PUL4	12	0	0	0	0	0	0	0	0	1	0	1	TIGR04056;SusD-like_3|SusD_RagB;
N1E11:PUL_Putative__PUL6	12	0	0	0	0	0	0	0	0	1	0	1	SusD-like_2;TIGR04056;
N1E11:CAZyme_rich__PUL4	11	0	0	0	0	4	0	0	0	0	0	0	GT4;GT2;GT2;GT4;
N1E11:CAZyme_rich__PUL5	26	9	0	0	0	0	0	3	4	0	0	0	GH43_24;GH95;CBM16|GH136;CBM16|GH136;GH50;GH136;GH43_29;GH136|GH150| GH150;Sulfatase;Sulfatase;Sulfatase;Sulfatase;CBM35|GH136;GH51;GH2;GH2;
N1E11:CAZyme_rich__PUL7	16	1	0	1	0	6	0	0	1	0	0	0	GT2;GT4;GT2;GT0;GT4;GT4;Sulfatase;CBM32;GH92;
N1E11:CAZyme_rich__PUL2	8	2	0	0	0	2	0	0	0	0	0	0	GT3|GT35;GH57;GT4;GH133;
N1E11:CAZyme_rich__PUL6	41	0	0	0	0	8	0	0	0	0	0	0	GT4;GT4;GT2;GT4;GT4;GT2;GT4;GT4;
N1E11:CAZyme_rich__PUL1	22	3	0	1	0	0	0	1	0	0	0	0	GH20;CBM9;GH29;CBM32|GH29;GH97;
N1E11:CAZyme_rich__PUL3	27	0	1	0	1	5	0	0	0	0	0	0	PL9;CE4;GT4;GT4;GT4;GT2;GT2;
N1E11:PUL__PUL8	28	1	0	2	0	0	0	1	3	3	0	3	Sulfatase;GH95;Sulfatase;Sulfatase;SusD-like_3|SusD_RagB;TIGR04056;CBM32|GH2;SusD-like_3|SusD_RagB;TIGR04056;CBM32;CBM32;SusD-like_3|SusD_RagB;TIGR04056;
N1E11:PUL__PUL5	10	0	0	0	1	0	0	0	0	1	0	1	CE2;SusD-like_2;TIGR04056;
N1E11:PUL__PUL1	31	2	0	1	0	0	0	0	1	2	0	2	TIGR04056;SusD-like_2;GH2;GH9;TIGR04056;SusD-like_2;Sulfatase;CBM50;
N1E11:PUL__PUL7	25	4	0	0	1	0	0	0	0	1	1	1	GH5_28;GH2;GH3;GH16_3;SusD-like_3|SusD_RagB;TIGR04056;TIGR01352;CE1;
N1E11:PUL__PUL12	32	8	0	0	1	0	0	1	11	2	0	2	GH2;CBM67|GH78;Sulfatase;Sulfatase;GH136;Sulfatase;GH2;Sulfatase;Sulfatase;Sulfatase;Sulfatase;Sulfatase;GH136;TIGR04056;SusD-like_3|SusD_RagB;TIGR04056;SusD-like_3|SusD_RagB;GH136;Sulfatase;Sulfatase;GH2;Sulfatase;GH116;CE6;GH29;
N1E11:PUL__PUL4	27	6	0	0	2	0	0	0	0	3	0	3	GH20;SusD-like_3|SusD_RagB;TIGR04056;GH18|GH0;GH2;SusD-like_3|SusD_RagB;TIGR04056;GH20;CE3;CE6;GH20;GH33;SusD-like_3|SusD_RagB;TIGR04056;
N1E11:PUL__PUL2	20	4	0	0	0	1	0	1	3	1	0	1	CBM16|GH51;TIGR04056;SusD-like_3|SusD_RagB;GH51;GH51;GH2;Sulfatase;Sulfatase;GH2;Sulfatase;GT4;
N1E11:PUL__PUL17	8	2	0	0	0	0	0	0	0	1	0	1	GH20;GH27;SusD-like_3|SusD_RagB;TIGR04056;
N1E11:PUL__PUL14	24	1	0	0	0	1	0	1	0	1	0	1	GT2;GH65;TIGR04056;SusD-like_3|SusD_RagB;CBM48|GH13;
N1E11:PUL__PUL16	14	2	0	0	0	0	0	0	0	2	0	2	TIGR04056;SusD-like_3|SusD_RagB;GH109;GH109;TIGR04056;SusD-like_3;
N1E11:PUL__PUL3	36	4	0	1	0	0	0	0	6	2	0	2	TIGR04056;SusD-like_3|SusD_RagB;GH123;Sulfatase;Sulfatase;Sulfatase;TIGR04056;SusD-like_3|SusD_RagB;GH3;GH9;Sulfatase;GH94;CBM4|Sulfatase;Sulfatase;Sulfatase;
N1E11:PUL__PUL6	22	0	0	0	0	0	0	1	2	2	0	2	TIGR04056;SusD-like_2;TIGR04056;SusD-like;CBM32|GH31;Sulfatase;Sulfatase;
N1E11:PUL__PUL9	23	5	0	0	0	0	0	0	2	1	0	1	GH108;Sulfatase;SusD-like_3|SusD_RagB;TIGR04056;GH16;GH2;GH18;GH20;Sulfatase;
N1E11:PUL__PUL15	40	8	6	0	0	0	0	1	4	3	0	2	SusD-like_3|SusD_RagB;TIGR04056;PL15;GH88;PL12_2;GH88;Sulfatase;Sulfatase;PL8_2;PL8_2;Sulfatase;PL8_2;PL8_2;GH88;GH2;CBM32|GH2;SusD-like_2;TIGR04056;Sulfatase;GH20;GH2;GH130;GH5_28;TIGR04056;
N1E11:PUL__PUL11	56	9	0	0	1	0	0	0	3	2	1	2	GH92;TIGR01352;GH147;Sulfatase;Sulfatase;Sulfatase;SusD-like_3|SusD_RagB;TIGR04056;SusD-like_3|SusD_RagB;TIGR04056;GH130;GH39;GH2;GH97;GH20;GH20;GH20;CE4;
N1E11:PUL__PUL13	52	4	0	1	1	0	0	2	3	6	0	5	TIGR04056;Sulfatase;CE1;Sulfatase;Sulfatase;GH130;GH3;CBM6|GH5_46;SusD-like_3|SusD_RagB;TIGR04056;CBM16|GH16_3;GH2;SusD-like_3|SusD_RagB;TIGR04056;GH16_3;SusD-like_3|SusD_RagB;TIGR04056;CBM32;SusD-like_3|SusD_RagB;TIGR04056;SusD-like_3|SusD_RagB;TIGR04056;
N1E11:PUL__PUL10	14	6	0	0	0	0	0	0	2	1	0	1	GH2;GH109;Sulfatase;Sulfatase;GH16;GH20;GH2;GH27;SusD-like_3|SusD_RagB;TIGR04056;
N1E11:PUL_CAZyme_rich__PUL1	38	2	0	0	0	1	0	0	1	0	2	0	GT5;TIGR01783;TIGR01352;GH2;GH110;Sulfatase;
N1E11:PUL_CAZyme_rich__PUL2	26	1	0	1	0	1	0	0	0	0	2	0	GH16;CBM51;TIGR01779|TIGR01786;GT2;TIGR01352;
N1E11:PUL_CAZyme_rich__PUL3	10	0	0	0	0	1	0	0	1	0	0	1	SusD_RagB;Sulfatase;GT4;
N1E11:PUL_Putative__PUL5	6	0	0	0	0	0	0	0	0	1	0	1	TIGR04056;SusD-like_3|SusD_RagB;
N1E11:PUL_Putative__PUL7	6	0	0	0	0	0	0	0	0	1	0	1	TIGR04056;SusD-like_3|SusD_RagB;
N1E11:PUL_Putative__PUL9	14	0	0	0	0	0	0	0	3	1	0	3	SusD-like_3|SusD_RagB;Sulfatase;Sulfatase;Sulfatase;SusD_RagB;TIGR04056;SusD-like_3|SusD_RagB;
N1E11:PUL_Putative__PUL3	15	0	0	0	0	0	0	0	0	1	1	1	TIGR01779;TIGR04056;SusD-like_3|SusD_RagB;
N1E11:PUL_Putative__PUL8	6	0	0	0	0	0	0	0	0	1	0	1	SusD-like_3|SusD_RagB;TIGR04056;
N1E11:PUL_Putative__PUL1	6	0	0	0	0	0	0	0	0	1	0	1	TIGR04056;SusD-like_3|SusD_RagB;
N1E11:PUL_Putative__PUL2	6	0	0	0	0	0	0	0	0	1	0	1	SusD-like_3|SusD_RagB;TIGR04056;
N1E11:PUL_Putative__PUL4	6	0	0	0	0	0	0	0	0	1	0	1	TIGR04056;SusD-like_3|SusD_RagB;
N1E11:PUL_Putative__PUL6	6	0	0	0	0	0	0	0	0	1	0	1	SusD-like_2;TIGR04056;
1411-1:CAZyme_rich__PUL1	24	1	0	0	1	1	1	0	0	0	0	0	CE14;AA6;GH123;GT19;
1411-1:CAZyme_rich__PUL4	33	0	0	0	1	5	0	1	0	0	0	0	CBM44|PL9;CE4;GT4;GT4;GT4;GT2;GT2;
1411-1:CAZyme_rich__PUL8	11	0	0	0	0	3	0	0	0	0	0	0	GT2;GT4;GT4;
1411-1:CAZyme_rich__PUL7	36	0	0	0	0	7	0	0	0	0	0	0	GT4;GT4;GT2;GT83;GT4;GT19;GT4;
1411-1:CAZyme_rich__PUL6	30	9	0	0	0	0	0	3	4	0	0	0	GH43_24;GH95;CBM16|GH136;CBM16|GH136;GH50;GH136;GH43_29;GH150|GH150;Sulfatase;Sulfatase;Sulfatase;Sulfatase;CBM35|GH136;GH51;GH2;GH2;
1411-1:CAZyme_rich__PUL12	16	2	0	0	1	0	0	1	0	0	0	0	CE7;GH74|GH74|GH74;CBM48|GH13_8;GH13_38;
1411-1:CAZyme_rich__PUL2	27	3	0	1	0	0	0	1	0	0	0	0	GH20;CBM9;GH29;CBM32|GH29;GH97;
1411-1:CAZyme_rich__PUL5	32	1	0	1	2	5	0	0	0	0	0	0	CBM44;CE4;GT4;CE4;GT2;GT2;GT4;GT4;GH2;
1411-1:CAZyme_rich__PUL10	22	1	0	1	0	7	0	0	1	0	0	0	GT2;GT4;GT101;GT2;GT2_Glyco_tranf_2_4;GT4;GT4;Sulfatase;CBM32;GH92;
1411-1:CAZyme_rich__PUL3	14	2	0	0	0	2	0	0	0	0	0	0	GT3|GT35;GH57;GT4;GH133;
1411-1:CAZyme_rich__PUL11	14	1	0	0	0	2	0	0	0	0	0	0	GT4;GH105;GT26;
1411-1:CAZyme_rich__PUL9	26	2	0	0	0	1	0	0	0	0	0	0	GH92;GH109;GT51;
1411-1:PUL__PUL2	26	4	1	0	0	1	0	1	3	1	0	1	CBM16|GH51;PL9_2;TIGR04056;SusD-like_3|SusD_RagB;GH51;GH51;GH2;Sulfatase;Sulfatase;GH2;Sulfatase;GT4;
1411-1:PUL__PUL13	63	10	0	1	2	1	0	0	3	2	1	2	GT83;CE4;GH20;GH20;GH20;GH97;GH2;GH39;CE1;GH130;GH35;TIGR04056;SusD-like_3|SusD_RagB;TIGR04056;SusD-like_3|SusD_RagB;CBM16;Sulfatase;Sulfatase;Sulfatase;GH147;TIGR01352;GH92;
1411-1:PUL__PUL21	17	1	0	0	0	0	0	0	0	2	0	2	TIGR04056;SusD-like_3|SusD_RagB;GH109;TIGR04056;SusD-like_3;
1411-1:PUL__PUL20	20	1	0	1	1	0	0	0	0	3	0	3	GH16_3;SusD-like_3|SusD_RagB;TIGR04056;CE1;CBM32;SusD-like_3|SusD_RagB;TIGR04056;SusD-like_3|SusD_RagB;TIGR04056;
1411-1:PUL__PUL12	29	5	1	1	0	0	0	0	2	1	0	1	Sulfatase;GH20;GH18;CBM40;GH2;GH16_3;TIGR04056;SusD-like_3|SusD_RagB;Sulfatase;PL14_1;GH108;
1411-1:PUL__PUL11	17	6	0	0	0	0	0	0	2	1	0	1	TIGR04056;SusD-like_3|SusD_RagB;GH42;GH2;GH20;GH16_3;Sulfatase;Sulfatase;GH109;GH2;
1411-1:PUL__PUL1	37	2	0	1	0	0	0	0	1	2	0	2	TIGR04056;SusD-like_2;GH2;GH9;TIGR04056;SusD-like_2;Sulfatase;CBM50;
1411-1:PUL__PUL18	29	3	0	2	1	0	0	2	3	3	0	2	TIGR04056;Sulfatase;CE1;Sulfatase;Sulfatase;GH130;GH3;CBM6|GH5_46;CBM44;CBM44;SusD-like_3|SusD_RagB;TIGR04056;CBM16|GH16_3;GH2;SusD-like_3|SusD_RagB;TIGR04056;
1411-1:PUL__PUL5	19	1	0	1	1	0	0	0	0	1	0	1	CE2;CBM44;SusD-like_2;TIGR04056;GH151;
1411-1:PUL__PUL10	34	2	0	2	0	0	0	1	3	3	0	3	TIGR04056;SusD-like_3|SusD_RagB;CBM32;CBM32;GH166;TIGR04056;SusD-like_3|SusD_RagB;CBM32|GH2;TIGR04056;SusD-like_3|SusD_RagB;Sulfatase;Sulfatase;GH95;Sulfatase;
1411-1:PUL__PUL22	11	1	0	0	0	0	0	0	0	1	0	1	GH20;SusD-like_3|SusD_RagB;TIGR04056;
1411-1:PUL__PUL17	40	9	7	0	0	0	0	1	4	3	0	2	SusD-like_3|SusD_RagB;TIGR04056;PL15;GH88;PL12_2;GH88;Sulfatase;Sulfatase;PL8_2;PL30;PL8_2;Sulfatase;PL8_2;PL8_2;GH88;GH2;CBM32|GH2;SusD-like_2;TIGR04056;Sulfatase;GH20;GH145;GH2;GH130;GH5_28;TIGR04056;
1411-1:PUL__PUL4	30	6	0	0	2	0	0	0	0	3	0	3	GH20;SusD-like_3|SusD_RagB;TIGR04056;GH18;GH2;SusD-like_3|SusD_RagB;TIGR04056;GH20;CE3;CE6;GH20;GH33;SusD-like_3|SusD_RagB;TIGR04056;
1411-1:PUL__PUL19	21	1	0	0	0	0	0	0	3	1	0	3	GH74|GH74|GH74|GH74|GH74;SusD-like_3|SusD_RagB;TIGR04056;SusD_RagB;Sulfatase;Sulfatase;Sulfatase;SusD-like_3|SusD_RagB;
1411-1:PUL__PUL3	42	4	1	1	1	0	0	0	6	2	0	2	TIGR04056;SusD-like_3|SusD_RagB;PL22|PL22;GH123;Sulfatase;Sulfatase;Sulfatase;CE2;TIGR04056;SusD-like_3|SusD_RagB;GH3;GH9;Sulfatase;GH94;CBM4|Sulfatase;Sulfatase;Sulfatase;
1411-1:PUL__PUL7	29	0	0	0	0	0	0	1	2	2	0	2	TIGR04056;SusD-like_2;TIGR04056;SusD-like;CBM32|GH31;Sulfatase;Sulfatase;
1411-1:PUL__PUL15	33	8	0	1	1	0	0	1	11	2	0	2	GH2;CBM67|GH78;Sulfatase;Sulfatase;GH136;Sulfatase;GH2;Sulfatase;Sulfatase;Sulfatase;Sulfatase;Sulfatase;GH136;TIGR04056;SusD-like_3|SusD_RagB;TIGR04056;SusD-like_3|SusD_RagB;CBM4;GH136;Sulfatase;Sulfatase;GH2;Sulfatase;GH116;CE6;GH29;
1411-1:PUL__PUL9	31	4	0	1	1	0	0	0	0	1	1	1	GH5_28;GH2;GH3;GH16_3;CBM44;SusD-like_3|SusD_RagB;TIGR04056;TIGR01352;CE1;
1411-1:PUL__PUL14	19	0	0	0	1	0	0	0	0	1	0	1	CE1;TIGR04056;SusD-like_3|SusD_RagB;
1411-1:PUL__PUL6	33	1	0	2	0	0	0	0	0	1	1	1	TIGR01779;TIGR04056;SusD-like_3|SusD_RagB;CBM44;CBM44;GH13_38;
1411-1:PUL__PUL16	27	1	0	1	0	1	0	1	0	1	0	1	GT2;GH65;TIGR04056;SusD-like_3|SusD_RagB;CBM20;CBM48|GH13;
1411-1:PUL__PUL8	14	0	0	0	1	0	0	0	0	1	0	1	CE1;TIGR04056;SusD-like_3|SusD_RagB;
1411-1:PUL_CAZyme_rich__PUL2	25	0	0	1	0	0	0	0	0	0	2	0	TIGR02796;TIGR02803;CBM44|CBM44;
1411-1:PUL_CAZyme_rich__PUL5	32	2	0	0	0	1	1	0	0	0	2	0	GT5;TIGR01783;TIGR01352;AA6;GH2;GH110;
1411-1:PUL_CAZyme_rich__PUL4	32	1	0	1	0	1	0	0	0	0	2	0	TIGR01352;GT2;TIGR01779|TIGR01786;CBM51;GH16_5;
1411-1:PUL_CAZyme_rich__PUL3	22	1	0	0	0	0	1	0	0	0	1	0	AA2|AA2;GH20;TIGR01779;
1411-1:PUL_CAZyme_rich__PUL1	15	2	0	0	0	0	0	0	0	0	1	0	GH151;GH20;TIGR01782;
1411-1:PUL_CAZyme_rich__PUL6	14	0	0	0	1	1	0	0	1	0	0	1	SusD_RagB;Sulfatase;GT4;CE4;
1411-1:PUL_Putative__PUL4	12	0	0	0	0	0	0	0	0	1	0	1	SusD-like_3|SusD_RagB;TIGR04056;
1411-1:PUL_Putative__PUL3	12	0	0	0	0	0	0	0	0	1	0	1	TIGR04056;SusD-like_2;
1411-1:PUL_Putative__PUL1	12	0	0	0	0	0	0	0	0	1	0	1	TIGR04056;SusD-like_3|SusD_RagB;
1411-1:PUL_Putative__PUL5	11	0	0	0	0	0	0	0	0	1	0	1	TIGR04056;SusD-like_3|SusD_RagB;
1411-1:PUL_Putative__PUL2	12	0	0	0	0	0	0	0	0	1	0	1	TIGR04056;SusD-like_3|SusD_RagB;
1411-1:CAZyme_rich__PUL4	11	0	0	0	0	4	0	0	0	0	0	0	GT4;GT2;GT2;GT4;
1411-1:CAZyme_rich__PUL2	8	2	0	0	0	2	0	0	0	0	0	0	GT3|GT35;GH57;GT4;GH133;
1411-1:CAZyme_rich__PUL7	8	0	0	0	0	3	0	0	0	0	0	0	GT2;GT4;GT4;
1411-1:CAZyme_rich__PUL8	16	1	0	1	0	6	0	0	1	0	0	0	GT2;GT4;GT2;GT0;GT4;GT4;Sulfatase;CBM32;GH92;
1411-1:CAZyme_rich__PUL1	22	3	0	1	0	0	0	1	0	0	0	0	GH20;CBM9;GH29;CBM32|GH29;GH97;
1411-1:CAZyme_rich__PUL3	27	0	1	0	1	5	0	0	0	0	0	0	PL9;CE4;GT4;GT4;GT4;GT2;GT2;
1411-1:CAZyme_rich__PUL6	33	0	0	0	0	5	0	0	0	0	0	0	GT4;GT4;GT2;GT4;GT4;
1411-1:CAZyme_rich__PUL5	26	9	0	0	0	0	0	3	4	0	0	0	GH43_24;GH95;CBM16|GH136;CBM16|GH136;GH50;GH136;GH43_29; GH150|GH150|GH136;Sulfatase;Sulfatase;Sulfatase;Sulfatase;CBM35|GH136;GH51;GH2;GH2;
1411-1:PUL__PUL4	27	6	0	0	2	0	0	0	0	3	0	3	GH20;SusD-like_3|SusD_RagB;TIGR04056;GH18|GH0;GH2;SusD-like_3|SusD_RagB;TIGR04056;GH20;CE3;CE6;GH20;GH33;SusD-like_3|SusD_RagB;TIGR04056;
1411-1:PUL__PUL10	23	5	0	0	0	0	0	0	2	1	0	1	Sulfatase;GH20;GH18;GH2;GH16;TIGR04056;SusD-like_3|SusD_RagB;Sulfatase;GH108;
1411-1:PUL__PUL6	22	0	0	0	0	0	0	1	2	2	0	2	TIGR04056;SusD-like_2;TIGR04056;SusD-like;CBM32|GH31;Sulfatase;Sulfatase;
1411-1:PUL__PUL18	8	2	0	0	0	0	0	0	0	1	0	1	GH20;GH27;SusD-like_3|SusD_RagB;TIGR04056;
1411-1:PUL__PUL15	32	3	0	0	1	0	0	2	3	3	0	2	TIGR04056;Sulfatase;CE1;Sulfatase;Sulfatase;GH130;GH3;CBM6|GH5_46;SusD-like_3|SusD_RagB;TIGR04056;CBM16|GH16_3;GH2;SusD-like_3|SusD_RagB;TIGR04056;
1411-1:PUL__PUL17	14	2	0	0	0	0	0	0	0	2	0	2	TIGR04056;SusD-like_3|SusD_RagB;GH109;GH109;TIGR04056;SusD-like_3;
1411-1:PUL__PUL7	25	4	0	0	1	0	0	0	0	1	1	1	GH5_28;GH2;GH3;GH16_3;SusD-like_3|SusD_RagB;TIGR04056;TIGR01352;CE1;
1411-1:PUL__PUL14	40	8	6	0	0	0	0	1	4	3	0	2	SusD-like_3|SusD_RagB;TIGR04056;PL15;GH88;PL12_2;GH88;Sulfatase;Sulfatase;PL8_2;PL8_2;Sulfatase;PL8_2;PL8_2;GH88;GH2;CBM32|GH2;SusD-like_2;TIGR04056;Sulfatase;GH20;GH2;GH130;GH5_28;TIGR04056;
1411-1:PUL__PUL2	20	4	0	0	0	1	0	1	3	1	0	1	CBM16|GH51;TIGR04056;SusD-like_3|SusD_RagB;GH51;GH51;GH2;Sulfatase;Sulfatase;GH2;Sulfatase;GT4;
1411-1:PUL__PUL16	20	1	0	1	0	0	0	0	0	3	0	3	GH16_3;SusD-like_3|SusD_RagB;TIGR04056;CBM32;SusD-like_3|SusD_RagB;TIGR04056;SusD-like_3|SusD_RagB;TIGR04056;
1411-1:PUL__PUL5	10	0	0	0	1	0	0	0	0	1	0	1	CE2;SusD-like_2;TIGR04056;
1411-1:PUL__PUL11	56	9	0	0	1	0	0	0	3	2	1	2	CE4;GH20;GH20;GH20;GH97;GH2;GH39;GH130;TIGR04056;SusD-like_3|SusD_RagB;TIGR04056;SusD-like_3|SusD_RagB;Sulfatase;Sulfatase;Sulfatase;GH147;TIGR01352;GH92;
1411-1:PUL__PUL3	36	4	0	1	0	0	0	0	6	2	0	2	TIGR04056;SusD-like_3|SusD_RagB;GH123;Sulfatase;Sulfatase;Sulfatase;TIGR04056;SusD-like_3|SusD_RagB;GH3;GH9;Sulfatase;GH94;CBM4|Sulfatase;Sulfatase;Sulfatase;
1411-1:PUL__PUL8	28	1	0	2	0	0	0	1	3	3	0	3	TIGR04056;SusD-like_3|SusD_RagB;CBM32;CBM32;TIGR04056;SusD-like_3|SusD_RagB;CBM32|GH2;TIGR04056;SusD-like_3|SusD_RagB;Sulfatase;Sulfatase;GH95;Sulfatase;
1411-1:PUL__PUL9	14	6	0	0	0	0	0	0	2	1	0	1	TIGR04056;SusD-like_3|SusD_RagB;GH27;GH2;GH20;GH16;Sulfatase;Sulfatase;GH109;GH2;
1411-1:PUL__PUL13	24	1	0	0	0	1	0	1	0	1	0	1	GT2;GH65;TIGR04056;SusD-like_3|SusD_RagB;CBM48|GH13;
1411-1:PUL__PUL12	32	8	0	0	1	0	0	1	11	2	0	2	GH2;CBM67|GH78;Sulfatase;Sulfatase;GH136;Sulfatase;GH2;Sulfatase;Sulfatase;Sulfatase;Sulfatase;Sulfatase;GH136;TIGR04056;SusD-like_3|SusD_RagB;TIGR04056;SusD-like_3|SusD_RagB;GH136;Sulfatase;Sulfatase;GH2;Sulfatase;GH116;CE6;GH29;
1411-1:PUL__PUL1	31	2	0	1	0	0	0	0	1	2	0	2	TIGR04056;SusD-like_2;GH2;GH9;TIGR04056;SusD-like_2;Sulfatase;CBM50;
1411-1:PUL_CAZyme_rich__PUL3	10	0	0	0	0	1	0	0	1	0	0	1	SusD_RagB;Sulfatase;GT4;
1411-1:PUL_CAZyme_rich__PUL1	26	1	0	1	0	1	0	0	0	0	2	0	TIGR01352;GT2;TIGR01779|TIGR01786;CBM51;GH16;
1411-1:PUL_CAZyme_rich__PUL2	29	2	0	0	0	1	0	0	0	0	2	0	GT5;TIGR01783;TIGR01352;GH2;GH110;
1411-1:PUL_Putative__PUL4	6	0	0	0	0	0	0	0	0	1	0	1	TIGR04056;SusD-like_3|SusD_RagB;
1411-1:PUL_Putative__PUL8	6	0	0	0	0	0	0	0	0	1	0	1	TIGR04056;SusD-like_3|SusD_RagB;
1411-1:PUL_Putative__PUL7	6	0	0	0	0	0	0	0	0	1	0	1	TIGR04056;SusD-like_3|SusD_RagB;
1411-1:PUL_Putative__PUL1	6	0	0	0	0	0	0	0	0	1	0	1	TIGR04056;SusD-like_3|SusD_RagB;
1411-1:PUL_Putative__PUL6	6	0	0	0	0	0	0	0	0	1	0	1	SusD-like_3|SusD_RagB;TIGR04056;
1411-1:PUL_Putative__PUL9	14	0	0	0	0	0	0	0	3	1	0	3	SusD-like_3|SusD_RagB;TIGR04056;SusD_RagB;Sulfatase;Sulfatase;Sulfatase;SusD-like_3|SusD_RagB;
1411-1:PUL_Putative__PUL2	15	0	0	0	0	0	0	0	0	1	1	1	TIGR01779;TIGR04056;SusD-like_3|SusD_RagB;
1411-1:PUL_Putative__PUL5	6	0	0	0	0	0	0	0	0	1	0	1	TIGR04056;SusD-like_2;
1411-1:PUL_Putative__PUL3	6	0	0	0	0	0	0	0	0	1	0	1	TIGR04056;SusD-like_3|SusD_RagB;
Carboxylicivirga_taeanensis:CAZyme_rich__PUL8	15	0	0	0	0	5	0	0	0	0	0	0	GT4;GT4;GT4;GT4;GT4;
Carboxylicivirga_taeanensis:CAZyme_rich__PUL4	22	4	0	1	0	0	0	0	0	0	0	0	GH97;GH9;GH29;CBM9;GH20;
Carboxylicivirga_taeanensis:CAZyme_rich__PUL5	14	2	0	0	0	2	0	0	0	0	0	0	GH133;GT4;GH57;GT3|GT35;
Carboxylicivirga_taeanensis:CAZyme_rich__PUL3	12	2	0	0	0	2	0	0	0	0	0	0	GT4;GH130;GT4;GH130;
Carboxylicivirga_taeanensis:CAZyme_rich__PUL6	22	2	0	0	0	1	0	1	0	0	0	0	GT20;GH15;GH13_38;CBM48|GH13_8;
Carboxylicivirga_taeanensis:CAZyme_rich__PUL1	20	0	0	1	0	3	0	0	0	0	0	0	CBM51;GT51;GT4;GT2;
Carboxylicivirga_taeanensis:CAZyme_rich__PUL7	32	0	0	0	0	6	0	0	0	0	0	0	GT4;GT2;GT4;GT4;GT2;GT30;
Carboxylicivirga_taeanensis:CAZyme_rich__PUL2	18	0	0	0	0	5	0	0	0	0	0	0	GT4;GT4;GT2;GT2;GT4;
Carboxylicivirga_taeanensis:PUL__PUL2	17	0	0	0	0	1	0	0	0	1	0	1	SusD-like_3|SusD_RagB;TIGR04056;GT2;
Carboxylicivirga_taeanensis:PUL__PUL17	27	0	0	0	1	0	0	0	0	1	1	1	TIGR01352;CE1;SusD-like_3|SusD_RagB;TIGR04056;
Carboxylicivirga_taeanensis:PUL__PUL20	17	6	0	0	0	0	0	1	1	2	0	2	CBM57|GH2;TIGR04056;SusD-like_3|SusD_RagB;GH3;Sulfatase;GH43_28;TIGR04056;SusD-like_3|SusD_RagB;GH144;GH3;GH144;GH97;
Carboxylicivirga_taeanensis:PUL__PUL19	45	5	0	0	0	0	0	1	1	2	0	2	GH20;CBM32|GH29;GH151;GH29;GH20;TIGR04056;SusD-like_3|SusD_RagB;GH116;TIGR04056;SusD-like_2;Sulfatase;
Carboxylicivirga_taeanensis:PUL__PUL9	91	12	0	0	2	0	0	0	1	5	1	5	GH92;GH92;TIGR04056;SusD-like_3|SusD_RagB;GH33;GH20;CE6;CE3;TIGR04056;SusD-like_3|SusD_RagB;GH18|GH0;TIGR04056;SusD-like_3|SusD_RagB;GH20;GH2;Sulfatase;GH29;GH2;GH20;TIGR01352;GH94;TIGR04056;SusD-like_3|SusD_RagB;GH20;SusD-like_3|SusD_RagB;TIGR04056;
Carboxylicivirga_taeanensis:PUL__PUL3	18	2	0	0	0	0	0	0	0	1	0	1	GH97;SusD-like_3|SusD_RagB;TIGR04056;GH20;
Carboxylicivirga_taeanensis:PUL__PUL6	20	1	0	0	0	0	0	0	4	1	0	1	Sulfatase;Sulfatase;Sulfatase;SusD-like_3|SusD_RagB;TIGR04056;Sulfatase;GH130;
Carboxylicivirga_taeanensis:PUL__PUL8	18	2	0	0	0	0	0	0	0	1	0	1	TIGR04056;SusD-like_2;GH2;GH9;
Carboxylicivirga_taeanensis:PUL__PUL15	15	1	0	0	0	0	0	0	1	1	0	1	GH95;Sulfatase;SusD-like_3|SusD_RagB;TIGR04056;
Carboxylicivirga_taeanensis:PUL__PUL12	40	6	0	0	0	0	0	1	0	3	0	3	SusD-like_3|SusD_RagB;TIGR04056;TIGR04056;SusD-like_3|SusD_RagB;GH16_3;GH16_3;GH3;GH149;GH16_3;GH3;CBM32|GH2;TIGR04056;SusD-like_3|SusD_RagB;
Carboxylicivirga_taeanensis:PUL__PUL4	20	1	0	0	0	0	0	0	0	1	0	1	GH20;TIGR04056;SusD-like_3|SusD_RagB;
Carboxylicivirga_taeanensis:PUL__PUL11	13	1	0	0	0	0	0	0	0	1	0	1	TIGR04056;SusD-like_3|SusD_RagB;GH109;
Carboxylicivirga_taeanensis:PUL__PUL1	17	3	0	2	0	0	0	0	0	1	0	1	GH92;CBM32;CBM32;GH92;GH92;SusD-like_3|SusD_RagB;TIGR04056;
Carboxylicivirga_taeanensis:PUL__PUL10	23	4	0	0	0	0	0	1	3	1	0	1	CBM16|GH51;TIGR04056;SusD-like_3|SusD_RagB;GH51;GH51;GH2;Sulfatase;Sulfatase;GH2;Sulfatase;
Carboxylicivirga_taeanensis:PUL__PUL18	11	3	0	0	0	0	0	0	0	1	0	1	GH20;TIGR04056;SusD-like_3|SusD_RagB;GH2;GH16_3;
Carboxylicivirga_taeanensis:PUL__PUL13	19	0	0	0	0	0	0	1	0	1	0	1	CBM50|GH23;TIGR04056;SusD-like_2;
Carboxylicivirga_taeanensis:PUL__PUL7	46	2	0	1	0	4	0	0	1	1	1	1	TIGR01352;GH92;TIGR04056;SusD-like_3|SusD_RagB;GH92;CBM32;Sulfatase;GT4;GT9;GT25;GT4;
Carboxylicivirga_taeanensis:PUL__PUL16	27	3	0	0	0	0	0	0	0	1	0	1	GH63;GH2;SusD-like_3|SusD_RagB;TIGR04056;GH20;
Carboxylicivirga_taeanensis:PUL__PUL5	21	0	0	0	1	0	0	0	0	1	0	1	TIGR04056;SusD-like_2;CE2;
Carboxylicivirga_taeanensis:PUL__PUL14	38	1	0	0	0	2	0	1	0	1	0	1	GT2;GH65;TIGR04056;SusD-like_3|SusD_RagB;CBM48|GH13;GT2;
Carboxylicivirga_taeanensis:PUL_CAZyme_rich__PUL2	19	2	0	0	0	0	0	0	2	0	1	0	Sulfatase;Sulfatase;GH29;GH2;TIGR01352;
Carboxylicivirga_taeanensis:PUL_CAZyme_rich__PUL1	25	2	0	1	0	1	0	0	0	0	1	0	TIGR01782;GT2;CBM35;GH97;GH20;
Carboxylicivirga_taeanensis:PUL_Putative__PUL2	17	0	0	0	0	0	0	0	2	2	0	2	TIGR04056;SusD-like_2;TIGR04056;SusD-like;Sulfatase;Sulfatase;
Carboxylicivirga_taeanensis:PUL_Putative__PUL1	15	0	0	0	0	0	0	0	0	2	0	2	TIGR04056;SusD-like_2;TIGR04056;SusD-like_3|SusD_RagB;
Carboxylicivirga_taeanensis:PUL_Putative__PUL3	12	0	0	0	0	0	0	0	0	1	0	1	SusD-like_3|SusD_RagB;TIGR04056;
Carboxylicivirga_taeanensis:PUL_Putative__PUL6	12	0	0	0	0	0	0	0	0	1	0	1	TIGR04056;SusD-like_3|SusD_RagB;
Carboxylicivirga_taeanensis:PUL_Putative__PUL7	10	0	0	0	0	0	0	0	0	1	0	1	SusD-like_2;TIGR04056;
Carboxylicivirga_taeanensis:PUL_Putative__PUL5	12	0	0	0	0	0	0	0	0	1	0	1	TIGR04056;SusD-like_3|SusD_RagB;
Carboxylicivirga_taeanensis:PUL_Putative__PUL4	11	0	0	0	0	0	0	0	0	1	0	1	SusD-like_3|SusD_RagB;TIGR04056;
Carboxylicivirga_taeanensis:CAZyme_rich__PUL2	31	0	0	0	0	8	0	0	0	0	0	0	GT4;GT4;GT2;GT2;GT4;GT4;GT2;GT4;
Carboxylicivirga_taeanensis:CAZyme_rich__PUL5	8	2	0	0	0	2	0	0	0	0	0	0	GH133;GT4;GH57;GT3|GT35;
Carboxylicivirga_taeanensis:CAZyme_rich__PUL7	26	0	0	0	0	6	0	0	0	0	0	0	GT4;GT2;GT4;GT4;GT2;GT30;
Carboxylicivirga_taeanensis:CAZyme_rich__PUL3	8	2	0	0	0	2	0	0	0	0	0	0	GT4;GH130;GT4;GH130;
Carboxylicivirga_taeanensis:CAZyme_rich__PUL8	11	0	0	0	0	5	0	0	0	0	0	0	GT4;GT4;GT4;GT4;GT4;
Carboxylicivirga_taeanensis:CAZyme_rich__PUL6	16	2	0	0	0	1	0	1	0	0	0	0	GT20;GH15;GH13_38;CBM48|GH13_8;
Carboxylicivirga_taeanensis:CAZyme_rich__PUL4	16	4	0	1	0	0	0	0	0	0	0	0	GH97;GH9;GH29;CBM9;GH20;
Carboxylicivirga_taeanensis:CAZyme_rich__PUL1	14	0	0	1	0	3	0	0	0	0	0	0	CBM51;GT51;GT4;GT2;
Carboxylicivirga_taeanensis:PUL__PUL19	39	5	0	1	0	0	0	1	1	2	0	2	GH20;CBM32|GH29;GH151;GH29;GH20;TIGR04056;SusD-like_3|SusD_RagB;GH116;TIGR04056;SusD-like_2;CBM13;Sulfatase;
Carboxylicivirga_taeanensis:PUL__PUL20	17	7	0	0	0	0	0	1	1	2	0	2	CBM57|GH2;TIGR04056;SusD-like_3|SusD_RagB;GH3;Sulfatase;GH43_28;GH144;TIGR04056;SusD-like_3|SusD_RagB;GH144;GH3;GH144;GH97;
Carboxylicivirga_taeanensis:PUL__PUL15	9	1	0	0	0	0	0	0	1	1	0	1	GH95;Sulfatase;SusD-like_3|SusD_RagB;TIGR04056;
Carboxylicivirga_taeanensis:PUL__PUL10	17	4	0	0	0	0	0	1	3	1	0	1	CBM16|GH51;TIGR04056;SusD-like_3|SusD_RagB;GH51;GH51;GH2;Sulfatase;Sulfatase;GH2;Sulfatase;
Carboxylicivirga_taeanensis:PUL__PUL1	11	3	0	2	0	0	0	0	0	1	0	1	GH92;CBM32;CBM32;GH92;GH92;SusD-like_3|SusD_RagB;TIGR04056;
Carboxylicivirga_taeanensis:PUL__PUL17	21	0	0	0	1	0	0	0	0	1	1	1	TIGR01352;CE1;SusD-like_3|SusD_RagB;TIGR04056;
Carboxylicivirga_taeanensis:PUL__PUL3	12	2	0	0	0	0	0	0	0	1	0	1	GH97;SusD-like_3|SusD_RagB;TIGR04056;GH20;
Carboxylicivirga_taeanensis:PUL__PUL7	40	2	0	1	0	5	0	0	1	1	1	1	TIGR01352;GH92;TIGR04056;SusD-like_3|SusD_RagB;GH92;CBM32;Sulfatase;GT4;GT9;GT25;GT0;GT4;
Carboxylicivirga_taeanensis:PUL__PUL6	17	1	0	0	0	0	0	0	4	1	0	1	Sulfatase;Sulfatase;Sulfatase;SusD-like_3|SusD_RagB;TIGR04056;Sulfatase;GH130;
Carboxylicivirga_taeanensis:PUL__PUL11	7	1	0	0	0	0	0	0	0	1	0	1	TIGR04056;SusD-like_3|SusD_RagB;GH109;
Carboxylicivirga_taeanensis:PUL__PUL16	21	3	0	0	0	0	0	0	0	1	0	1	GH63;GH2;SusD-like_3|SusD_RagB;TIGR04056;GH20;
Carboxylicivirga_taeanensis:PUL__PUL9	85	13	0	0	2	0	0	0	1	5	1	5	GH92;GH92;TIGR04056;SusD-like_3|SusD_RagB;GH33;GH20;CE6;CE3;TIGR04056;SusD-like_3|SusD_RagB;GH18|GH0;TIGR04056;SusD-like_3|SusD_RagB;GH20;GH2;Sulfatase;GH29;GH27;GH2;GH20;TIGR01352;GH94;TIGR04056;SusD-like_3|SusD_RagB;GH20;SusD-like_3|SusD_RagB;TIGR04056;
Carboxylicivirga_taeanensis:PUL__PUL2	11	0	0	0	0	1	0	0	0	1	0	1	SusD-like_3|SusD_RagB;TIGR04056;GT2;
Carboxylicivirga_taeanensis:PUL__PUL4	14	1	0	0	0	0	0	0	0	1	0	1	GH20;TIGR04056;SusD-like_3|SusD_RagB;
Carboxylicivirga_taeanensis:PUL__PUL18	24	3	0	0	0	0	1	0	0	1	1	1	TIGR01786;AA7;GH20;TIGR04056;SusD-like_3|SusD_RagB;GH2;GH16_3;
Carboxylicivirga_taeanensis:PUL__PUL13	13	0	0	0	0	0	0	1	0	1	0	1	CBM50|GH23;TIGR04056;SusD-like_2;
Carboxylicivirga_taeanensis:PUL__PUL14	32	1	0	0	0	2	0	1	0	1	0	1	GT2;GH65;TIGR04056;SusD-like_3|SusD_RagB;CBM48|GH13;GT2;
Carboxylicivirga_taeanensis:PUL__PUL8	12	2	0	0	0	0	0	0	0	1	0	1	TIGR04056;SusD-like_2;GH2;GH9;
Carboxylicivirga_taeanensis:PUL__PUL5	15	0	0	0	1	0	0	0	0	1	0	1	TIGR04056;SusD-like_2;CE2;
Carboxylicivirga_taeanensis:PUL__PUL12	37	6	0	0	1	0	0	1	0	3	0	3	SusD-like_3|SusD_RagB;TIGR04056;TIGR04056;SusD-like_3|SusD_RagB;GH16_3;GH16_3;GH3;GH149;GH16_3;GH3;CBM32|GH2;TIGR04056;SusD-like_3|SusD_RagB;CE1;
Carboxylicivirga_taeanensis:PUL_CAZyme_rich__PUL2	13	2	0	0	0	0	0	0	2	0	1	0	Sulfatase;Sulfatase;GH29;GH2;TIGR01352;
Carboxylicivirga_taeanensis:PUL_CAZyme_rich__PUL1	19	2	0	1	0	1	0	0	0	0	1	0	TIGR01782;GT2;CBM35;GH97;GH20;
Carboxylicivirga_taeanensis:PUL_Putative__PUL2	14	0	0	0	0	0	0	0	2	2	0	2	TIGR04056;SusD-like_2;TIGR04056;SusD-like;Sulfatase;Sulfatase;
Carboxylicivirga_taeanensis:PUL_Putative__PUL1	9	0	0	0	0	0	0	0	0	2	0	2	TIGR04056;SusD-like_2;TIGR04056;SusD-like_3|SusD_RagB;
Carboxylicivirga_taeanensis:PUL_Putative__PUL3	6	0	0	0	0	0	0	0	0	1	0	1	SusD-like_3|SusD_RagB;TIGR04056;
Carboxylicivirga_taeanensis:PUL_Putative__PUL7	6	0	0	0	0	0	0	0	0	1	0	1	SusD-like_2;TIGR04056;
Carboxylicivirga_taeanensis:PUL_Putative__PUL5	6	0	0	0	0	0	0	0	0	1	0	1	TIGR04056;SusD-like_3|SusD_RagB;
Carboxylicivirga_taeanensis:PUL_Putative__PUL6	6	0	0	0	0	0	0	0	0	1	0	1	TIGR04056;SusD-like_3|SusD_RagB;
Carboxylicivirga_taeanensis:PUL_Putative__PUL4	6	0	0	0	0	0	0	0	0	1	0	1	SusD-like_3|SusD_RagB;TIGR04056;
Carboxylicivirga_sediminis:CAZyme_rich__PUL7	12	3	0	0	0	0	0	1	4	0	0	0	GH2;CBM67|GH78;Sulfatase;Sulfatase;Sulfatase;GH136;Sulfatase;GH2;
Carboxylicivirga_sediminis:CAZyme_rich__PUL2	12	5	0	0	0	0	0	0	1	0	0	0	Sulfatase;GH3;GH2;GH117;GH2;GH16_16;
Carboxylicivirga_sediminis:CAZyme_rich__PUL1	17	0	0	0	0	9	0	0	0	0	0	0	GT4;GT4;GT2;GT2;GT2;GT4;GT2;GT2;GT2;
Carboxylicivirga_sediminis:CAZyme_rich__PUL5	8	2	0	0	0	2	0	0	0	0	0	0	GH133;GT4;GH57;GT3|GT35;
Carboxylicivirga_sediminis:CAZyme_rich__PUL6	14	0	0	0	0	3	0	0	0	0	0	0	GT4;GT2;GT30;
Carboxylicivirga_sediminis:CAZyme_rich__PUL3	24	3	0	1	0	1	0	0	0	0	0	0	GH20;CBM9;GH29;GH97;GT2;
Carboxylicivirga_sediminis:CAZyme_rich__PUL4	23	0	1	0	0	6	0	0	0	0	0	0	GT4;GT4;GT2;GT4;GT4;PL1_2;GT4;
Carboxylicivirga_sediminis:CAZyme_rich__PUL8	7	3	0	0	0	0	0	0	0	0	0	0	GH3;GH92;GH125;
Carboxylicivirga_sediminis:PUL__PUL33	14	0	0	1	0	0	0	0	3	1	0	1	TIGR04056;SusD-like_3|SusD_RagB;Sulfatase;CBM32;Sulfatase;Sulfatase;
Carboxylicivirga_sediminis:PUL__PUL3	13	2	0	0	0	0	0	0	5	1	0	1	GH2;GH109;Sulfatase;Sulfatase;Sulfatase;Sulfatase;Sulfatase;SusD-like_3|SusD_RagB;TIGR04056;
Carboxylicivirga_sediminis:PUL__PUL23	13	0	0	0	0	0	0	1	0	1	0	1	SusD-like_2;TIGR04056;CBM50|GH23;
Carboxylicivirga_sediminis:PUL__PUL34	15	3	0	0	0	0	0	0	0	1	0	1	TIGR04056;SusD-like_3|SusD_RagB;GH2;GH9;GH8;
Carboxylicivirga_sediminis:PUL__PUL19	8	1	0	0	0	0	0	0	0	1	0	1	TIGR04056;SusD-like_2;GH29;
Carboxylicivirga_sediminis:PUL__PUL2	21	3	0	0	0	0	0	0	1	2	0	2	TIGR04056;SusD-like_3|SusD_RagB;GH3;Sulfatase;GH43_28;GH144;TIGR04056;SusD-like_3|SusD_RagB;
Carboxylicivirga_sediminis:PUL__PUL9	28	4	0	0	0	0	0	0	0	2	0	2	GH16| GH16;GH97;GH47;TIGR04056;SusD-like_2;GH130;TIGR04056;SusD-like_3|SusD_RagB;
Carboxylicivirga_sediminis:PUL__PUL10	14	3	0	0	0	0	0	0	3	1	0	1	Sulfatase;GH150;GH51;Sulfatase;Sulfatase;GH2;SusD-like_3|SusD_RagB;TIGR04056;
Carboxylicivirga_sediminis:PUL__PUL7	10	2	0	0	0	0	0	0	0	1	0	1	GH63;GH2;TIGR04056;SusD-like_3|SusD_RagB;
Carboxylicivirga_sediminis:PUL__PUL26	16	5	0	0	0	0	0	0	4	1	0	1	GH3;GH3;Sulfatase;GH144;Sulfatase;Sulfatase;Sulfatase;GH144;GH144;SusD-like_3|SusD_RagB;TIGR04056;
Carboxylicivirga_sediminis:PUL__PUL32	18	0	0	2	0	1	0	2	1	1	0	1	Sulfatase;GT8;CBM32|GH2;CBM32|GH35;CBM32;CBM32;SusD-like_3|SusD_RagB;TIGR04056;
Carboxylicivirga_sediminis:PUL__PUL15	19	2	0	1	0	0	0	0	3	2	0	2	TIGR04056;SusD-like_3|SusD_RagB;GH3;GH9;Sulfatase;CBM4|Sulfatase;Sulfatase;Sulfatase;TIGR04056;SusD-like_3|SusD_RagB;
Carboxylicivirga_sediminis:PUL__PUL12	15	1	0	0	0	0	0	0	0	1	0	1	GH20;TIGR04056;SusD-like_3|SusD_RagB;
Carboxylicivirga_sediminis:PUL__PUL22	11	0	3	0	0	0	0	0	0	1	0	1	PL17_2;PL6_1;SusD-like_3|SusD_RagB;TIGR04056;PL6_1|PL6;
Carboxylicivirga_sediminis:PUL__PUL29	16	7	0	0	0	0	0	0	2	1	0	1	TIGR04056;SusD-like_3|SusD_RagB;GH128;GH16_3;GH16_3;GH43_24;GH136;GH2;GH16_3|Sulfatase;Sulfatase;Sulfatase;
Carboxylicivirga_sediminis:PUL__PUL21	36	10	0	0	2	0	0	1	0	3	0	3	GH31;GH3;GH5_2;GH3;GH16_3;GH16_3;CBM6|GH5_46;SusD-like_3|SusD_RagB;TIGR04056;TIGR04056;SusD-like_3|SusD_RagB;GH30_3;GH30_1;GH30_4;GH2;SusD-like_3|SusD_RagB;TIGR04056;CE2;CE1;
Carboxylicivirga_sediminis:PUL__PUL31	12	3	0	0	0	0	0	0	1	1	0	1	GH2;GH2;SusD-like_3|SusD_RagB;TIGR04056;GH29;Sulfatase;
Carboxylicivirga_sediminis:PUL__PUL24	49	12	0	0	1	0	0	1	9	4	1	4	GH3;GH16_3;GH17;GH17;GH17;GH149;GH3;GH16_3;GH16_3;SusD-like_3|SusD_RagB;TIGR04056;GH3;Sulfatase;TIGR04056;SusD-like_3|SusD_RagB;TIGR04056;SusD-like_3|SusD_RagB;TIGR01352;CE6;Sulfatase;Sulfatase;CBM32|GH43_28;Sulfatase;Sulfatase;Sulfatase;Sulfatase;GH3;GH144;Sulfatase;SusD-like_3|SusD_RagB;TIGR04056;Sulfatase;
Carboxylicivirga_sediminis:PUL__PUL27	14	4	0	0	0	0	0	0	0	1	0	1	TIGR04056;SusD-like_3|SusD_RagB;GH97;GH97;GH63;GH115;
Carboxylicivirga_sediminis:PUL__PUL18	16	2	0	0	0	0	0	0	0	2	0	2	SusD-like_3|SusD_RagB;TIGR04056;GH3;SusD-like_3|SusD_RagB;TIGR04056;GH94;
Carboxylicivirga_sediminis:PUL__PUL11	38	13	0	0	1	0	0	1	8	2	0	2	Sulfatase;Sulfatase;GH136;TIGR04056;SusD-like_3|SusD_RagB;TIGR04056;SusD-like_3|SusD_RagB;GH136;Sulfatase;Sulfatase;GH2;Sulfatase;GH116;CE6;GH29;GH43_24;GH136;GH50;GH43_29;GH150|GH136;Sulfatase;Sulfatase;Sulfatase;CBM35|GH136;GH51;GH2;GH2;
Carboxylicivirga_sediminis:PUL__PUL1	33	2	0	1	0	1	0	0	1	1	1	1	GT4;Sulfatase;CBM32;GH92;SusD-like_3|SusD_RagB;TIGR04056;GH92;TIGR01352;
Carboxylicivirga_sediminis:PUL__PUL8	22	2	0	0	0	1	0	1	0	1	0	1	GT2;GH13_20;GH65;TIGR04056;SusD-like_3|SusD_RagB;CBM48|GH13;
Carboxylicivirga_sediminis:PUL__PUL13	13	1	0	2	0	0	0	0	0	2	0	2	CBM32;TIGR04056;SusD-like_3|SusD_RagB;TIGR04056;SusD-like_3|SusD_RagB;GH109;CBM32;
Carboxylicivirga_sediminis:PUL__PUL17	40	13	0	0	1	0	0	0	0	2	0	2	GH86;SusD-like_3|SusD_RagB;TIGR04056;GH117;GH5_4;GH5_8;GH27;GH26;SusD-like_3|SusD_RagB;TIGR04056;GH2;GH130;GH26;CE2;GH43_9;GH2;GH3;GH31;
Carboxylicivirga_sediminis:PUL__PUL30	16	1	3	0	0	0	0	0	3	1	0	1	PL8_2;Sulfatase;SusD-like_3|SusD_RagB;TIGR04056;PL8_2;PL29;GH88;Sulfatase;Sulfatase;
Carboxylicivirga_sediminis:PUL__PUL14	53	0	0	0	1	0	0	0	4	3	2	3	TIGR01786;SusD-like_3|SusD_RagB;TIGR04056;TIGR04056;SusD-like_3|SusD_RagB;CE1;TIGR01352;SusD-like_2;TIGR04056;Sulfatase;Sulfatase;Sulfatase;Sulfatase;
Carboxylicivirga_sediminis:PUL__PUL5	35	4	0	0	0	2	0	0	0	1	0	1	GT4;GH130;GT4;GH130;GH88;SusD-like_3|SusD_RagB;TIGR04056;GH157;
Carboxylicivirga_sediminis:PUL__PUL6	56	16	0	0	0	0	0	1	2	3	0	3	GH95;CBM32|GH29;GH117;GH95|GH0;GH95;Sulfatase;GH20;GH29;GH95;GH29;SusD-like_3|SusD_RagB;TIGR04056;GH89;SusD-like_3|SusD_RagB;TIGR04056;GH5|GH5_22|GH5_28;Sulfatase;GH95;GH2;GH20;GH89;GH5_12;GH95;SusD-like_3|SusD_RagB;TIGR04056;
Carboxylicivirga_sediminis:PUL__PUL4	23	4	0	0	0	0	0	1	0	1	0	1	TIGR04056;SusD-like_2;GH163;GH158|GH0;GH16_3;GH16_3;CBM6|GH81;
Carboxylicivirga_sediminis:PUL__PUL28	11	3	0	2	0	0	0	0	0	1	0	1	TIGR04056;SusD-like_3|SusD_RagB;GH92;GH92;CBM32;CBM32;GH92;
Carboxylicivirga_sediminis:PUL__PUL25	40	12	0	0	2	0	0	1	3	2	0	2	GH5;Sulfatase;GH16;GH20;GH110;GH2;GH27;CBM32|GH29;GH16_3;SusD-like_3|SusD_RagB;TIGR04056;GH20;Sulfatase;GH2;CE3;CE6;GH20;GH33;SusD-like_3|SusD_RagB;TIGR04056;GH2;Sulfatase;
Carboxylicivirga_sediminis:PUL__PUL16	7	0	0	0	1	0	0	0	0	1	0	1	CE2;SusD-like_3|SusD_RagB;TIGR04056;
Carboxylicivirga_sediminis:PUL__PUL20	10	1	0	0	0	0	0	0	0	1	0	1	SusD-like_3|SusD_RagB;TIGR04056;GH2;
Carboxylicivirga_sediminis:PUL_CAZyme_rich__PUL1	14	0	0	0	0	3	0	0	0	0	1	0	GT51;TIGR01778;GT4;GT2;
Carboxylicivirga_sediminis:PUL_CAZyme_rich__PUL2	18	0	0	0	0	1	0	0	0	0	2	0	TIGR01352;GT2;TIGR01779|TIGR01786;
Carboxylicivirga_sediminis:PUL_CAZyme_rich__PUL4	14	2	0	0	0	0	0	0	0	0	1	0	GH20;TIGR01352;GH20;
Carboxylicivirga_sediminis:PUL_CAZyme_rich__PUL3	10	2	0	0	0	0	0	0	0	0	1	0	GH117;TIGR01782;GH20;
Carboxylicivirga_sediminis:PUL_Putative__PUL5	16	0	0	0	0	0	0	0	2	2	0	2	Sulfatase;Sulfatase;SusD-like_2;TIGR04056;SusD-like_2;TIGR04056;
Carboxylicivirga_sediminis:PUL_Putative__PUL6	4	0	0	0	0	0	0	0	0	1	0	1	SusD-like_3|SusD_RagB;TIGR04056;
Carboxylicivirga_sediminis:PUL_Putative__PUL1	14	0	0	0	0	0	0	0	0	2	0	2	TIGR04056;SusD-like_3|SusD_RagB;SusD-like_3|SusD_RagB;TIGR04056;
Carboxylicivirga_sediminis:PUL_Putative__PUL7	6	0	0	0	0	0	0	0	0	1	0	1	TIGR04056;SusD-like_3|SusD_RagB;
Carboxylicivirga_sediminis:PUL_Putative__PUL3	11	0	0	0	0	0	0	0	0	2	0	3	SusD-like_3|SusD_RagB;TIGR04056;SusD-like_3|SusD_RagB;SusD-like_3|SusD_RagB;TIGR04056;
Carboxylicivirga_sediminis:PUL_Putative__PUL2	6	0	0	0	0	0	0	0	0	1	0	1	SusD-like_3|SusD_RagB;TIGR04056;
Carboxylicivirga_sediminis:PUL_Putative__PUL4	12	0	0	0	0	0	0	0	0	1	2	1	SusD-like_3|SusD_RagB;TIGR04056;TIGR02803;TIGR02796;
Carboxylicivirga_sediminis:PUL_Putative__PUL8	9	0	0	0	0	0	0	0	0	2	0	2	TIGR04056;SusD-like_2;TIGR04056;SusD-like_3|SusD_RagB;
Carboxylicivirga_mesophila:CAZyme_rich__PUL3	30	0	0	0	0	6	0	0	0	0	0	0	GT4;GT4;GT26;GT4;GT2;GT30;
Carboxylicivirga_mesophila:CAZyme_rich__PUL4	9	3	0	0	0	0	0	1	0	0	0	0	GH158|GH0;GH16_3;GH16_3;CBM6|GH81;
Carboxylicivirga_mesophila:CAZyme_rich__PUL5	8	2	0	0	0	2	0	0	0	0	0	0	GH133;GT4;GH57;GT3|GT35;
Carboxylicivirga_mesophila:CAZyme_rich__PUL7	42	2	1	0	0	6	0	0	1	0	0	0	Sulfatase;GH2;GH20;GT4;GT4;GT2;GT4;GT4;PL1_2;GT4;
Carboxylicivirga_mesophila:CAZyme_rich__PUL2	8	2	0	0	0	2	0	0	0	0	0	0	GT4;GH130;GT4;GH130;
Carboxylicivirga_mesophila:CAZyme_rich__PUL1	16	0	0	0	0	9	0	0	0	0	0	0	GT4;GT4;GT2;GT4;GT2;GT2;GT4;GT2;GT4;
Carboxylicivirga_mesophila:CAZyme_rich__PUL6	24	4	0	1	0	1	0	0	0	0	0	0	GH20;CBM9;GH29;GH9;GH97;GT2;
Carboxylicivirga_mesophila:PUL__PUL26	30	4	0	0	0	0	0	0	0	2	0	2	GH16|GH16;GH97;GH65;TIGR04056;SusD-like_2;GH130;TIGR04056;SusD-like_3|SusD_RagB;
Carboxylicivirga_mesophila:PUL__PUL9	19	0	0	2	0	1	0	2	0	1	0	1	TIGR04056;SusD-like_3|SusD_RagB;CBM32;CBM32;CBM32|GH35;CBM32|GH2;GT8;
Carboxylicivirga_mesophila:PUL__PUL30	60	14	0	0	2	0	0	2	17	2	0	2	Sulfatase;Sulfatase;GH2;CBM67|GH78;CE1;Sulfatase;Sulfatase;GH136;Sulfatase;GH2;Sulfatase;Sulfatase;Sulfatase;Sulfatase;Sulfatase;GH136;TIGR04056;SusD-like_3|SusD_RagB;TIGR04056;SusD-like_3|SusD_RagB;GH136;Sulfatase;Sulfatase;GH2;Sulfatase;GH116;CE6;Sulfatase;GH43_24;GH136;GH43_29;GH150|GH136| GH150;Sulfatase;Sulfatase;Sulfatase;CBM35|GH136;GH51;GH2;GH2;
Carboxylicivirga_mesophila:PUL__PUL4	16	2	0	0	0	0	0	0	0	2	0	2	GH94;TIGR04056;SusD-like_3|SusD_RagB;GH3;TIGR04056;SusD-like_3|SusD_RagB;
Carboxylicivirga_mesophila:PUL__PUL8	10	2	0	0	0	0	0	0	0	1	0	1	SusD-like_3|SusD_RagB;TIGR04056;GH2;GH63;
Carboxylicivirga_mesophila:PUL__PUL16	50	0	0	0	1	0	0	0	4	3	2	3	Sulfatase;Sulfatase;Sulfatase;Sulfatase;TIGR04056;SusD-like_2;TIGR01352;CE1;SusD-like_3|SusD_RagB;TIGR04056;TIGR04056;SusD-like_3|SusD_RagB;TIGR01786;
Carboxylicivirga_mesophila:PUL__PUL3	26	11	0	0	1	0	0	1	0	1	0	1	GH43_12;GH5_4;GH5_8;GH27;GH43_16|CBM6;SusD-like_3|SusD_RagB;TIGR04056;GH2;GH130;GH26;CE2;GH43_9;GH2;GH3;GH31;
Carboxylicivirga_mesophila:PUL__PUL21	19	2	0	1	0	0	0	0	3	2	0	2	TIGR04056;SusD-like_3|SusD_RagB;GH3;GH9;Sulfatase;CBM4|Sulfatase;Sulfatase;Sulfatase;TIGR04056;SusD-like_3|SusD_RagB;
Carboxylicivirga_mesophila:PUL__PUL22	11	3	0	1	0	0	0	0	0	1	0	1	GH92;CBM32;GH92;GH92;SusD-like_3|SusD_RagB;TIGR04056;
Carboxylicivirga_mesophila:PUL__PUL27	13	3	0	0	0	0	0	0	0	1	0	1	TIGR04056;SusD-like_3|SusD_RagB;GH2;GH9;GH8;
Carboxylicivirga_mesophila:PUL__PUL25	10	3	0	0	0	0	0	0	1	1	0	1	GH2;GH2;SusD-like_3|SusD_RagB;TIGR04056;GH29;Sulfatase;
Carboxylicivirga_mesophila:PUL__PUL14	16	1	3	0	0	0	0	0	3	1	0	1	Sulfatase;Sulfatase;GH88;PL29;PL8_2;TIGR04056;SusD-like_3|SusD_RagB;Sulfatase;PL8_2;
Carboxylicivirga_mesophila:PUL__PUL28	48	17	0	0	2	0	0	1	4	3	0	3	GH5_28|GH5_22|GH5;Sulfatase;GH16;GH20;GH110;GH20;GH2;GH27;CBM32|GH29;GH16_3;SusD-like_3|SusD_RagB;TIGR04056;Sulfatase;GH20;Sulfatase;GH2;CE3;CE6;GH20;GH33;SusD-like_3|SusD_RagB;TIGR04056;GH97;GH144;GH3;GH144;SusD-like_3|SusD_RagB;TIGR04056;GH2;Sulfatase;
Carboxylicivirga_mesophila:PUL__PUL1	14	0	0	1	0	0	0	0	3	1	0	1	TIGR04056;SusD-like_3|SusD_RagB;Sulfatase;CBM32;Sulfatase;Sulfatase;
Carboxylicivirga_mesophila:PUL__PUL10	16	3	0	0	0	0	0	0	0	1	0	1	GH125;GH92;GH3;TIGR04056;SusD-like_2;
Carboxylicivirga_mesophila:PUL__PUL18	13	0	0	0	0	0	0	1	0	1	0	1	CBM50|GH23;TIGR04056;SusD-like_2;
Carboxylicivirga_mesophila:PUL__PUL31	34	6	0	0	0	0	0	0	4	2	0	2	GH20;TIGR04056;SusD-like_3|SusD_RagB;TIGR04056;SusD-like_3|SusD_RagB;GH144;GH144;Sulfatase;Sulfatase;Sulfatase;GH144;Sulfatase;GH3;GH3;
Carboxylicivirga_mesophila:PUL__PUL32	36	10	0	0	2	0	0	1	0	3	0	3	CE1;CE2;TIGR04056;SusD-like_3|SusD_RagB;GH2;GH30_4;GH30_1;GH30_3;SusD-like_3|SusD_RagB;TIGR04056;TIGR04056;SusD-like_3|SusD_RagB;CBM6|GH5_46;GH16_3;GH16_3;GH3;GH5_2;GH3;GH31;
Carboxylicivirga_mesophila:PUL__PUL19	17	2	0	0	0	0	0	0	0	1	0	1	SusD-like_3|SusD_RagB;TIGR04056;GH20;GH117;
Carboxylicivirga_mesophila:PUL__PUL17	50	12	0	0	1	0	0	1	9	4	1	4	Sulfatase;TIGR04056;SusD-like_3|SusD_RagB;Sulfatase;GH144;GH3;Sulfatase;Sulfatase;Sulfatase;Sulfatase;CBM32|GH43_28;Sulfatase;Sulfatase;CE6;TIGR01352;SusD-like_3|SusD_RagB;TIGR04056;SusD-like_3|SusD_RagB;TIGR04056;Sulfatase;GH3;TIGR04056;SusD-like_3|SusD_RagB;GH16_3;GH16_3;GH3;GH149;GH17;GH17;GH17;GH16_3;GH3;
Carboxylicivirga_mesophila:PUL__PUL6	43	13	0	0	0	0	0	0	1	2	0	2	GH0|GH95;GH95;GH20;GH29;GH89;GH89;SusD-like_3|SusD_RagB;TIGR04056;GH5_28|GH5;Sulfatase;GH95;GH2;GH20;GH89;GH5_12;GH95;SusD-like_3|SusD_RagB;TIGR04056;
Carboxylicivirga_mesophila:PUL__PUL5	20	2	0	0	0	0	0	0	0	2	0	2	TIGR04056;SusD-like_2;GH29;SusD-like_3|SusD_RagB;TIGR04056;GH2;
Carboxylicivirga_mesophila:PUL__PUL20	9	2	0	0	0	0	0	1	0	1	0	1	TIGR04056;SusD-like_3|SusD_RagB;GH27;CBM32|GH35;GH20;
Carboxylicivirga_mesophila:PUL__PUL24	16	7	0	0	0	0	0	0	2	1	0	1	TIGR04056;SusD-like_3|SusD_RagB;GH128;GH16_3;GH16_3;GH43_24;GH136;GH2;GH16_3|Sulfatase;Sulfatase;Sulfatase;
Carboxylicivirga_mesophila:PUL__PUL12	9	1	0	0	0	0	0	0	0	1	0	1	GH163;SusD-like_2;TIGR04056;
Carboxylicivirga_mesophila:PUL__PUL11	10	3	0	0	0	0	0	0	1	1	0	1	TIGR04056;SusD-like_3|SusD_RagB;GH3;Sulfatase;GH43_28;GH144;
Carboxylicivirga_mesophila:PUL__PUL29	14	1	0	2	0	0	0	0	0	2	0	2	CBM32;TIGR04056;SusD-like_3|SusD_RagB;TIGR04056;SusD-like_3|SusD_RagB;GH109;CBM32;
Carboxylicivirga_mesophila:PUL__PUL15	41	2	0	0	1	0	0	1	6	6	0	6	TIGR04056;SusD-like_3|SusD_RagB;CBM6|GH5_46;GH3;GH130;Sulfatase;Sulfatase;CE1;Sulfatase;TIGR04056;SusD-like_3|SusD_RagB;Sulfatase;Sulfatase;Sulfatase;TIGR04056;SusD-like_3|SusD_RagB;TIGR04056;SusD-like_3|SusD_RagB;TIGR04056;SusD-like_2;TIGR04056;SusD-like_3|SusD_RagB;
Carboxylicivirga_mesophila:PUL__PUL7	22	2	0	0	0	1	0	1	0	1	0	1	CBM48|GH13;SusD-like_3|SusD_RagB;TIGR04056;GH65;GH13_20;GT2;
Carboxylicivirga_mesophila:PUL__PUL23	14	4	0	0	0	0	0	0	0	1	0	1	GH115;GH63;GH97;GH97;SusD-like_3|SusD_RagB;TIGR04056;
Carboxylicivirga_mesophila:PUL__PUL13	13	2	0	0	0	0	0	0	5	1	0	1	TIGR04056;SusD-like_3|SusD_RagB;Sulfatase;Sulfatase;Sulfatase;Sulfatase;Sulfatase;GH109;GH2;
Carboxylicivirga_mesophila:PUL__PUL2	7	0	0	0	1	0	0	0	0	1	0	1	CE2;SusD-like_3|SusD_RagB;TIGR04056;
Carboxylicivirga_mesophila:PUL_CAZyme_rich__PUL1	16	2	0	0	0	0	0	0	0	0	1	0	GH20;TIGR01352;GH20;
Carboxylicivirga_mesophila:PUL_CAZyme_rich__PUL5	18	0	0	0	0	1	0	0	0	0	2	0	TIGR01352;GT2;TIGR01779|TIGR01786;
Carboxylicivirga_mesophila:PUL_CAZyme_rich__PUL4	11	1	0	0	0	0	0	0	0	0	2	0	TIGR01352;TIGR01352;GH1;
Carboxylicivirga_mesophila:PUL_CAZyme_rich__PUL7	10	1	0	1	0	0	0	0	0	0	1	0	TIGR01782;CBM35;GH20;
Carboxylicivirga_mesophila:PUL_CAZyme_rich__PUL2	11	0	0	0	0	3	0	0	0	0	1	0	GT51;TIGR01778;GT4;GT2;
Carboxylicivirga_mesophila:PUL_CAZyme_rich__PUL6	24	1	0	0	0	1	0	0	0	0	2	0	TIGR01352;TIGR01783|TIGR01785;GT2;GH20;
Carboxylicivirga_mesophila:PUL_CAZyme_rich__PUL3	29	2	0	1	0	1	0	0	1	0	1	0	GT4;Sulfatase;CBM32;GH92;GH92;TIGR01352;
Carboxylicivirga_mesophila:PUL_Putative__PUL7	6	0	0	0	0	0	0	0	0	1	0	1	TIGR04056;SusD-like_3|SusD_RagB;
Carboxylicivirga_mesophila:PUL_Putative__PUL2	17	0	0	0	0	0	0	0	2	2	0	2	Sulfatase;Sulfatase;SusD-like_2;TIGR04056;SusD-like;TIGR04056;
Carboxylicivirga_mesophila:PUL_Putative__PUL5	6	0	0	0	0	0	0	0	0	1	0	1	TIGR04056;SusD-like_3|SusD_RagB;
Carboxylicivirga_mesophila:PUL_Putative__PUL4	6	0	0	0	0	0	0	0	0	1	0	1	TIGR04056;SusD-like_3|SusD_RagB;
Carboxylicivirga_mesophila:PUL_Putative__PUL3	6	0	0	0	0	0	0	0	0	1	0	1	TIGR04056;SusD-like_3|SusD_RagB;
Carboxylicivirga_mesophila:PUL_Putative__PUL8	9	0	0	0	0	0	0	0	0	2	0	2	TIGR04056;SusD-like_2;TIGR04056;SusD-like_3|SusD_RagB;
Carboxylicivirga_mesophila:PUL_Putative__PUL6	12	0	0	0	0	0	0	0	0	1	2	1	TIGR02796;TIGR02803;TIGR04056;SusD-like_3|SusD_RagB;
Carboxylicivirga_mesophila:PUL_Putative__PUL1	14	0	0	0	0	0	0	0	0	2	0	2	TIGR04056;SusD-like_3|SusD_RagB;SusD-like_3|SusD_RagB;TIGR04056;
RSCT41:CAZyme_rich__PUL9	27	0	0	0	0	8	0	0	0	0	0	0	GT2;GT2;GT2;GT2;GT4;GT4;GT4;GT4;
RSCT41:CAZyme_rich__PUL4	27	0	0	0	0	5	0	0	0	0	0	0	GT30;GT2;GT4;GT26;GT4;
RSCT41:CAZyme_rich__PUL2	14	2	0	0	0	2	0	0	0	0	0	0	GH130;GT4;GH130;GT4;
RSCT41:CAZyme_rich__PUL8	25	2	0	1	0	0	0	0	1	0	0	0	Sulfatase;GH97;GH29;CBM9;
RSCT41:CAZyme_rich__PUL1	16	0	0	0	0	4	0	0	0	0	0	0	GT4;GT4;GT2;GT4;
RSCT41:CAZyme_rich__PUL3	17	0	0	0	0	3	0	0	0	0	0	0	GT4;GT2;GT4;
RSCT41:CAZyme_rich__PUL7	27	2	0	1	0	3	0	0	1	0	0	0	GT2;GT4;GT4;Sulfatase;CBM32;GH92;GH92;
RSCT41:CAZyme_rich__PUL6	12	0	1	0	0	3	0	0	0	0	0	0	GT4;GT4;GT4;PL1_2;
RSCT41:CAZyme_rich__PUL5	14	2	0	0	0	2	0	0	0	0	0	0	GH133;GT4;GH57;GT3|GT35;
RSCT41:PUL__PUL10	25	1	0	0	0	0	0	0	0	1	2	1	TIGR01352;GH95;SusD-like_3|SusD_RagB;TIGR04056;TIGR01352;
RSCT41:PUL__PUL19	45	1	0	0	1	0	0	0	6	5	0	5	GH130;Sulfatase;Sulfatase;CE1;Sulfatase;TIGR04056;SusD-like_3|SusD_RagB;Sulfatase;Sulfatase;Sulfatase;TIGR04056;SusD-like_3|SusD_RagB;TIGR04056;SusD-like_3|SusD_RagB;TIGR04056;SusD-like_3|SusD_RagB;TIGR04056;SusD-like_3|SusD_RagB;
RSCT41:PUL__PUL11	67	4	5	1	0	0	0	0	4	5	0	5	SusD-like_3|SusD_RagB;TIGR04056;Sulfatase;GH16_3;GH2;GH128;SusD-like_3|SusD_RagB;TIGR04056;SusD-like_2;TIGR04056;GH109;Sulfatase;Sulfatase;Sulfatase;SusD-like_3|SusD_RagB;TIGR04056;PL7_5;PL6_1;PL17_2;PL7;CBM16;SusD-like_3|SusD_RagB;TIGR04056;PL6_1|PL6;
RSCT41:PUL__PUL12	21	4	0	0	0	0	0	0	1	1	0	1	GH115;GH2;Sulfatase;GH97;GH97;SusD-like_3|SusD_RagB;TIGR04056;
RSCT41:PUL__PUL24	43	6	0	1	2	0	0	1	11	2	0	2	Sulfatase;Sulfatase;CBM4|Sulfatase;Sulfatase;Sulfatase;GH9;GH3;SusD-like_3|SusD_RagB;TIGR04056;Sulfatase;Sulfatase;CE6;CE2;Sulfatase;GH29;GH10;Sulfatase;Sulfatase;Sulfatase;Sulfatase;GH30_1;GH3;CBM6|GH5_46;SusD-like_3|SusD_RagB;TIGR04056;
RSCT41:PUL__PUL1	25	0	0	0	1	0	0	0	0	1	1	1	TIGR01352;CE1;SusD-like_2;TIGR04056;
RSCT41:PUL__PUL22	13	1	0	0	0	0	0	0	0	1	0	1	TIGR04056;SusD-like_3|SusD_RagB;GH109;
RSCT41:PUL__PUL14	28	0	0	0	1	1	0	1	0	1	0	1	CE2;SusD-like_3|SusD_RagB;TIGR04056;CE4|GH3;GT2;
RSCT41:PUL__PUL26	22	2	0	0	0	0	0	0	2	1	1	1	Sulfatase;GH2;GH109;Sulfatase;SusD-like_2;TIGR04056;TIGR01352;
RSCT41:PUL__PUL27	28	1	0	0	1	0	0	0	7	2	0	2	CE6;Sulfatase;Sulfatase;Sulfatase;Sulfatase;Sulfatase;GH3;Sulfatase;SusD-like_3|SusD_RagB;TIGR04056;Sulfatase;SusD-like_3|SusD_RagB;TIGR04056;
RSCT41:PUL__PUL21	22	5	0	0	0	0	0	0	0	1	0	1	GH92;GH92;GH3;SusD-like_2;TIGR04056;GH65;GH97;
RSCT41:PUL__PUL23	26	4	0	0	0	1	0	0	0	1	0	1	GH3;TIGR04056;SusD-like_3|SusD_RagB;GH10;GH10;GH43_1;GT4;
RSCT41:PUL__PUL9	21	1	0	0	0	0	0	1	2	1	0	1	CBM67|GH78;Sulfatase;GH2;Sulfatase;SusD-like_3|SusD_RagB;TIGR04056;
RSCT41:PUL__PUL7	16	2	0	0	0	0	0	0	0	1	0	1	GH94;TIGR04056;SusD-like_3|SusD_RagB;GH3;
RSCT41:PUL__PUL15	61	15	0	0	1	0	0	2	16	2	0	2	Sulfatase;GH2;GH2;GH51;CBM35|GH136;Sulfatase;Sulfatase;Sulfatase;GH150|GH136;GH43_29;GH50;GH136;GH29;Sulfatase;CE6;GH116;Sulfatase;GH2;Sulfatase;Sulfatase;GH136;SusD-like_3|SusD_RagB;TIGR04056;SusD-like_3|SusD_RagB;TIGR04056;GH136;Sulfatase;Sulfatase;Sulfatase;Sulfatase;Sulfatase;GH2;Sulfatase;GH136;Sulfatase;Sulfatase;CBM67|GH78;GH2;
RSCT41:PUL__PUL3	16	2	0	0	0	0	0	0	0	1	0	1	SusD-like_3|SusD_RagB;TIGR04056;GH2;GH63;
RSCT41:PUL__PUL16	19	3	0	0	0	0	0	0	0	1	0	1	GH8;GH9;GH2;SusD-like_3|SusD_RagB;TIGR04056;
RSCT41:PUL__PUL8	24	0	0	0	0	0	0	1	3	2	0	2	TIGR04056;SusD-like_3|SusD_RagB;TIGR04056;SusD-like_3|SusD_RagB;Sulfatase;Sulfatase;Sulfatase;CBM67|GH78;
RSCT41:PUL__PUL5	30	9	0	0	0	0	0	0	0	2	0	2	GH3;GH3;GH16_3;GH17;GH17;GH149;GH3;GH16_3;GH16_3;SusD-like_3|SusD_RagB;TIGR04056;SusD-like_3|SusD_RagB;TIGR04056;
RSCT41:PUL__PUL28	21	1	4	0	0	0	0	0	3	1	0	1	Sulfatase;Sulfatase;GH88;PL29;PL8_2;Sulfatase;TIGR04056;SusD-like_3|SusD_RagB;PL8_2;PL6;
RSCT41:PUL__PUL2	29	2	0	0	0	1	0	1	0	1	0	1	CBM48|GH13;SusD-like_3|SusD_RagB;TIGR04056;GH65;GH13|GH13_20;GT2;
RSCT41:PUL__PUL18	19	3	0	0	0	0	0	2	0	1	0	1	GH2;CBM32|GH2;GH110;GH109;CBM32|GH35;SusD-like_3|SusD_RagB;TIGR04056;
RSCT41:PUL__PUL4	19	0	0	0	0	0	0	1	0	1	0	1	SusD-like_2;TIGR04056;CBM50|GH23;
RSCT41:PUL__PUL13	27	3	0	0	1	0	0	0	0	1	0	1	GH2;GH30_4;GH2;CE2;SusD-like_3|SusD_RagB;TIGR04056;
RSCT41:PUL__PUL20	17	3	0	2	0	0	0	0	0	1	0	1	TIGR04056;SusD-like_3|SusD_RagB;GH92;GH92;CBM32;CBM32;GH92;
RSCT41:PUL__PUL17	60	4	0	0	0	0	0	5	8	4	0	4	GH20;Sulfatase;Sulfatase;Sulfatase;GH92;Sulfatase;Sulfatase;GH92;SusD-like_3|SusD_RagB;TIGR04056;SusD-like_3|SusD_RagB;TIGR04056;Sulfatase;Sulfatase;Sulfatase;CBM32|GH16_3;CBM6|GH81;CBM6|GH128;CBM6|GH128;GH16_3;SusD-like_3|SusD_RagB;TIGR04056;CBM32|GH3;SusD-like_3|SusD_RagB;TIGR04056;
RSCT41:PUL__PUL25	34	4	0	0	0	0	0	0	0	2	0	2	GH3;GH144;GH144;SusD-like_3|SusD_RagB;TIGR04056;SusD-like_3|SusD_RagB;TIGR04056;GH20;
RSCT41:PUL__PUL6	37	2	0	0	0	0	0	0	2	1	0	1	Sulfatase;TIGR04056;SusD-like_3|SusD_RagB;Sulfatase;GH20;GH2;
RSCT41:PUL__PUL29	18	1	0	0	0	0	0	1	0	1	0	1	TIGR04056;SusD-like_2;CBM32|GH85;GH18;
RSCT41:PUL_CAZyme_rich__PUL1	15	2	0	0	0	0	0	0	0	0	1	0	GH163;GH23;TIGR01782;
RSCT41:PUL_CAZyme_rich__PUL2	20	0	0	0	0	3	0	0	0	0	1	0	GT51;TIGR01778;GT4;GT2;
RSCT41:PUL_CAZyme_rich__PUL5	16	1	0	0	0	0	0	1	0	0	2	0	TIGR01352;GH95;TIGR01352;CBM32|GH29;
RSCT41:PUL_CAZyme_rich__PUL3	17	1	0	0	0	0	0	0	0	0	2	0	TIGR01352;TIGR01352;GH1;
RSCT41:PUL_CAZyme_rich__PUL4	29	1	0	0	0	1	0	0	0	0	2	0	TIGR01352;GT2;TIGR01786;GH16;
RSCT41:PUL_Putative__PUL6	12	0	0	0	0	0	0	0	0	1	0	1	SusD-like_3|SusD_RagB;TIGR04056;
RSCT41:PUL_Putative__PUL14	8	0	0	0	0	0	0	0	0	1	0	1	TIGR04056;SusD-like_3|SusD_RagB;
RSCT41:PUL_Putative__PUL8	12	0	0	0	0	0	0	0	0	1	0	1	SusD-like_3|SusD_RagB;TIGR04056;
RSCT41:PUL_Putative__PUL11	21	0	0	0	0	0	0	0	0	2	0	2	TIGR04056;SusD-like_3|SusD_RagB;TIGR04056;SusD-like_3|SusD_RagB;
RSCT41:PUL_Putative__PUL2	12	0	0	0	0	0	0	0	0	1	0	1	TIGR04056;SusD-like_3|SusD_RagB;
RSCT41:PUL_Putative__PUL17	8	0	0	0	0	0	0	0	0	1	0	1	TIGR04056;SusD-like_3|SusD_RagB;
RSCT41:PUL_Putative__PUL13	12	0	0	0	0	0	0	0	0	1	0	1	TIGR04056;SusD-like_3|SusD_RagB;
RSCT41:PUL_Putative__PUL1	18	0	0	0	0	0	0	0	0	1	1	1	SusD-like_3;TIGR04056;TIGR02796;
RSCT41:PUL_Putative__PUL12	8	0	0	0	0	0	0	0	0	1	0	1	TIGR04056;SusD-like_3|SusD_RagB;
RSCT41:PUL_Putative__PUL16	21	0	0	0	0	0	0	0	1	1	0	1	TIGR04056;SusD-like_3|SusD_RagB;Sulfatase;
RSCT41:PUL_Putative__PUL3	12	0	0	0	0	0	0	0	0	1	0	1	SusD-like_3|SusD_RagB;TIGR04056;
RSCT41:PUL_Putative__PUL15	12	0	0	0	0	0	0	0	0	1	0	1	TIGR04056;SusD-like_3|SusD_RagB;
RSCT41:PUL_Putative__PUL9	12	0	0	0	0	0	0	0	0	1	0	1	TIGR04056;SusD-like_3;
RSCT41:PUL_Putative__PUL10	12	0	0	0	0	0	0	0	0	1	0	1	TIGR04056;SusD-like_3|SusD_RagB;
RSCT41:PUL_Putative__PUL5	14	0	0	0	0	0	0	0	0	2	0	2	SusD-like_3|SusD_RagB;TIGR04056;SusD-like_2;TIGR04056;
RSCT41:PUL_Putative__PUL4	14	0	0	0	0	0	0	0	0	2	0	2	SusD-like_2;TIGR04056;SusD-like_2;TIGR04056;
RSCT41:PUL_Putative__PUL7	12	0	0	0	0	0	0	0	0	1	0	1	SusD-like_3;TIGR04056;
RSCT41:CAZyme_rich__PUL6	9	0	1	0	0	3	0	0	0	0	0	0	GT4;GT4;GT4;PL1_2;
RSCT41:CAZyme_rich__PUL9	25	0	0	0	0	8	0	0	0	0	0	0	GT2;GT2;GT2;GT2;GT4;GT4;GT4;GT4;
RSCT41:CAZyme_rich__PUL7	21	2	0	1	0	4	0	0	1	0	0	0	GT2;GT4;GT90;GT4;Sulfatase;CBM32;GH92;GH92;
RSCT41:CAZyme_rich__PUL8	20	2	0	1	0	0	0	0	1	0	0	0	Sulfatase;GH97;GH29;CBM9;
RSCT41:CAZyme_rich__PUL5	8	2	0	0	0	2	0	0	0	0	0	0	GH133;GT4;GH57;GT3|GT35;
RSCT41:CAZyme_rich__PUL4	24	0	0	0	0	5	0	0	0	0	0	0	GT30;GT2;GT4;GT26;GT4;
RSCT41:CAZyme_rich__PUL1	10	0	0	0	0	4	0	0	0	0	0	0	GT4;GT4;GT2;GT4;
RSCT41:CAZyme_rich__PUL3	11	0	0	0	0	3	0	0	0	0	0	0	GT4;GT2;GT4;
RSCT41:CAZyme_rich__PUL2	8	2	0	0	0	2	0	0	0	0	0	0	GH130;GT4;GH130;GT4;
RSCT41:PUL__PUL27	25	2	0	0	1	0	0	0	7	2	0	2	CE6;Sulfatase;Sulfatase;Sulfatase;Sulfatase;Sulfatase;GH3;GH144;Sulfatase;SusD-like_3|SusD_RagB;TIGR04056;Sulfatase;SusD-like_3|SusD_RagB;TIGR04056;
RSCT41:PUL__PUL13	21	3	0	0	1	0	0	0	0	1	0	1	GH2;GH30_4;GH2;CE2;SusD-like_3|SusD_RagB;TIGR04056;
RSCT41:PUL__PUL25	30	4	0	0	0	0	0	0	0	2	0	2	GH3;GH144;GH144;SusD-like_3|SusD_RagB;TIGR04056;SusD-like_3|SusD_RagB;TIGR04056;GH20;
RSCT41:PUL__PUL9	16	1	0	0	0	0	0	1	2	1	0	1	CBM67|GH78;Sulfatase;GH2;Sulfatase;SusD-like_3|SusD_RagB;TIGR04056;
RSCT41:PUL__PUL2	23	2	0	0	0	1	0	1	0	1	0	1	CBM48|GH13;SusD-like_3|SusD_RagB;TIGR04056;GH65;GH13|GH13_20;GT2;
RSCT41:PUL__PUL23	20	4	0	0	0	1	0	0	0	1	0	1	GH3;TIGR04056;SusD-like_3|SusD_RagB;GH10;GH10;GH43_1;GT4;
RSCT41:PUL__PUL3	10	2	0	0	0	0	0	0	0	1	0	1	SusD-like_3|SusD_RagB;TIGR04056;GH2;GH63;
RSCT41:PUL__PUL10	20	3	0	0	0	0	0	0	0	1	2	1	GH110;TIGR01352;GH95;GH110;SusD-like_3|SusD_RagB;TIGR04056;TIGR01352;
RSCT41:PUL__PUL19	39	1	0	0	1	0	0	0	6	5	0	5	GH130;Sulfatase;Sulfatase;CE1;Sulfatase;TIGR04056;SusD-like_3|SusD_RagB;Sulfatase;Sulfatase;Sulfatase;TIGR04056;SusD-like_3|SusD_RagB;TIGR04056;SusD-like_3|SusD_RagB;TIGR04056;SusD-like_3|SusD_RagB;TIGR04056;SusD-like_3|SusD_RagB;
RSCT41:PUL__PUL28	18	1	4	0	0	0	0	0	3	1	0	1	Sulfatase;Sulfatase;GH88;PL29;PL8_2;Sulfatase;TIGR04056;SusD-like_3|SusD_RagB;PL8_2;PL6;
RSCT41:PUL__PUL17	54	4	0	2	0	0	0	4	8	4	0	4	GH20;Sulfatase;Sulfatase;Sulfatase;GH92;Sulfatase;CBM32;Sulfatase;GH92;SusD-like_3|SusD_RagB;TIGR04056;SusD-like_3|SusD_RagB;TIGR04056;Sulfatase;Sulfatase;Sulfatase;CBM32|GH16_3;CBM6|GH81;CBM6|GH128;CBM6|GH128;GH16_3;SusD-like_3|SusD_RagB;TIGR04056;CBM32;SusD-like_3|SusD_RagB;TIGR04056;
RSCT41:PUL__PUL26	16	2	0	0	0	0	0	0	2	1	1	1	Sulfatase;GH2;GH109;Sulfatase;SusD-like_2;TIGR04056;TIGR01352;
RSCT41:PUL__PUL21	19	5	0	0	0	0	0	0	0	1	0	1	GH92;GH92;GH3;SusD-like_2;TIGR04056;GH65;GH97;
RSCT41:PUL__PUL7	10	2	0	0	0	0	0	0	0	1	0	1	GH94;TIGR04056;SusD-like_3|SusD_RagB;GH3;
RSCT41:PUL__PUL22	7	1	0	0	0	0	0	0	0	1	0	1	TIGR04056;SusD-like_3|SusD_RagB;GH109;
RSCT41:PUL__PUL11	61	4	5	2	0	0	0	0	4	5	0	5	SusD-like_3|SusD_RagB;TIGR04056;Sulfatase;GH16_3;GH2;GH128;SusD-like_3|SusD_RagB;TIGR04056;SusD-like_2;TIGR04056;GH109;Sulfatase;Sulfatase;CBM32;Sulfatase;SusD-like_3|SusD_RagB;TIGR04056;PL7_5;PL6_1;PL17_2;PL7;CBM16;SusD-like_3|SusD_RagB;TIGR04056;PL6_1|PL6;
RSCT41:PUL__PUL1	19	0	0	0	1	0	0	0	0	1	1	1	TIGR01352;CE1;SusD-like_2;TIGR04056;
RSCT41:PUL__PUL20	11	3	0	2	0	0	0	0	0	1	0	1	TIGR04056;SusD-like_3|SusD_RagB;GH92;GH92;CBM32;CBM32;GH92;
RSCT41:PUL__PUL5	24	10	0	0	0	0	0	0	0	2	0	2	GH3;GH3;GH16_3;GH17;GH17;GH17;GH149;GH3;GH16_3;GH16_3;SusD-like_3|SusD_RagB;TIGR04056;SusD-like_3|SusD_RagB;TIGR04056;
RSCT41:PUL__PUL16	13	3	0	0	0	0	0	0	0	1	0	1	GH8;GH9;GH2;SusD-like_3|SusD_RagB;TIGR04056;
RSCT41:PUL__PUL24	40	6	0	1	2	0	0	1	11	2	0	2	Sulfatase;Sulfatase;CBM4|Sulfatase;Sulfatase;Sulfatase;GH9;GH3;SusD-like_3|SusD_RagB;TIGR04056;Sulfatase;Sulfatase;CE6;CE2;Sulfatase;GH29;GH10;Sulfatase;Sulfatase;Sulfatase;Sulfatase;GH30_1;GH3;CBM6|GH5_46;SusD-like_3|SusD_RagB;TIGR04056;
RSCT41:PUL__PUL18	13	3	0	0	0	0	0	2	0	1	0	1	GH2;CBM32|GH2;GH110;GH109;CBM32|GH35;SusD-like_3|SusD_RagB;TIGR04056;
RSCT41:PUL__PUL4	13	0	0	0	0	0	0	1	0	1	0	1	SusD-like_2;TIGR04056;CBM50|GH23;
RSCT41:PUL__PUL12	15	4	0	0	0	0	0	0	1	1	0	1	GH115;GH2;Sulfatase;GH97;GH97;SusD-like_3|SusD_RagB;TIGR04056;
RSCT41:PUL__PUL6	31	2	0	0	0	0	1	0	2	1	0	1	Sulfatase;TIGR04056;SusD-like_3|SusD_RagB;Sulfatase;AA7;GH20;GH2;
RSCT41:PUL__PUL14	22	1	0	0	1	1	0	0	0	1	0	1	CE2;SusD-like_3|SusD_RagB;TIGR04056;GH3;GT2;
RSCT41:PUL__PUL15	55	15	0	0	1	0	0	2	16	2	0	2	Sulfatase;GH2;GH2;GH51;CBM35|GH136;Sulfatase;Sulfatase;Sulfatase; GH150|GH136|GH150;GH43_29;GH50;GH136;GH29;Sulfatase;CE6;GH116;Sulfatase;GH2;Sulfatase;Sulfatase;GH136;SusD-like_3|SusD_RagB;TIGR04056;SusD-like_3|SusD_RagB;TIGR04056;GH136;Sulfatase;Sulfatase;Sulfatase;Sulfatase;Sulfatase;GH2;Sulfatase;GH136;Sulfatase;Sulfatase;CBM67|GH78;GH2;
RSCT41:PUL__PUL8	19	0	0	0	0	0	0	1	3	2	0	2	TIGR04056;SusD-like_3|SusD_RagB;TIGR04056;SusD-like_3|SusD_RagB;Sulfatase;Sulfatase;Sulfatase;CBM67|GH78;
RSCT41:PUL__PUL29	12	1	0	0	0	0	0	1	0	1	0	1	TIGR04056;SusD-like_2;CBM32|GH85;GH18;
RSCT41:PUL_CAZyme_rich__PUL5	13	1	0	0	0	0	0	1	0	0	2	0	TIGR01352;GH95;TIGR01352;CBM32|GH29;
RSCT41:PUL_CAZyme_rich__PUL1	9	2	0	0	0	0	0	0	0	0	1	0	GH163;GH23;TIGR01782;
RSCT41:PUL_CAZyme_rich__PUL3	11	1	0	0	0	0	0	0	0	0	2	0	TIGR01352;TIGR01352;GH1;
RSCT41:PUL_CAZyme_rich__PUL2	14	0	0	0	0	3	0	0	0	0	1	0	GT51;TIGR01778;GT4;GT2;
RSCT41:PUL_CAZyme_rich__PUL4	23	1	0	0	0	1	0	0	0	0	2	0	TIGR01352;GT2;TIGR01786;GH16| GH16;
RSCT41:PUL_Putative__PUL17	5	0	0	0	0	0	0	0	0	1	0	1	TIGR04056;SusD-like_3|SusD_RagB;
RSCT41:PUL_Putative__PUL4	8	0	0	0	0	0	0	0	0	2	0	2	SusD-like_2;TIGR04056;SusD-like_2;TIGR04056;
RSCT41:PUL_Putative__PUL16	15	0	0	0	0	0	0	0	1	1	0	1	TIGR04056;SusD-like_3|SusD_RagB;Sulfatase;
RSCT41:PUL_Putative__PUL5	8	0	0	0	0	0	0	0	0	2	0	2	SusD-like_3|SusD_RagB;TIGR04056;SusD-like_2;TIGR04056;
RSCT41:PUL_Putative__PUL6	6	0	0	0	0	0	0	0	0	1	0	1	SusD-like_3|SusD_RagB;TIGR04056;
RSCT41:PUL_Putative__PUL13	6	0	0	0	0	0	0	0	0	1	0	1	TIGR04056;SusD-like_3|SusD_RagB;
RSCT41:PUL_Putative__PUL9	6	0	0	0	0	0	0	0	0	1	0	1	TIGR04056;SusD-like_3;
RSCT41:PUL_Putative__PUL7	6	0	0	0	0	0	0	0	0	1	0	1	SusD-like_3;TIGR04056;
RSCT41:PUL_Putative__PUL15	6	0	0	0	0	0	0	0	0	1	0	1	TIGR04056;SusD-like_3|SusD_RagB;
RSCT41:PUL_Putative__PUL3	6	0	0	0	0	0	0	0	0	1	0	1	SusD-like_3|SusD_RagB;TIGR04056;
RSCT41:PUL_Putative__PUL14	5	0	0	0	0	0	0	0	0	1	0	1	TIGR04056;SusD-like_3|SusD_RagB;
RSCT41:PUL_Putative__PUL1	12	0	0	0	0	0	0	0	0	1	1	1	SusD-like_3;TIGR04056;TIGR02796;
RSCT41:PUL_Putative__PUL10	6	0	0	0	0	0	0	0	0	1	0	1	TIGR04056;SusD-like_3|SusD_RagB;
RSCT41:PUL_Putative__PUL11	15	0	0	0	0	0	0	0	0	2	0	2	TIGR04056;SusD-like_3|SusD_RagB;TIGR04056;SusD-like_3|SusD_RagB;
RSCT41:PUL_Putative__PUL2	6	0	0	0	0	0	0	0	0	1	0	1	TIGR04056;SusD-like_3|SusD_RagB;
RSCT41:PUL_Putative__PUL12	5	0	0	0	0	0	0	0	0	1	0	1	TIGR04056;SusD-like_3|SusD_RagB;
RSCT41:PUL_Putative__PUL8	6	0	0	0	0	0	0	0	0	1	0	1	SusD-like_3|SusD_RagB;TIGR04056;
A043:CAZyme_rich__PUL1	15	0	2	0	0	3	0	0	1	0	0	0	PL1_2;Sulfatase;GT4;GT4;GT4;PL1_2;
A043:CAZyme_rich__PUL3	16	2	0	1	0	0	0	0	0	0	0	0	GH9;GH29;CBM9;
A043:CAZyme_rich__PUL4	14	2	0	0	0	2	0	0	0	0	0	0	GT4;GH130;GT4;GH130;
A043:CAZyme_rich__PUL2	29	1	0	1	0	3	0	0	1	0	0	0	GH92;CBM32;Sulfatase;GT4;GT4;GT51;
A043:CAZyme_rich__PUL8	16	0	0	0	0	3	0	0	0	0	0	0	GT4;GT2;GT30;
A043:CAZyme_rich__PUL6	14	2	0	0	0	2	0	0	0	0	0	0	GT3|GT35;GH57;GT4;GH133;
A043:CAZyme_rich__PUL10	11	0	0	0	0	3	0	0	0	0	0	0	GT4;GT4;GT2;
A043:CAZyme_rich__PUL5	19	2	0	0	0	1	0	0	0	0	0	0	GT2;GH13|GH13_20;GH65;
A043:CAZyme_rich__PUL7	19	4	0	0	0	1	0	0	2	0	0	0	GT20;GH15;GH29;GH3;GH88;Sulfatase;Sulfatase;
A043:CAZyme_rich__PUL9	20	0	0	0	0	4	0	0	0	0	0	0	GT4;GT2;GT4;GT4;
A043:PUL__PUL18	17	0	3	0	0	0	0	0	0	1	0	1	PL6|PL6_1;TIGR04056;SusD-like_3|SusD_RagB;PL6_1;PL17_2;
A043:PUL__PUL11	31	0	0	0	0	1	0	0	2	1	0	1	GT2;TIGR04056;SusD-like_2;Sulfatase;Sulfatase;
A043:PUL__PUL6	17	3	0	2	0	0	0	0	0	1	0	1	TIGR04056;SusD-like_3|SusD_RagB;GH92;GH92;CBM32;CBM32;GH92;
A043:PUL__PUL5	15	2	0	0	0	0	0	1	0	1	0	1	GH20;CBM32|GH35;GH27;SusD-like_3|SusD_RagB;TIGR04056;
A043:PUL__PUL1	16	2	0	0	0	0	0	0	0	1	0	1	GH3;SusD-like_3|SusD_RagB;TIGR04056;GH94;
A043:PUL__PUL27	18	3	2	0	2	0	0	0	0	1	0	1	PL9_1|PL9;CE8;GH43_10;CE12;SusD-like_3|SusD_RagB;TIGR04056;PL1_2;GH105;GH28;
A043:PUL__PUL26	25	4	0	0	1	0	0	0	3	1	0	1	Sulfatase;CE6;TIGR04056;SusD-like_3|SusD_RagB;GH31;GH3;Sulfatase;Sulfatase;GH29;GH140;
A043:PUL__PUL4	19	2	0	0	0	0	0	0	3	1	0	1	TIGR04056;SusD-like_2;Sulfatase;Sulfatase;Sulfatase;GH109;GH2;
A043:PUL__PUL9	40	5	0	0	0	0	0	0	0	2	1	2	TIGR01779;TIGR04056;SusD-like_3|SusD_RagB;GH30_3;GH30_1;TIGR04056;SusD-like_2;GH92;GH92;GH130;
A043:PUL__PUL25	35	8	0	0	2	0	0	1	3	2	0	2	Sulfatase;GH20;GH110;GH2;CBM32|GH29;GH16_3;SusD-like_3|SusD_RagB;TIGR04056;Sulfatase;GH20;Sulfatase;GH2;CE3;CE6;GH20;GH33;SusD-like_3|SusD_RagB;TIGR04056;
A043:PUL__PUL22	22	1	0	0	0	0	0	0	0	1	0	1	SusD-like_3|SusD_RagB;TIGR04056;GH20;
A043:PUL__PUL15	24	9	0	0	0	0	0	1	0	1	0	1	GH3;GH3;GH3;GH16_3;GH16_3;GH149;GH3;GH16_3;GH16_3;CBM6|GH5_46;SusD-like_3|SusD_RagB;TIGR04056;
A043:PUL__PUL3	17	2	0	0	0	0	0	0	0	1	0	1	GH23;GH163;SusD-like_2;TIGR04056;
A043:PUL__PUL12	25	4	0	0	1	0	0	1	1	2	0	2	SusD-like_3|SusD_RagB;TIGR04056;CE1;CBM57|GH2;Sulfatase;GH43_28;GH3;GH144;GH144;SusD-like_3|SusD_RagB;TIGR04056;
A043:PUL__PUL2	35	3	0	0	0	0	0	0	1	1	0	1	GH2;GH20;SusD-like_3|SusD_RagB;TIGR04056;Sulfatase;GH117;
A043:PUL__PUL7	27	0	0	2	0	0	0	0	0	1	0	1	TIGR04056;SusD-like_3|SusD_RagB;CBM9;CBM9;
A043:PUL__PUL19	25	1	3	0	0	0	0	0	3	1	0	1	Sulfatase;Sulfatase;GH88;PL29;PL8_2;TIGR04056;SusD-like_3|SusD_RagB;Sulfatase;PL8_2;
A043:PUL__PUL14	22	1	0	0	0	0	0	1	0	1	0	1	GH29;SusD-like_2;TIGR04056;CBM50|GH23;
A043:PUL__PUL13	26	0	0	0	1	1	0	0	0	1	0	1	CE2;SusD-like_3|SusD_RagB;TIGR04056;GT2;
A043:PUL__PUL23	11	1	0	0	0	0	0	0	0	2	0	2	GH5_4;SusD-like_3|SusD_RagB;TIGR04056;SusD-like_2;TIGR04056;
A043:PUL__PUL20	25	8	0	0	0	0	0	0	0	1	0	1	GH43_12;GH97;GH5_4;GH5_8;GH26;SusD-like_3|SusD_RagB;TIGR04056;GH2;GH130;GH26;
A043:PUL__PUL21	10	0	0	1	0	0	0	0	0	1	0	1	TIGR04056;SusD-like_3|SusD_RagB;CBM48;
A043:PUL__PUL24	31	5	0	1	0	0	0	1	5	2	0	2	TIGR04056;SusD-like_3|SusD_RagB;TIGR04056;SusD-like_3|SusD_RagB;GH30_4;GH30_4;Sulfatase;CBM32;CBM32|GH16_3;Sulfatase;GH2;Sulfatase;GH2;Sulfatase;Sulfatase;GH2;
A043:PUL__PUL17	19	3	0	0	0	0	0	0	0	1	0	1	GH8;GH9;GH2;SusD-like_3|SusD_RagB;TIGR04056;
A043:PUL__PUL10	40	18	0	0	1	0	0	0	0	2	1	2	GH31;GH95;GH3;GH43_9;GH43|GH43_9;GH2;GH145;GH88;CE2;GH31;GH3;GH42;GH27;TIGR04056;SusD-like_3|SusD_RagB;GH43_31;GH0|GH93;GH43_3;GH2;TIGR01786;TIGR04056;SusD-like_3|SusD_RagB;GH13;GH97;
A043:PUL__PUL8	14	1	0	0	0	0	0	0	1	1	0	1	TIGR04056;SusD-like_3|SusD_RagB;Sulfatase;GH109;
A043:PUL__PUL16	19	3	0	0	0	0	0	0	0	1	0	1	GH97;GH99;SusD-like_3|SusD_RagB;TIGR04056;GH29;
A043:PUL_CAZyme_rich__PUL5	16	1	0	0	0	0	0	0	0	0	2	0	GH1;TIGR01352;TIGR01352;
A043:PUL_CAZyme_rich__PUL1	25	0	0	0	0	1	0	0	0	0	2	0	TIGR01779;TIGR01779;GT2;
A043:PUL_CAZyme_rich__PUL3	20	0	0	0	0	3	0	0	0	0	1	0	GT51;TIGR01778;GT4;GT2;
A043:PUL_CAZyme_rich__PUL4	30	1	0	0	0	1	0	0	0	0	2	0	TIGR01352;GT2;TIGR01779|TIGR01785;GH16;
A043:PUL_CAZyme_rich__PUL2	19	2	0	1	0	0	0	0	0	0	1	0	TIGR01782;CBM35;GH97;GH20;
A043:PUL_Putative__PUL8	16	0	0	0	0	0	0	0	0	4	0	4	SusD-like_3|SusD_RagB;TIGR04056;SusD-like_3|SusD_RagB;TIGR04056;SusD-like_3|SusD_RagB;TIGR04056;SusD-like_3|SusD_RagB;TIGR04056;
A043:PUL_Putative__PUL7	7	0	0	0	0	0	0	0	0	1	0	1	SusD-like_3|SusD_RagB;TIGR04056;
A043:PUL_Putative__PUL1	12	0	0	0	0	0	0	0	0	1	0	1	SusD-like_3|SusD_RagB;TIGR04056;
A043:PUL_Putative__PUL9	7	0	0	0	0	0	0	0	0	1	0	1	SusD-like_3;TIGR04056;
A043:PUL_Putative__PUL6	9	0	0	0	0	0	0	0	0	2	0	2	SusD-like_3|SusD_RagB;TIGR04056;SusD-like_2;TIGR04056;
A043:PUL_Putative__PUL5	9	0	0	0	0	0	0	0	0	1	0	1	TIGR04056;SusD-like_3|SusD_RagB;
A043:PUL_Putative__PUL4	18	0	0	0	0	0	0	0	0	1	1	1	SusD-like_3|SusD_RagB;TIGR04056;TIGR02796;
A043:PUL_Putative__PUL2	10	0	0	0	0	0	0	0	0	1	0	1	SusD-like_3|SusD_RagB;TIGR04056;
A043:PUL_Putative__PUL3	12	0	0	0	0	0	0	0	0	1	0	1	TIGR04056;SusD-like_2;
A043:CAZyme_rich__PUL11	7	0	0	0	0	3	0	0	0	0	0	0	GT4;GT4;GT2;
A043:CAZyme_rich__PUL6	15	2	0	0	0	1	0	0	0	0	0	0	GT2;GH13_20|GH13;GH65;
A043:CAZyme_rich__PUL5	8	2	0	0	0	2	0	0	0	0	0	0	GT4;GH130;GT4;GH130;
A043:CAZyme_rich__PUL7	8	2	0	0	0	2	0	0	0	0	0	0	GT3|GT35;GH57;GT4;GH133;
A043:CAZyme_rich__PUL9	13	0	0	0	0	3	0	0	0	0	0	0	GT4;GT2;GT30;
A043:CAZyme_rich__PUL3	26	1	0	1	0	5	0	0	1	0	0	0	GH92;CBM32;Sulfatase;GT4;GT90;GT90;GT4;GT51;
A043:CAZyme_rich__PUL2	13	3	0	0	0	0	0	0	0	0	0	0	GH0;GH20;GH23;
A043:CAZyme_rich__PUL10	17	0	0	0	0	4	0	0	0	0	0	0	GT4;GT2;GT4;GT4;
A043:CAZyme_rich__PUL1	12	0	2	0	0	3	0	0	1	0	0	0	PL1_2;Sulfatase;GT4;GT4;GT4;PL1_2;
A043:CAZyme_rich__PUL8	16	4	0	0	0	1	0	0	2	0	0	0	GT20;GH15;GH29;GH3;GH88;Sulfatase;Sulfatase;
A043:CAZyme_rich__PUL4	10	2	0	1	0	0	0	0	0	0	0	0	GH9;GH29;CBM9;
A043:PUL__PUL21	7	0	0	1	0	0	0	0	0	1	0	1	TIGR04056;SusD-like_3|SusD_RagB;CBM48;
A043:PUL__PUL4	13	2	0	0	0	0	0	0	3	1	0	1	TIGR04056;SusD-like_2;Sulfatase;Sulfatase;Sulfatase;GH109;GH2;
A043:PUL__PUL25	30	9	0	0	2	0	0	1	3	2	0	2	Sulfatase;GH20;GH110;GH2;GH27;CBM32|GH29;GH16_3;SusD-like_3|SusD_RagB;TIGR04056;Sulfatase;GH20;Sulfatase;GH2;CE3;CE6;GH20;GH33;SusD-like_3|SusD_RagB;TIGR04056;
A043:PUL__PUL17	13	3	0	0	0	0	0	0	0	1	0	1	GH8;GH9;GH2;SusD-like_3|SusD_RagB;TIGR04056;
A043:PUL__PUL19	19	1	3	0	0	0	0	0	3	1	0	1	Sulfatase;Sulfatase;GH88;PL29;PL8_2;TIGR04056;SusD-like_3|SusD_RagB;Sulfatase;PL8_2;
A043:PUL__PUL9	34	5	0	0	0	0	0	0	0	2	1	2	TIGR01779;TIGR04056;SusD-like_3|SusD_RagB;GH30_3;GH30_1;TIGR04056;SusD-like_2;GH92;GH92;GH130;
A043:PUL__PUL15	20	9	0	0	0	0	0	1	0	1	0	1	GH3;GH3;GH3;GH16_3;GH16_3;GH149;GH3;GH16_3;GH16_3;CBM6|GH5_46;SusD-like_3|SusD_RagB;TIGR04056;
A043:PUL__PUL3	11	2	0	0	0	0	0	0	0	1	0	1	GH23;GH163;SusD-like_2;TIGR04056;
A043:PUL__PUL27	15	3	2	0	2	0	0	0	0	1	0	1	PL9|PL9_1;CE8;GH43_10;CE12;SusD-like_3|SusD_RagB;TIGR04056;PL1_2;GH105;GH28;
A043:PUL__PUL5	9	2	0	0	0	0	0	1	0	1	0	1	GH20;CBM32|GH35;GH27;SusD-like_3|SusD_RagB;TIGR04056;
A043:PUL__PUL1	10	2	0	0	0	0	0	0	0	1	0	1	GH3;SusD-like_3|SusD_RagB;TIGR04056;GH94;
A043:PUL__PUL12	19	4	0	0	1	0	0	1	1	2	0	2	SusD-like_3|SusD_RagB;TIGR04056;CE1;CBM57|GH2;Sulfatase;GH43_28;GH3;GH144;GH144;SusD-like_3|SusD_RagB;TIGR04056;
A043:PUL__PUL7	21	0	0	2	0	0	0	0	0	1	0	1	TIGR04056;SusD-like_3|SusD_RagB; CBM9|CBM9; CBM9|CBM9;
A043:PUL__PUL11	25	0	0	0	0	1	0	0	2	1	0	1	GT2;TIGR04056;SusD-like_2;Sulfatase;Sulfatase;
A043:PUL__PUL18	11	0	3	0	0	0	0	0	0	1	0	1	PL6|PL6_1;TIGR04056;SusD-like_3|SusD_RagB;PL6_1;PL17_2;
A043:PUL__PUL8	8	1	0	0	0	0	0	0	1	1	0	1	TIGR04056;SusD-like_3|SusD_RagB;Sulfatase;GH109;
A043:PUL__PUL22	16	1	0	0	0	0	0	0	0	1	0	1	SusD-like_3|SusD_RagB;TIGR04056;GH20;
A043:PUL__PUL13	20	0	0	0	1	1	0	0	0	1	0	1	CE2;SusD-like_3|SusD_RagB;TIGR04056;GT2;
A043:PUL__PUL20	19	8	0	0	0	0	0	1	0	1	0	1	GH43_12;GH97;GH5_4;GH5_8;CBM6|GH43_16;GH26;SusD-like_3|SusD_RagB;TIGR04056;GH2;GH130;GH26;
A043:PUL__PUL26	19	6	0	0	1	0	0	0	3	1	0	1	Sulfatase;CE6;GH49;TIGR04056;SusD-like_3|SusD_RagB;GH31;GH27;GH3;Sulfatase;Sulfatase;GH29;GH140;
A043:PUL__PUL23	8	1	0	0	0	0	0	0	0	2	0	2	GH5_4;SusD-like_3|SusD_RagB;TIGR04056;SusD-like_2;TIGR04056;
A043:PUL__PUL6	11	3	0	2	0	0	0	0	0	1	0	1	TIGR04056;SusD-like_3|SusD_RagB;GH92;GH92;CBM32;CBM32;GH92;
A043:PUL__PUL16	13	3	0	0	0	0	0	0	0	1	0	1	GH97;GH99;SusD-like_3|SusD_RagB;TIGR04056;GH29;
A043:PUL__PUL24	25	5	0	2	0	0	0	1	5	2	0	2	TIGR04056;SusD-like_3|SusD_RagB;TIGR04056;SusD-like_3|SusD_RagB;CBM61;GH30_4;GH30_4;Sulfatase;CBM32;CBM32|GH16_3;Sulfatase;GH2;Sulfatase;GH2;Sulfatase;Sulfatase;GH2;
A043:PUL__PUL10	37	18	0	0	1	0	0	1	0	2	1	2	GH31;GH95;GH3;GH43_9;GH43_9;CBM6|GH43_16;GH2;GH145;GH88;CE2;GH31;GH3;GH42;GH27;TIGR04056;SusD-like_3|SusD_RagB;GH43_31;GH0|GH93;GH43_3;GH2;TIGR01786;TIGR04056;SusD-like_3|SusD_RagB;GH13;GH97;
A043:PUL__PUL2	29	3	0	0	0	0	1	0	1	1	0	1	GH2;GH20;SusD-like_3|SusD_RagB;TIGR04056;AA7;Sulfatase;GH117;
A043:PUL__PUL14	16	1	0	0	0	0	0	1	0	1	0	1	GH29;SusD-like_2;TIGR04056;CBM50|GH23;
A043:PUL_CAZyme_rich__PUL4	24	1	0	0	0	1	0	0	0	0	2	0	TIGR01352;GT2;TIGR01779|TIGR01785;GH16| GH16;
A043:PUL_CAZyme_rich__PUL5	10	1	0	0	0	0	0	0	0	0	2	0	GH1;TIGR01352;TIGR01352;
A043:PUL_CAZyme_rich__PUL2	13	2	0	1	0	0	0	0	0	0	1	0	TIGR01782;CBM35;GH97;GH20;
A043:PUL_CAZyme_rich__PUL1	19	0	0	0	0	1	0	0	0	0	2	0	TIGR01779;TIGR01779;GT2;
A043:PUL_CAZyme_rich__PUL3	14	0	0	0	0	3	0	0	0	0	1	0	GT51;TIGR01778;GT4;GT2;
A043:PUL_Putative__PUL4	12	0	0	0	0	0	0	0	0	1	1	1	SusD-like_3|SusD_RagB;TIGR04056;TIGR02796;
A043:PUL_Putative__PUL3	6	0	0	0	0	0	0	0	0	1	0	1	TIGR04056;SusD-like_2;
A043:PUL_Putative__PUL9	6	0	0	0	0	0	0	0	0	1	0	1	SusD-like_3;TIGR04056;
A043:PUL_Putative__PUL6	6	0	0	0	0	0	0	0	0	2	0	2	SusD-like_3|SusD_RagB;TIGR04056;SusD-like_2;TIGR04056;
A043:PUL_Putative__PUL2	6	0	0	0	0	0	0	0	0	1	0	1	SusD-like_3|SusD_RagB;TIGR04056;
A043:PUL_Putative__PUL5	6	0	0	0	0	0	0	0	0	1	0	1	TIGR04056;SusD-like_3|SusD_RagB;
A043:PUL_Putative__PUL1	6	0	0	0	0	0	0	0	0	1	0	1	SusD-like_3|SusD_RagB;TIGR04056;
A043:PUL_Putative__PUL8	12	0	0	0	0	0	0	0	0	4	0	4	SusD-like_3|SusD_RagB;TIGR04056;SusD-like_3|SusD_RagB;TIGR04056;SusD-like_3|SusD_RagB;TIGR04056;SusD-like_3|SusD_RagB;TIGR04056;
A043:PUL_Putative__PUL7	4	0	0	0	0	0	0	0	0	1	0	1	SusD-like_3|SusD_RagB;TIGR04056;
M1479-2:CAZyme_rich__PUL4	16	2	0	0	0	1	0	0	0	0	0	0	GH65;GH13_36;GT2;
M1479-2:CAZyme_rich__PUL3	9	3	0	0	0	0	0	0	0	0	0	0	GH78;GH97;GH115;
M1479-2:CAZyme_rich__PUL7	26	1	0	1	0	4	0	0	1	0	0	0	GT2;GT2;GT90;GT4;Sulfatase;CBM32;GH92;
M1479-2:CAZyme_rich__PUL8	25	1	0	0	1	1	0	0	0	0	0	0	GH74|GH74|GH74|GH74;CE1;GT2;
M1479-2:CAZyme_rich__PUL10	19	0	0	0	0	7	0	0	0	0	0	0	GT2;GT4;GT4;GT4;GT2;GT4;GT4;
M1479-2:CAZyme_rich__PUL9	16	3	0	0	0	2	0	1	0	0	0	0	GH133;GT4;GH57;GT3|GT35;CBM48|GH13_8;GH13_38;
M1479-2:CAZyme_rich__PUL2	21	0	1	0	0	5	0	0	0	0	0	0	PL1_2;GT4;GT4;GT4;GT4;GT2;
M1479-2:CAZyme_rich__PUL5	21	0	0	0	0	3	0	0	0	0	0	0	GT30;GT2;GT4;
M1479-2:CAZyme_rich__PUL6	17	0	0	0	0	5	0	0	0	0	0	0	GT2;GT4;GT4;GT2;GT2;
M1479-2:CAZyme_rich__PUL1	17	1	0	0	1	0	1	0	0	0	0	0	GH123;AA6;CE14;
M1479-2:PUL__PUL12	20	1	0	0	0	0	0	0	0	3	0	3	TIGR04056;SusD-like_3|SusD_RagB;TIGR04056;SusD-like_3|SusD_RagB;TIGR04056;SusD-like_3|SusD_RagB;GH74|GH74|GH74|GH74|GH74;
M1479-2:PUL__PUL14	14	0	0	1	0	0	0	0	2	2	0	2	Sulfatase;Sulfatase;CBM32;SusD-like_3|SusD_RagB;TIGR04056;SusD-like_3|SusD_RagB;TIGR04056;
M1479-2:PUL__PUL5	14	1	0	0	0	0	0	0	1	1	0	1	TIGR04056;SusD-like_3|SusD_RagB;Sulfatase;GH109;
M1479-2:PUL__PUL3	66	9	0	3	7	0	0	2	13	3	0	3	TIGR04056;SusD-like_3|SusD_RagB;Sulfatase;Sulfatase;CBM61;Sulfatase;CE1;CBM4|Sulfatase;CE2;GH10;GH10;Sulfatase;GH29;GH29;GH95;Sulfatase;Sulfatase;CE6;CE2;CE6;CE4|CE2;CBM4|CE3;Sulfatase;TIGR04056;SusD-like_3|SusD_RagB;GH3;GH9;Sulfatase;Sulfatase;CBM4|Sulfatase;Sulfatase;Sulfatase;Sulfatase;GH9|CBM13;CE4;GH3;Sulfatase;GH5_4;TIGR04056;SusD-like_3|SusD_RagB;
M1479-2:PUL__PUL2	36	0	5	0	0	2	0	0	0	1	0	1	GT2;GT8;PL12;PL6;TIGR04056;SusD-like_3|SusD_RagB;PL7;PL17_2;PL6_1;
M1479-2:PUL__PUL11	46	8	0	3	1	0	0	1	7	2	0	2	Sulfatase;TIGR04056;SusD-like_3|SusD_RagB;TIGR04056;SusD-like_3|SusD_RagB;CBM61|CBM61;GH30_4;GH30_4;Sulfatase;CBM32;CBM22;GH128;GH2;Sulfatase;CBM32|GH16_3;Sulfatase;CE17;GH2;Sulfatase;GH2;Sulfatase;Sulfatase;GH51;GH2;
M1479-2:PUL__PUL8	39	1	1	0	0	0	0	0	1	2	0	2	SusD-like_3|SusD_RagB;TIGR04056;GH74;SusD-like_3|SusD_RagB;TIGR04056;PL22;Sulfatase;
M1479-2:PUL__PUL6	9	0	0	0	0	0	0	1	0	1	0	1	CBM44|GH74|GH74|GH74;SusD-like_3|SusD_RagB;TIGR04056;
M1479-2:PUL__PUL23	41	5	0	0	1	0	0	4	7	1	0	1	TIGR04056;SusD-like_3|SusD_RagB;GH3;GH136;CBM57|GH2;CBM32|GH29;Sulfatase;Sulfatase;Sulfatase;CBM16|GH5;Sulfatase;GH29;Sulfatase;Sulfatase;GH9;CE6;CBM32|GH29;Sulfatase;GH5_25;
M1479-2:PUL__PUL10	22	1	0	0	0	0	0	0	2	1	0	1	SusD-like_3|SusD_RagB;TIGR04056;Sulfatase;Sulfatase;GH109;
M1479-2:PUL__PUL20	23	1	0	0	0	0	0	0	0	1	0	1	SusD-like_3|SusD_RagB;TIGR04056;GH20;
M1479-2:PUL__PUL13	10	0	0	0	0	0	0	1	0	1	0	1	CBM48|GH13;SusD-like_3|SusD_RagB;TIGR04056;
M1479-2:PUL__PUL15	50	7	0	0	0	2	0	1	0	3	0	3	SusD-like_3|SusD_RagB;TIGR04056;GT2;GT2;SusD-like_3|SusD_RagB;TIGR04056;GH109;GH109;GH3;GH3;GH16_3;GH16_3;CBM6|GH5_46;SusD-like_3|SusD_RagB;TIGR04056;GH30_1;
M1479-2:PUL__PUL19	24	1	0	0	1	1	0	0	0	1	0	1	GT2;CE1;TIGR04056;SusD-like_3|SusD_RagB;GH97;
M1479-2:PUL__PUL17	20	3	0	0	0	0	0	0	0	1	0	1	TIGR04056;SusD-like_2;GH2;GH9;GH8;
M1479-2:PUL__PUL18	19	4	0	0	0	0	0	2	0	1	0	1	TIGR04056;SusD-like_3|SusD_RagB;GH110;CBM32|GH35;GH20;GH95;GH109;CBM32|GH2;
M1479-2:PUL__PUL9	20	2	0	0	0	0	0	0	0	2	0	2	SusD-like_3|SusD_RagB;TIGR04056;GH3;SusD-like_3|SusD_RagB;TIGR04056;GH94;
M1479-2:PUL__PUL16	61	4	0	0	0	0	1	0	0	4	0	4	GH63;GH2;TIGR04056;SusD-like_3|SusD_RagB;TIGR04056;SusD-like_3|SusD_RagB;GH74|GH74|GH74|GH74;TIGR04056;SusD-like_3|SusD_RagB;TIGR04056;SusD-like_3|SusD_RagB;GH2;AA7;
M1479-2:PUL__PUL4	43	1	4	4	0	1	0	0	4	1	0	1	GT28;CBM78;Sulfatase;PL6;CBM9;Sulfatase;GH88;PL29;PL8_2;Sulfatase;CBM66;CBM66;TIGR04056;SusD-like_3|SusD_RagB;PL8_2;Sulfatase;
M1479-2:PUL__PUL22	26	2	7	1	0	0	0	0	4	1	0	1	PL8_2;PL8_2;CBM66;Sulfatase;PL8_2;PL8_3;PL8_2;Sulfatase;Sulfatase;GH88;PL12_2;GH88;PL15;TIGR04056;SusD-like_3|SusD_RagB;Sulfatase;
M1479-2:PUL__PUL24	14	1	0	2	0	0	0	2	0	1	0	1	TIGR04056;SusD-like_3|SusD_RagB;CBM44;CBM44;CBM6|GH5_46;GH3;CBM32|GH3;
M1479-2:PUL__PUL7	24	2	0	0	0	0	0	0	1	1	1	1	GH2;Sulfatase;TIGR01786;TIGR04056;SusD-like_3|SusD_RagB;GH5_4;
M1479-2:PUL__PUL21	25	2	0	2	2	0	0	1	2	1	0	1	CBM4|CBM4;CBM4;CE12;Sulfatase;CE6;GH49|CBM4;TIGR04056;SusD-like_3|SusD_RagB;GH31;Sulfatase;GH29;
M1479-2:PUL__PUL1	17	4	0	0	0	0	0	0	0	1	0	1	GH3;TIGR04056;SusD-like_3|SusD_RagB;GH144;GH144;GH43_28;
M1479-2:PUL_CAZyme_rich__PUL1	26	2	0	1	0	0	0	0	0	0	1	0	TIGR01782;CBM35;GH97;GH20;
M1479-2:PUL_CAZyme_rich__PUL6	29	1	0	0	0	1	0	0	0	0	2	0	GH16_5;TIGR01779;GT2;TIGR01352;
M1479-2:PUL_CAZyme_rich__PUL4	40	0	0	2	1	1	0	0	0	0	1	0	CE1;CBM69;GT2;CBM44;TIGR01352;
M1479-2:PUL_CAZyme_rich__PUL5	40	1	0	0	2	0	0	0	0	0	2	0	CE1;GH74|GH74|GH74;CE1;TIGR01352;TIGR01786;
M1479-2:PUL_CAZyme_rich__PUL2	20	0	0	0	0	3	0	0	0	0	1	0	GT51;TIGR01778;GT4;GT2;
M1479-2:PUL_CAZyme_rich__PUL3	20	1	0	0	0	1	0	0	0	0	1	0	GH15;GT20;TIGR01785;
M1479-2:PUL_Putative__PUL2	12	0	0	0	0	0	0	0	0	1	0	1	SusD-like_2;TIGR04056;
M1479-2:PUL_Putative__PUL3	20	0	0	0	0	0	0	0	0	2	0	2	SusD-like_3|SusD_RagB;TIGR04056;TIGR04056;SusD-like_3|SusD_RagB;
M1479-2:PUL_Putative__PUL4	12	0	0	0	0	0	0	0	0	2	0	2	TIGR04056;SusD-like_2;TIGR04056;SusD-like_3|SusD_RagB;
M1479-2:PUL_Putative__PUL1	12	0	0	0	0	0	0	0	0	1	0	1	SusD-like_3|SusD_RagB;TIGR04056;
M1479-2:CAZyme_rich__PUL2	16	2	0	0	0	1	0	0	0	0	0	0	GH65;GH13_36;GT2;
M1479-2:CAZyme_rich__PUL1	15	0	1	0	0	5	0	0	0	0	0	0	PL1_2;GT4;GT4;GT4;GT4;GT2;
M1479-2:CAZyme_rich__PUL6	10	3	0	0	0	2	0	1	0	0	0	0	GH133;GT4;GH57;GT3|GT35;CBM48|GH13_8;GH13_38;
M1479-2:CAZyme_rich__PUL5	20	1	0	1	0	4	0	0	1	0	0	0	GT2;GT2;GT90;GT4;Sulfatase;CBM32;GH92;
M1479-2:CAZyme_rich__PUL3	15	0	0	0	0	3	0	0	0	0	0	0	GT30;GT2;GT4;
M1479-2:CAZyme_rich__PUL4	11	0	0	0	0	5	0	0	0	0	0	0	GT2;GT4;GT4;GT2;GT2;
M1479-2:CAZyme_rich__PUL7	15	0	0	0	0	7	0	0	0	0	0	0	GT2;GT4;GT4;GT4;GT2;GT4;GT4;
M1479-2:PUL__PUL10	7	0	0	0	0	0	0	1	0	1	0	1	CBM48|GH13;SusD-like_3|SusD_RagB;TIGR04056;
M1479-2:PUL__PUL20	38	4	0	0	1	0	0	3	7	1	0	1	TIGR04056;SusD-like_3|SusD_RagB;GH3;GH136;CBM57|GH2;CBM32|GH29;Sulfatase;Sulfatase;Sulfatase;Sulfatase;GH29;Sulfatase;Sulfatase;GH9;CE6;CBM32|GH29;Sulfatase;
M1479-2:PUL__PUL1	11	4	0	0	0	0	0	0	0	1	0	1	GH3;TIGR04056;SusD-like_3|SusD_RagB;GH144;GH144;GH43_28;
M1479-2:PUL__PUL16	6	1	0	0	0	0	0	0	0	1	0	1	TIGR04056;SusD-like_3|SusD_RagB;GH97;
M1479-2:PUL__PUL15	14	4	0	0	0	0	0	2	0	1	0	1	TIGR04056;SusD-like_3|SusD_RagB;GH110;CBM32|GH35;GH20;GH95;GH109;CBM32|GH2;
M1479-2:PUL__PUL18	15	4	0	0	1	0	0	0	2	1	0	1	Sulfatase;CE6;GH49;TIGR04056;SusD-like_3|SusD_RagB;GH31;GH27;Sulfatase;GH29;
M1479-2:PUL__PUL6	20	1	0	0	0	0	0	0	1	1	1	1	GH2;Sulfatase;TIGR01786;TIGR04056;SusD-like_3|SusD_RagB;
M1479-2:PUL__PUL2	30	0	5	0	0	2	0	0	0	1	0	1	GT2;GT8;PL12;PL6_1|PL6;TIGR04056;SusD-like_3|SusD_RagB;PL7;PL17_2;PL6_1;
M1479-2:PUL__PUL9	40	8	0	2	0	0	0	0	7	2	0	2	Sulfatase;TIGR04056;SusD-like_3|SusD_RagB;TIGR04056;SusD-like_3|SusD_RagB;CBM61;GH30_4;GH30_4;Sulfatase;CBM32;GH128;GH2;Sulfatase;GH16_3;Sulfatase;GH2;Sulfatase;GH2;Sulfatase;Sulfatase;GH2;
M1479-2:PUL__PUL14	14	3	0	0	0	0	0	0	0	1	0	1	TIGR04056;SusD-like_2;GH2;GH9;GH8;
M1479-2:PUL__PUL5	8	1	0	0	0	0	0	0	1	1	0	1	TIGR04056;SusD-like_3|SusD_RagB;Sulfatase;GH109;
M1479-2:PUL__PUL7	14	2	0	0	0	0	0	0	0	2	0	2	SusD-like_3|SusD_RagB;TIGR04056;GH3;SusD-like_3|SusD_RagB;TIGR04056;GH94;
M1479-2:PUL__PUL8	16	1	0	0	0	0	0	0	2	1	0	1	SusD-like_3|SusD_RagB;TIGR04056;Sulfatase;Sulfatase;GH109;
M1479-2:PUL__PUL3	70	9	0	2	5	0	0	0	13	3	1	3	TIGR01352;TIGR04056;SusD-like_3|SusD_RagB;Sulfatase;Sulfatase;Sulfatase;CBM4|Sulfatase;GH10;GH10;Sulfatase;GH29;GH29;GH95;Sulfatase;Sulfatase;CE6;CE2;CE6;CE4;Sulfatase;TIGR04056;SusD-like_3|SusD_RagB;GH3;GH9;Sulfatase;Sulfatase;CBM4|Sulfatase;Sulfatase;Sulfatase;Sulfatase;CE4;GH3;Sulfatase;GH5_4;TIGR04056;SusD-like_3|SusD_RagB;
M1479-2:PUL__PUL17	17	1	0	0	0	0	0	0	0	1	0	1	SusD-like_3|SusD_RagB;TIGR04056;GH20;
M1479-2:PUL__PUL19	22	2	7	0	0	0	0	0	4	1	0	1	PL8_2;PL8_2;Sulfatase;PL8_2;PL8_3;PL8_2;Sulfatase;Sulfatase;GH88;PL12_2;GH88;PL15;TIGR04056;SusD-like_3|SusD_RagB;Sulfatase;
M1479-2:PUL__PUL11	11	0	0	1	0	0	0	0	2	2	0	2	Sulfatase;Sulfatase;CBM32;SusD-like_3|SusD_RagB;TIGR04056;SusD-like_3|SusD_RagB;TIGR04056;
M1479-2:PUL__PUL21	11	1	0	0	0	0	0	2	0	1	0	1	TIGR04056;SusD-like_3|SusD_RagB;CBM6|GH5_46;GH3;CBM32|GH3;
M1479-2:PUL__PUL12	44	5	0	0	0	2	0	1	0	3	0	3	SusD-like_3|SusD_RagB;TIGR04056;GT2;GT2;SusD-like_3|SusD_RagB;TIGR04056;GH3;GH3;GH16_3;GH16_3;CBM6|GH5_46;SusD-like_3|SusD_RagB;TIGR04056;GH30_1;
M1479-2:PUL__PUL13	57	4	0	0	0	0	1	0	0	4	0	4	GH63;GH2;TIGR04056;SusD-like_3|SusD_RagB;TIGR04056;SusD-like_3|SusD_RagB;GH0|GH74;TIGR04056;SusD-like_3|SusD_RagB;TIGR04056;SusD-like_3|SusD_RagB;GH2;AA7;
M1479-2:PUL__PUL4	25	1	4	0	0	0	0	0	4	1	0	1	Sulfatase;PL6;Sulfatase;GH88;PL29;PL8_2;Sulfatase;TIGR04056;SusD-like_3|SusD_RagB;PL8_2;Sulfatase;
M1479-2:PUL_CAZyme_rich__PUL1	20	2	0	1	0	0	0	0	0	0	1	0	TIGR01782;CBM35;GH97;GH20;
M1479-2:PUL_CAZyme_rich__PUL5	23	1	0	0	0	1	0	0	0	0	2	0	GH16|GH16;TIGR01779;GT2;TIGR01352;
M1479-2:PUL_CAZyme_rich__PUL3	14	1	0	0	0	1	0	0	0	0	1	0	GH15;GT20;TIGR01785;
M1479-2:PUL_CAZyme_rich__PUL2	14	0	0	0	0	3	0	0	0	0	1	0	GT51;TIGR01778;GT4;GT2;
M1479-2:PUL_CAZyme_rich__PUL4	26	1	0	0	0	0	0	0	0	0	2	0	GH0;TIGR01352;TIGR01786;
M1479-2:PUL_Putative__PUL6	10	0	0	0	0	0	0	0	0	3	0	3	TIGR04056;SusD-like_3|SusD_RagB;TIGR04056;SusD-like_3|SusD_RagB;TIGR04056;SusD-like_3|SusD_RagB;
M1479-2:PUL_Putative__PUL8	8	0	0	0	0	0	0	0	0	2	0	2	TIGR04056;SusD-like_2;TIGR04056;SusD-like_3|SusD_RagB;
M1479-2:PUL_Putative__PUL1	6	0	0	0	0	0	0	0	0	1	0	1	SusD-like_3|SusD_RagB;TIGR04056;
M1479-2:PUL_Putative__PUL4	6	0	0	0	0	0	0	0	0	1	0	1	SusD-like_3|SusD_RagB;TIGR04056;
M1479-2:PUL_Putative__PUL7	16	0	0	0	0	0	0	0	0	2	0	2	SusD-like_3|SusD_RagB;TIGR04056;TIGR04056;SusD-like_3|SusD_RagB;
M1479-2:PUL_Putative__PUL5	6	0	0	0	0	0	0	0	0	1	0	1	SusD-like_3|SusD_RagB;TIGR04056;
M1479-2:PUL_Putative__PUL2	6	0	0	0	0	0	0	0	0	1	0	1	SusD-like_3|SusD_RagB;TIGR04056;
M1479-2:PUL_Putative__PUL3	6	0	0	0	0	0	0	0	0	1	0	1	SusD-like_2;TIGR04056;
Carboxylicivirga_marina:CAZyme_rich__PUL15	11	0	2	0	0	3	0	0	1	0	0	0	PL1_2;GT4;GT4;GT4;Sulfatase;PL1_2;
Carboxylicivirga_marina:CAZyme_rich__PUL7	10	3	0	0	0	0	0	0	0	0	0	0	GH2;GH9;GH8;
Carboxylicivirga_marina:CAZyme_rich__PUL5	20	0	0	0	0	6	0	0	0	0	0	0	GT4;GT2;GT4;GT26;GT4;GT2;
Carboxylicivirga_marina:CAZyme_rich__PUL14	20	1	0	0	0	3	0	0	0	0	0	0	GT2;GT4;GT51;GH20;
Carboxylicivirga_marina:CAZyme_rich__PUL3	11	1	0	1	0	0	0	1	0	0	0	0	CBM9;GH13_38;CBM48|GH13_8;
Carboxylicivirga_marina:CAZyme_rich__PUL11	14	3	0	0	0	0	0	0	4	0	0	0	Sulfatase; GH141|GH141;GH29;GH29;Sulfatase;Sulfatase;Sulfatase;
Carboxylicivirga_marina:CAZyme_rich__PUL1	36	16	0	0	1	0	0	2	5	0	0	0	GH51;GH116;GH116;CE6;GH51;Sulfatase;GH29;CBM32|GH2;GH95;GH43_24;GH16_3;GH50;GH2;GH136;GH50;GH43_29;GH150|GH136| GH150;Sulfatase;Sulfatase;Sulfatase;CBM35|GH136;GH2;GH2;Sulfatase;
Carboxylicivirga_marina:CAZyme_rich__PUL4	18	0	0	0	0	10	0	0	0	0	0	0	GT4;GT4;GT4;GT0;GT4;GT4;GT2;GT2;GT2;GT4;
Carboxylicivirga_marina:CAZyme_rich__PUL8	13	4	0	0	0	0	0	0	3	0	0	0	Sulfatase;Sulfatase;GH10;GH43_1;GH10;Sulfatase;GH10;
Carboxylicivirga_marina:CAZyme_rich__PUL9	19	6	0	1	3	0	0	0	5	0	0	0	CE6;CE2;CE6;Sulfatase;Sulfatase;Sulfatase;GH95;GH29;GH29;Sulfatase;GH10;GH10;CBM4|Sulfatase;Sulfatase;GH10;
Carboxylicivirga_marina:CAZyme_rich__PUL10	14	3	0	1	0	0	0	0	0	0	0	0	CBM9;GH29;GH9;GH97;
Carboxylicivirga_marina:CAZyme_rich__PUL6	8	2	0	0	0	2	0	0	0	0	0	0	GH133;GT4;GH57;GT3|GT35;
Carboxylicivirga_marina:CAZyme_rich__PUL13	11	3	0	0	0	0	0	0	3	0	0	0	Sulfatase;GH29;GH141;GH20;Sulfatase;Sulfatase;
Carboxylicivirga_marina:CAZyme_rich__PUL2	7	3	0	0	0	0	0	0	0	0	0	0	GH3;GH92;GH125;
Carboxylicivirga_marina:CAZyme_rich__PUL12	17	1	0	1	0	4	0	0	1	0	0	0	GT4;GT4;GT90;GT4;Sulfatase;CBM32;GH92;
Carboxylicivirga_marina:PUL__PUL1	22	2	0	1	0	1	0	0	0	1	0	1	GT2;GH13_20|GH13;GH65;TIGR04056;SusD-like_3|SusD_RagB;CBM48;
Carboxylicivirga_marina:PUL__PUL12	48	8	0	2	1	0	0	0	7	3	0	3	GH110;GH109;GH2;CBM32;CBM32;SusD-like_3|SusD_RagB;TIGR04056;GH115;GH2;Sulfatase;GH97;GH97;SusD-like_3|SusD_RagB;TIGR04056;Sulfatase;Sulfatase;Sulfatase;SusD-like_3|SusD_RagB;TIGR04056;Sulfatase;CE1;Sulfatase;Sulfatase;GH130;
Carboxylicivirga_marina:PUL__PUL11	10	2	0	0	0	0	0	0	0	1	0	1	GH95;GH110;SusD-like_3|SusD_RagB;TIGR04056;
Carboxylicivirga_marina:PUL__PUL3	39	8	0	0	0	0	0	0	11	2	0	2	Sulfatase;GH29;GH117;SusD-like_3|SusD_RagB;TIGR04056;GH141;Sulfatase;GH29;Sulfatase;SusD-like_3|SusD_RagB;TIGR04056;Sulfatase; GH141|GH141;Sulfatase;Sulfatase;Sulfatase;Sulfatase;Sulfatase;GH29;Sulfatase;GH29; GH141|GH141;Sulfatase;
Carboxylicivirga_marina:PUL__PUL17	9	1	0	0	0	0	0	0	0	1	0	1	SusD-like_3|SusD_RagB;TIGR04056;GH94;
Carboxylicivirga_marina:PUL__PUL13	17	1	0	0	0	0	0	0	0	1	0	1	GH20;TIGR04056;SusD-like_3|SusD_RagB;
Carboxylicivirga_marina:PUL__PUL6	16	1	0	1	0	0	0	0	5	2	0	2	TIGR04056;SusD-like_3|SusD_RagB;TIGR04056;SusD-like_3|SusD_RagB;CBM32;Sulfatase;Sulfatase;Sulfatase;Sulfatase;Sulfatase;GH109;
Carboxylicivirga_marina:PUL__PUL8	45	9	0	0	0	2	0	1	12	2	0	2	GT4;GH130;GT4;GH130;GH2;CBM67|GH78;Sulfatase;Sulfatase;GH136;Sulfatase;GH2;Sulfatase;Sulfatase;Sulfatase;Sulfatase;Sulfatase;GH136;TIGR04056;SusD-like_3|SusD_RagB;TIGR04056;SusD-like_3|SusD_RagB;GH136;GH136;Sulfatase;Sulfatase;GH2;Sulfatase;Sulfatase;
Carboxylicivirga_marina:PUL__PUL9	12	4	0	0	0	0	0	1	0	1	0	1	TIGR04056;SusD-like_3|SusD_RagB;CBM6|GH5_46;GH16_3;GH16_3;GH3;GH3;
Carboxylicivirga_marina:PUL__PUL14	18	3	0	1	1	0	0	0	0	1	0	1	CE1;CBM32;GH92;GH92;GH92;SusD-like_3|SusD_RagB;TIGR04056;
Carboxylicivirga_marina:PUL__PUL7	30	5	0	0	0	0	0	0	10	1	0	1	GH105;GH2|GH0;Sulfatase;Sulfatase;GH105;GH3;Sulfatase;Sulfatase;GH28;Sulfatase;Sulfatase;Sulfatase;TIGR04056;SusD-like_3|SusD_RagB;Sulfatase;Sulfatase;Sulfatase;
Carboxylicivirga_marina:PUL__PUL4	11	0	0	0	0	0	0	1	0	1	0	1	SusD-like_2;TIGR04056;CBM50|GH23;
Carboxylicivirga_marina:PUL__PUL16	10	4	0	0	0	0	0	0	0	1	0	1	TIGR04056;SusD-like_3|SusD_RagB;GH110;GH95;GH109;GH110;
Carboxylicivirga_marina:PUL__PUL18	20	2	0	0	1	0	0	1	2	1	0	1	CBM32|GH29;Sulfatase;Sulfatase;CE1;TIGR04056;SusD-like_3|SusD_RagB;GH2;GH30_4;
Carboxylicivirga_marina:PUL__PUL10	20	5	0	0	0	0	0	1	6	2	0	2	TIGR04056;SusD-like_3|SusD_RagB;TIGR04056;SusD-like_3|SusD_RagB;GH20;GH117;Sulfatase;GH51;GH2;Sulfatase;Sulfatase;Sulfatase;Sulfatase;GH20;CBM32|GH29;Sulfatase;
Carboxylicivirga_marina:PUL__PUL5	32	7	0	1	1	0	0	0	7	2	1	2	SusD-like_3|SusD_RagB;TIGR04056;GH2;TIGR01785;GH5_4;Sulfatase;GH3;CE4;GH9;Sulfatase;Sulfatase;Sulfatase;CBM4|Sulfatase;Sulfatase;Sulfatase;GH9;GH3;SusD-like_3|SusD_RagB;TIGR04056;Sulfatase;GH95;
Carboxylicivirga_marina:PUL__PUL15	10	2	0	1	0	0	0	0	0	2	0	2	SusD-like_3|SusD_RagB;TIGR04056;SusD-like_3|SusD_RagB;TIGR04056;GH10;GH10;CBM4|Sulfatase;
Carboxylicivirga_marina:PUL__PUL2	13	1	0	0	0	1	0	1	0	1	0	1	GT4;TIGR04056;SusD-like_3|SusD_RagB;CBM6|GH5_46;GH3;
Carboxylicivirga_marina:PUL_CAZyme_rich__PUL2	16	2	0	0	0	0	0	0	0	0	1	0	GH163;GH23;TIGR01352;
Carboxylicivirga_marina:PUL_CAZyme_rich__PUL1	11	2	0	1	0	0	0	0	0	0	1	0	TIGR01782;CBM35;GH97;GH20;
Carboxylicivirga_marina:PUL_Putative__PUL4	8	0	0	0	0	0	0	0	0	2	0	2	SusD-like;TIGR04056;SusD-like_2;TIGR04056;
Carboxylicivirga_marina:PUL_Putative__PUL1	6	0	0	0	0	0	0	0	0	1	0	1	TIGR04056;SusD-like_3;
Carboxylicivirga_marina:PUL_Putative__PUL2	8	0	0	0	0	0	0	0	0	2	0	2	TIGR04056;SusD-like_3|SusD_RagB;TIGR04056;SusD-like_3|SusD_RagB;
Carboxylicivirga_marina:PUL_Putative__PUL3	6	0	0	0	0	0	0	0	0	1	0	1	SusD-like_3;TIGR04056;
Carboxylicivirga_marina:PUL_Putative__PUL6	16	0	0	0	0	0	0	0	0	2	0	2	SusD-like_3|SusD_RagB;TIGR04056;SusD-like_3|SusD_RagB;TIGR04056;
Carboxylicivirga_marina:PUL_Putative__PUL7	8	0	0	0	0	0	0	0	4	1	0	1	TIGR04056;SusD-like_3|SusD_RagB;Sulfatase;Sulfatase;Sulfatase;Sulfatase;
Carboxylicivirga_marina:PUL_Putative__PUL5	6	0	0	0	0	0	0	0	0	1	0	1	SusD-like_2;TIGR04056;
3-1382-1:CAZyme_rich__PUL13	20	0	0	0	0	9	0	0	0	0	0	0	GT2;GT32;GT4;GT4;GT2;GT2;GT4;GT4;GT4;
3-1382-1:CAZyme_rich__PUL4	13	3	0	0	0	0	0	0	0	0	0	0	GH3;GH92;GH125;
3-1382-1:CAZyme_rich__PUL1	26	1	0	0	0	3	0	0	0	0	0	0	GH20;GT51;GT4;GT2;
3-1382-1:CAZyme_rich__PUL10	22	2	0	0	1	0	0	0	0	0	0	0	CE1;GH20;GH23;
3-1382-1:CAZyme_rich__PUL7	17	1	0	1	0	0	0	1	0	0	0	0	CBM48|GH13_8;GH13_38;CBM9;
3-1382-1:CAZyme_rich__PUL5	22	1	0	0	1	0	0	1	0	0	0	0	GH13;CE1;CBM50|GH23;
3-1382-1:CAZyme_rich__PUL12	29	1	0	0	1	1	1	0	0	0	0	0	CE14;AA6;GH123;GT19;
3-1382-1:CAZyme_rich__PUL17	14	0	2	0	0	3	0	0	1	0	0	0	PL1_2;Sulfatase;GT4;GT4;GT4;PL1_2;
3-1382-1:CAZyme_rich__PUL11	16	3	0	0	0	0	0	0	0	0	0	0	GH2;GH9;GH8;
3-1382-1:CAZyme_rich__PUL8	32	0	0	0	0	6	0	0	0	0	0	0	GT30;GT2;GT4;GT26;GT4;GT2;
3-1382-1:CAZyme_rich__PUL2	44	17	0	0	2	0	0	2	9	0	0	0	Sulfatase;Sulfatase;GH2;Sulfatase;Sulfatase;GH51;GH116;GH116;CE6;GH51;Sulfatase;GH29;CBM32|GH2;GH95;GH43_24;GH16_3;GH50;CE6;GH2;GH136;GH50;GH43_29;GH150|GH150;Sulfatase;Sulfatase;Sulfatase;CBM35|GH136;GH2;GH2;Sulfatase;
3-1382-1:CAZyme_rich__PUL15	11	2	0	0	0	0	0	1	1	0	0	0	GH109;CBM32|GH2;Sulfatase;GH20;
3-1382-1:CAZyme_rich__PUL14	16	3	0	1	0	0	0	0	0	0	0	0	GH97;GH9;GH29;CBM9;
3-1382-1:CAZyme_rich__PUL16	13	3	0	0	0	0	0	1	7	0	0	0	Sulfatase;GH141|CBM47;Sulfatase;Sulfatase;Sulfatase;Sulfatase;Sulfatase;GH29;Sulfatase;GH29;GH136|GH141;
3-1382-1:CAZyme_rich__PUL6	15	2	0	0	1	2	0	0	0	0	0	0	GT3|GT35;GH57;GT4;GH133;CE4;
3-1382-1:CAZyme_rich__PUL3	24	1	0	1	0	4	0	0	1	0	0	0	GH92;CBM32;Sulfatase;GT4;GT90;GT4;GT4;
3-1382-1:CAZyme_rich__PUL9	22	1	0	0	0	1	0	1	2	0	0	0	CBM32|GH29;Sulfatase;GH76;Sulfatase;GT45;
3-1382-1:PUL__PUL2	25	6	0	0	0	0	0	1	0	1	1	1	TIGR01352;GH109;GH109;GH3;GH3;GH16_3;GH16_3;CBM6|GH5_46;SusD-like_3|SusD_RagB;TIGR04056;
3-1382-1:PUL__PUL5	36	3	0	3	2	0	1	0	0	1	0	1	CE1;CE3;CBM32;GH92;GH92;GH92;CBM32;CBM32;SusD-like_3|SusD_RagB;TIGR04056;AA7;
3-1382-1:PUL__PUL14	23	1	0	0	0	0	0	0	0	1	0	1	GH20;TIGR04056;SusD-like_3|SusD_RagB;
3-1382-1:PUL__PUL9	35	5	0	1	1	0	0	2	7	1	0	1	TIGR04056;SusD-like_3|SusD_RagB;GH5_4;GH5_25;Sulfatase;CBM32|GH29;CE6;GH9;Sulfatase;Sulfatase;GH29;Sulfatase;GH5;CBM16;Sulfatase;Sulfatase;Sulfatase;CBM32|GH29;
3-1382-1:PUL__PUL8	20	7	0	2	0	0	0	1	1	1	0	1	GH95;CBM32|GH2;GH20;GH110;GH109;GH2;CBM32;CBM32;SusD-like_3|SusD_RagB;TIGR04056;GH115;GH2;Sulfatase;
3-1382-1:PUL__PUL1	19	0	0	0	0	0	0	1	0	1	0	1	SusD-like_2;TIGR04056;CBM50|GH23;
3-1382-1:PUL__PUL11	17	1	0	0	0	0	0	0	0	2	0	2	GH74|GH74|GH74;SusD-like_3|SusD_RagB;TIGR04056;SusD-like_3|SusD_RagB;TIGR04056;
3-1382-1:PUL__PUL15	29	7	0	0	0	0	0	0	8	1	0	1	GH105;GH2;Sulfatase;GH105;GH3;Sulfatase;Sulfatase;GH28;Sulfatase;Sulfatase;GH55;GH55;Sulfatase;TIGR04056;SusD-like_3|SusD_RagB;Sulfatase;Sulfatase;
3-1382-1:PUL__PUL7	16	2	0	0	0	0	0	0	0	1	0	1	GH94;TIGR04056;SusD-like_3|SusD_RagB;GH3;
3-1382-1:PUL__PUL13	42	8	0	0	0	2	0	1	8	2	0	2	GH136;GH136;SusD-like_3|SusD_RagB;TIGR04056;SusD-like_3|SusD_RagB;TIGR04056;GH136;Sulfatase;Sulfatase;Sulfatase;Sulfatase;Sulfatase;GH2;Sulfatase;GH136;Sulfatase;Sulfatase;CBM67|GH78;GH2;GH130;GT4;GH130;GT4;
3-1382-1:PUL__PUL10	35	2	0	1	0	7	0	0	0	1	0	1	GH13_20;GH65;TIGR04056;SusD-like_3|SusD_RagB;CBM48;GT2;GT2;GT4;GT2;GT4;GT2;GT4;
3-1382-1:PUL__PUL12	16	0	0	1	0	0	0	0	4	2	0	2	TIGR04056;SusD-like_3|SusD_RagB;TIGR04056;SusD-like_3|SusD_RagB;CBM32;Sulfatase;Sulfatase;Sulfatase;Sulfatase;
[truncated: 2,117 more rows]

[truncated: 1 more sheets: S10]
